# Supplementary material for: The hierarchical organization of autocatalytic reaction networks and its relevance to the origin of life
Source: PLoS Comput Biol. 2022 Sep 9;18(9):e1010498. doi: 10.1371/journal.pcbi.1010498 (PMC9491600; doi:10.1371/journal.pcbi.1010498)
Supplement: S1 Table — (XLSX) [file pcbi.1010498.s006.xlsx]

## Sheet: Sheet1
Serial	Reaction_Category	Reaction_ID	Reactant_name	Reactant_stoi	Product_name	Product_stoi	Note
1	FormoseReaction	FRa_C3iso	C3H6O3	1	C3H6O3keto	1
2	FormoseReaction	FRa_C4iso	C4H8O4	1	C4H8O4keto	1
3	FormoseReaction	FRa_C5iso	C5H10O5	1	C5H10O5keto	1
4	FormoseReaction	FRa_C6iso	C6H12O6	1	C6H12O6keto	1
5	FormoseReaction	FRa_C7iso	C7H14O7	1	C7H14O7keto	1
6	FormoseReaction	FRa_C8iso	C8H16O8	1	C8H16O8keto	1
7	FormoseReaction	FRa_1A2A_3A	C2H4O2,H2CO	1,1	C3H6O3	1
8	FormoseReaction	FRa_2A2A_4A	C2H4O2	2	C4H8O4	1
9	FormoseReaction	FRa_1A3K_4K	C3H6O3keto,H2CO	1,1	C4H8O4keto	1
10	FormoseReaction	FRa_2A3A_5A	C2H4O2,C3H6O3	1,1	C5H10O5	1
11	FormoseReaction	FRa_2A3K_5K	C2H4O2,C3H6O3keto	1,1	C5H10O5keto	1
12	FormoseReaction	FRa_2A4A_6A	C2H4O2,C4H8O4	1,1	C6H12O6	1
13	FormoseReaction	FRa_3K3A_6K	C3H6O3,C3H6O3keto	1,1	C6H12O6keto	1
14	FormoseReaction	FRa_2A5A_7A	C2H4O2,C5H10O5	1,1	C7H14O7	1
15	FormoseReaction	FRa_3K4A_7K	C3H6O3keto,C4H8O4	1,1	C7H14O7keto	1
16	FormoseReaction	FRa_2A6A_8A	C2H4O2,C6H12O6	1,1	C8H16O8	1
17	FormoseReaction	FRa_3K5A_8K	C3H6O3keto,C5H10O5	1,1	C8H16O8keto	1
18	FormoseReaction	FRb_C3iso	C3H6O3keto	1	C3H6O3	1
19	FormoseReaction	FRb_C4iso	C4H8O4keto	1	C4H8O4	1
20	FormoseReaction	FRb_C5iso	C5H10O5keto	1	C5H10O5	1
21	FormoseReaction	FRb_C6iso	C6H12O6keto	1	C6H12O6	1
22	FormoseReaction	FRb_C7iso	C7H14O7keto	1	C7H14O7	1
23	FormoseReaction	FRb_C8iso	C8H16O8keto	1	C8H16O8	1
24	FormoseReaction	FRb_1A2A_3A	C3H6O3	1	C2H4O2,H2CO	1,1
25	FormoseReaction	FRb_2A2A_4A	C4H8O4	1	C2H4O2	2
26	FormoseReaction	FRb_1A3K_4K	C4H8O4keto	1	C3H6O3keto,H2CO	1,1
27	FormoseReaction	FRb_2A3A_5A	C5H10O5	1	C2H4O2,C3H6O3	1,1
28	FormoseReaction	FRb_2A3K_5K	C5H10O5keto	1	C2H4O2,C3H6O3keto	1,1
29	FormoseReaction	FRb_2A4A_6A	C6H12O6	1	C2H4O2,C4H8O4	1,1
30	FormoseReaction	FRb_3K3A_6K	C6H12O6keto	1	C3H6O3,C3H6O3keto	1,1
31	FormoseReaction	FRb_2A5A_7A	C7H14O7	1	C2H4O2,C5H10O5	1,1
32	FormoseReaction	FRb_3K4A_7K	C7H14O7keto	1	C3H6O3keto,C4H8O4	1,1
33	FormoseReaction	FRb_2A6A_8A	C8H16O8	1	C2H4O2,C6H12O6	1,1
34	FormoseReaction	FRb_3K5A_8K	C8H16O8keto	1	C3H6O3keto,C5H10O5	1,1
35	Free radical rxns	Rn000	H	2	H2	1
36	Free radical rxns	Rn001	H,O2	1,1	HO2	1
37	Free radical rxns	Rn002	H,HO2	1,1	H2,O2	1,1
38	Free radical rxns	Rn003	H,HO2	1,1	OH	2
39	Free radical rxns	Rn004	H,HO2	1,1	H2O,O	1,1
40	Free radical rxns	Rn005	HO2,O	1,1	O2,OH	1,1
41	Free radical rxns	Rn006	HO2,OH	1,1	H2O,O2	1,1
42	Free radical rxns	Rn007	H2,O	1,1	H,OH	1,1
43	Free radical rxns	Rn008	H2,OH	1,1	H,H2O	1,1
44	Free radical rxns	Rn009	O,OH	1,1	H,O2	1,1
45	Free radical rxns	Rn010	O	2	O2	1
46	Free radical rxns	Rn011	H2O,vX	1,1	H,OH	1,1
47	Free radical rxns	Rn012	H2O,vGamma	1,1	H,OH,vX	1,1,1
48	Free radical rxns	Rn013	H2O,vUV	1,1	H,OH,vIR	1,1,1
49	Free radical rxns	Rn014	O2,vX	1,1	O(1D),O,vUV	1,1,1
50	Free radical rxns	Rn015	O2,vGamma	1,1	O(1D),O,vX	1,1,1
51	Free radical rxns	Rn016	O2,vUV	1,1	O(1D),O,vIR	1,1,1
52	Free radical rxns	Rn017	O2,vX	1,1	O,vUV	2,1
53	Free radical rxns	Rn018	O2,vGamma	1,1	O,vX	2,1
54	Free radical rxns	Rn019	O2,vUV	1,1	O,vIR	2,1
55	Free radical rxns	Rn020	H2O,O(1D)	1,1	OH	2
56	Free radical rxns	Rn021	H2,O(1D)	1,1	H,OH	1,1
57	Free radical rxns	Rn022	N2,O(1D)	1,1	N2,O	1,1
58	Free radical rxns	Rn023	CO2,O(1D)	1,1	CO2,O	1,1
59	Free radical rxns	Rn024	O,O2	1,1	O3	1
60	Free radical rxns	Rn025	O3,vX	1,1	O,O2,vUV	1,1,1
61	Free radical rxns	Rn026	O3,vGamma	1,1	O,O2,vX	1,1,1
62	Free radical rxns	Rn027	O3,vUV	1,1	O,O2,vIR	1,1,1
63	Free radical rxns	Rn028	O3,vX	1,1	O(1D),O2,vUV	1,1,1
64	Free radical rxns	Rn029	O3,vUV	1,1	O(1D),O2,vIR	1,1,1
65	Free radical rxns	Rn030	O3,vGamma	1,1	O(1D),O2,vX	1,1,1
66	Free radical rxns	Rn031	H,O3	1,1	O2,OH	1,1
67	Free radical rxns	Rn032	OH	2	H2O,O	1,1
68	Free radical rxns	Rn033	OH	2	H2O2	1
69	Free radical rxns	Rn034	HO2	2	H2O2,O2	1,1
70	Free radical rxns	Rn035	H2O2,vVIS	1,1	OH,vIR	2,1
71	Free radical rxns	Rn036	H2O2,vUV	1,1	OH,vIR	2,1
72	Free radical rxns	Rn037	H2O2,vX	1,1	OH,vUV	2,1
73	Free radical rxns	Rn038	H2O2,vGamma	1,1	OH,vX	2,1
74	Free radical rxns	Rn039	H2O2,O	1,1	HO2,OH	1,1
75	Free radical rxns	Rn040	H2O2,OH	1,1	H2O,HO2	1,1
76	Free radical rxns	Rn041	CO2,vUV	1,1	CO,O,vIR	1,1,1
77	Free radical rxns	Rn042	CO2,vX	1,1	CO,O,vUV	1,1,1
78	Free radical rxns	Rn043	CO2,vGamma	1,1	CO,O,vX	1,1,1
79	Free radical rxns	Rn044	CO2,vUV	1,1	CO,O(1D),vIR	1,1,1
80	Free radical rxns	Rn045	CO2,vX	1,1	CO,O(1D),vUV	1,1,1
81	Free radical rxns	Rn046	CO2,vGamma	1,1	CO,O(1D),vX	1,1,1
82	Free radical rxns	Rn047	CO,OH	1,1	CO2,H	1,1
83	Free radical rxns	Rn048	CO,O(3P)	1,1	CO2	1
84	Free radical rxns	Rn049	CO,H	1,1	HCO	1
85	Free radical rxns	Rn050	HCO,vIR	1,1	CO,H	1,1
86	Free radical rxns	Rn051	HCO,vVIS	1,1	CO,H,vIR	1,1,1
87	Free radical rxns	Rn052	HCO,vUV	1,1	CO,H,vIR	1,1,1
88	Free radical rxns	Rn053	HCO,vX	1,1	CO,H,vUV	1,1,1
89	Free radical rxns	Rn054	HCO,vGamma	1,1	CO,H,vX	1,1,1
90	Free radical rxns	Rn055	H,HCO	1,1	CO,H2	1,1
91	Free radical rxns	Rn056	HCO,O	1,1	CO2,H	1,1
92	Free radical rxns	Rn057	HCO,O	1,1	CO,OH	1,1
93	Free radical rxns	Rn058	HCO,OH	1,1	CO,H2O	1,1
94	Free radical rxns	Rn059	HCO,O2	1,1	CO,HO2	1,1
95	Free radical rxns	Rn060	HCO	2	CO,H2CO	1,1
96	Free radical rxns	Rn061	H2CO,vUV	1,1	H,HCO,vIR	1,1,1
97	Free radical rxns	Rn062	H2CO,vX	1,1	H,HCO,vUV	1,1,1
98	Free radical rxns	Rn063	H2CO,vGamma	1,1	H,HCO,vX	1,1,1
99	Free radical rxns	Rn064	H2CO,vUV	1,1	CO,H2,vIR	1,1,1
100	Free radical rxns	Rn065	H2CO,vX	1,1	CO,H2,vUV	1,1,1
101	Free radical rxns	Rn066	H2CO,vGamma	1,1	CO,H2,vX	1,1,1
102	Free radical rxns	Rn067	H,H2CO	1,1	H2,HCO	1,1
103	Free radical rxns	Rn068	H2CO,O	1,1	HCO,OH	1,1
104	Free radical rxns	Rn069	H2CO,OH	1,1	H2O,HCO	1,1
105	Free radical rxns	Rn070	N	2	N2	1
106	Free radical rxns	Rn071	N,OH	1,1	H,NO	1,1
107	Free radical rxns	Rn072	N,O2	1,1	NO,O	1,1
108	Free radical rxns	Rn073	N,NO	1,1	N2,O	1,1
109	Free radical rxns	Rn074	NO,vUV	1,1	N,O,vIR	1,1,1
110	Free radical rxns	Rn075	NO,vX	1,1	N,O,vUV	1,1,1
111	Free radical rxns	Rn076	NO,vGamma	1,1	N,O,vX	1,1,1
112	Free radical rxns	Rn077	H,NO	1,1	HNO	1
113	Free radical rxns	Rn078	NO,O	1,1	NO2	1
114	Free radical rxns	Rn079	NO,OH	1,1	HNO2	1
115	Free radical rxns	Rn080	HO2,NO	1,1	NO2,OH	1,1
116	Free radical rxns	Rn081	HCO,NO	1,1	CO,HNO	1,1
117	Free radical rxns	Rn082	HNO,vVIS	1,1	H,NO,vIR	1,1,1
118	Free radical rxns	Rn083	HNO,vUV	1,1	H,NO,vIR	1,1,1
119	Free radical rxns	Rn084	HNO,vX	1,1	H,NO,vUV	1,1,1
120	Free radical rxns	Rn085	HNO,vGamma	1,1	H,NO,vX	1,1,1
121	Free radical rxns	Rn086	H,HNO	1,1	H2,NO	1,1
122	Free radical rxns	Rn087	HNO,O	1,1	NO,OH	1,1
123	Free radical rxns	Rn088	HNO,OH	1,1	H2O,NO	1,1
124	Free radical rxns	Rn089	NO2,vVIS	1,1	NO,O,vIR	1,1,1
125	Free radical rxns	Rn090	NO2,vUV	1,1	NO,O,vIR	1,1,1
126	Free radical rxns	Rn091	NO2,vX	1,1	NO,O,vUV	1,1,1
127	Free radical rxns	Rn092	NO2,vGamma	1,1	NO,O,vX	1,1,1
128	Free radical rxns	Rn093	H,NO2	1,1	NO,OH	1,1
129	Free radical rxns	Rn094	NO2,O	1,1	NO,O2	1,1
130	Free radical rxns	Rn095	NO2,OH	1,1	HNO3	1
131	Free radical rxns	Rn096	HNO2,OH	1,1	H2O,NO2	1,1
132	Free radical rxns	Rn097	HNO2,vVIS	1,1	NO,OH,vIR	1,1,1
133	Free radical rxns	Rn098	HNO2,vUV	1,1	NO,OH,vIR	1,1,1
134	Free radical rxns	Rn099	HNO2,vX	1,1	NO,OH,vUV	1,1,1
135	Free radical rxns	Rn100	HNO2,vGamma	1,1	NO,OH,vX	1,1,1
136	Free radical rxns	Rn101	HNO3,vVIS	1,1	NO2,OH,vIR	1,1,1
137	Free radical rxns	Rn102	HNO3,vUV	1,1	NO2,OH,vIR	1,1,1
138	Free radical rxns	Rn103	HNO3,vX	1,1	NO2,OH,vUV	1,1,1
139	Free radical rxns	Rn104	HNO3,vGamma	1,1	NO2,OH,vX	1,1,1
140	Free radical rxns	Rn105	HNO3,OH	1,1	H2O,NO2,O	1,1,1
141	Free radical rxns	Rn106	CH4,vUV	1,1	(1)CH2,H2,vIR	1,1,1
142	Free radical rxns	Rn107	CH4,vX	1,1	(1)CH2,H2,vUV	1,1,1
143	Free radical rxns	Rn108	CH4,vGamma	1,1	(1)CH2,H2,vX	1,1,1
144	Free radical rxns	Rn109	CH4,vUV	1,1	(1)CH2,H,vIR	1,2,1
145	Free radical rxns	Rn110	CH4,vX	1,1	(1)CH2,H,vUV	1,2,1
146	Free radical rxns	Rn111	CH4,vGamma	1,1	(1)CH2,H,vX	1,2,1
147	Free radical rxns	Rn112	CH4,vUV	1,1	CH,H,H2,vIR	1,1,1,1
148	Free radical rxns	Rn113	CH4,vX	1,1	CH,H,H2,vUV	1,1,1,1
149	Free radical rxns	Rn114	CH4,vGamma	1,1	CH,H,H2,vX	1,1,1,1
150	Free radical rxns	Rn115	CH4,O	1,1	CH3,OH	1,1
151	Free radical rxns	Rn116	CH4,OH	1,1	CH3,H2O	1,1
152	Free radical rxns	Rn117	CH,vUV	1,1	C,H,vIR	1,1,1
153	Free radical rxns	Rn118	CH,vX	1,1	C,H,vUV	1,1,1
154	Free radical rxns	Rn119	CH,vGamma	1,1	C,H,vX	1,1,1
155	Free radical rxns	Rn120	C,OH	1,1	CO,H	1,1
156	Free radical rxns	Rn121	C,H2	1,1	CH2	1
157	Free radical rxns	Rn122	C,O2	1,1	CO,O	1,1
158	Free radical rxns	Rn123	C,NO	1,1	CN,O	1,1
159	Free radical rxns	Rn124	CH,O	1,1	CO,H	1,1
160	Free radical rxns	Rn125	CH,H2	1,1	CH3	1
161	Free radical rxns	Rn126	CH,N2	1,1	CHN2	1
162	Free radical rxns	Rn127	CH,O2	1,1	CO,OH	1,1
163	Free radical rxns	Rn128	CH,CO2	1,1	CO,HCO	1,1
164	Free radical rxns	Rn129	(1)CH2,N2	1,1	(3)CH2,N2	1,1
165	Free radical rxns	Rn130	(1)CH2,N2	1,1	CH2N2	1
166	Free radical rxns	Rn131	(1)CH2,H2	1,1	CH3,H	1,1
167	Free radical rxns	Rn132	(1)CH2,CO	1,1	(3)CH2,CO	1,1
168	Free radical rxns	Rn133	(1)CH2,CO2	1,1	CO,H2CO	1,1
169	Free radical rxns	Rn134	(1)CH2,CH4	1,1	CH3	2
170	Free radical rxns	Rn135	(1)CH2,CH4	1,1	(3)CH2,CH4	1,1
171	Free radical rxns	Rn136	(1)CH2,O2	1,1	HCO,OH	1,1
172	Free radical rxns	Rn137	CHN2,O	1,1	HCO,N2	1,1
173	Free radical rxns	Rn138	CHN2,H2	1,1	CH3,N2	1,1
174	Free radical rxns	Rn139	CHN2,N	1,1	HCN,N2	1,1
175	Free radical rxns	Rn140	CHN2,O2	1,1	CO,N2,OH	1,1,1
176	Free radical rxns	Rn141	(3)CH2,O	1,1	CH,OH	1,1
177	Free radical rxns	Rn142	(3)CH2,O	1,1	H,HCO	1,1
178	Free radical rxns	Rn143	(3)CH2,(4S)N	1,1	H,HCN	1,1
179	Free radical rxns	Rn144	(3)CH2,O2	1,1	HCO,OH	1,1
180	Free radical rxns	Rn145	(3)CH2,CO2	1,1	CO,H2CO	1,1
181	Free radical rxns	Rn146	(3)CH2,CH4	1,1	CH3	2
182	Free radical rxns	Rn147	(3)CH2,H2	1,1	CH3,H	1,1
183	Free radical rxns	Rn148	CH3,vUV	1,1	(3)CH2,H,vIR	1,1,1
184	Free radical rxns	Rn149	CH3,vX	1,1	(3)CH2,H,vUV	1,1,1
185	Free radical rxns	Rn150	CH3,vGamma	1,1	(3)CH2,H,vX	1,1,1
186	Free radical rxns	Rn151	CH3,H	1,1	CH4	1
187	Free radical rxns	Rn152	CH3,O	1,1	H,H2CO	1,1
188	Free radical rxns	Rn153	CH3,N	1,1	H2,HCN	1,1
189	Free radical rxns	Rn154	CH3,OH	1,1	H2,H2CO	1,1
190	Free radical rxns	Rn155	CH3,HCO	1,1	CH4,CO	1,1
191	Free radical rxns	Rn156	CH3,HNO	1,1	CH4,NO	1,1
192	Free radical rxns	Rn157	CH3,O2	1,1	CH3O2	1
193	Free radical rxns	Rn158	CH3O2,H	1,1	CH4,O2	1,1
194	Free radical rxns	Rn159	CH3O2,H	1,1	H2CO,H2O	1,1
195	Free radical rxns	Rn160	CH3O2,O	1,1	H2CO,HO2	1,1
196	Free radical rxns	Rn161	CH3,CO	1,1	CH3CO	1
197	Free radical rxns	Rn162	CH3CO,H	1,1	CH4,CO	1,1
198	Free radical rxns	Rn163	CH3CO,O	1,1	H2CO,HCO	1,1
199	Free radical rxns	Rn164	CH3,NO	1,1	HCONH2	1
200	Free radical rxns	Rn165	HCONH2,vUV	1,1	CH3,NO,vIR	1,1,1
201	Free radical rxns	Rn166	HCONH2,vX	1,1	CH3,NO,vUV	1,1,1
202	Free radical rxns	Rn167	HCONH2,vGamma	1,1	CH3,NO,vX	1,1,1
203	Free radical rxns	Rn168	CH3CO,NO	1,1	CO,HCONH2	1,1
204	Free radical rxns	Rn169	H,HCONH2	1,1	CH4,NO	1,1
205	Free radical rxns	Rn170	CH3,H2CO	1,1	CH4,HCO	1,1
206	Free radical rxns	Rn171	CH3	2	C2H6	1
207	Free radical rxns	Rn172	C2H6,vUV	1,1	C2H2,H2,vIR	1,2,1
208	Free radical rxns	Rn173	C2H6,vX	1,1	C2H2,H2,vUV	1,2,1
209	Free radical rxns	Rn174	C2H6,vGamma	1,1	C2H2,H2,vX	1,2,1
210	Free radical rxns	Rn175	C2H6,vUV	1,1	C2H4,H,vIR	1,2,1
211	Free radical rxns	Rn176	C2H6,vX	1,1	C2H4,H,vUV	1,2,1
212	Free radical rxns	Rn177	C2H6,vGamma	1,1	C2H4,H,vX	1,2,1
213	Free radical rxns	Rn178	C2H6,vUV	1,1	(1)CH2,CH4,vIR	1,1,1
214	Free radical rxns	Rn179	C2H6,vX	1,1	(1)CH2,CH4,vUV	1,1,1
215	Free radical rxns	Rn180	C2H6,vGamma	1,1	(1)CH2,CH4,vX	1,1,1
216	Free radical rxns	Rn181	C2H6,OH	1,1	C2H5,H2O	1,1
217	Free radical rxns	Rn182	C2H6,O	1,1	C2H5,OH	1,1
218	Free radical rxns	Rn183	C2H5,H	1,1	CH3	2
219	Free radical rxns	Rn184	C2H5,O	1,1	CH3CHO,H	1,1
220	Free radical rxns	Rn185	C2H5,OH	1,1	CH3CHO,H2	1,1
221	Free radical rxns	Rn186	C2H5,HCO	1,1	C2H6,CO	1,1
222	Free radical rxns	Rn187	C2H5,HNO	1,1	C2H6,NO	1,1
223	Free radical rxns	Rn188	CH3CHO,vUV	1,1	CH3,HCO,vIR	1,1,1
224	Free radical rxns	Rn189	CH3CHO,vX	1,1	CH3,HCO,vUV	1,1,1
225	Free radical rxns	Rn190	CH3CHO,vGamma	1,1	CH3,HCO,vX	1,1,1
226	Free radical rxns	Rn191	CH3CHO,vUV	1,1	CH3CO,H,vIR	1,1,1
227	Free radical rxns	Rn192	CH3CHO,vX	1,1	CH3CO,H,vUV	1,1,1
228	Free radical rxns	Rn193	CH3CHO,vGamma	1,1	CH3CO,H,vX	1,1,1
229	Free radical rxns	Rn194	CH3CHO,H	1,1	CH3CO,H2	1,1
230	Free radical rxns	Rn195	CH3CHO,O	1,1	CH3CO,OH	1,1
231	Free radical rxns	Rn196	CH3CHO,OH	1,1	CH3CO,H2O	1,1
232	Free radical rxns	Rn197	CH3,CH3CHO	1,1	CH3CO,CH4	1,1
233	Free radical rxns	Rn198	CH3,CH3CO	1,1	C2H6,CO	1,1
234	Free radical rxns	Rn199	CH3,CH3CO	1,1	CH2CO,CH4	1,1
235	Free radical rxns	Rn200	CH3,HCONH2	1,1	C2H6,NO	1,1
236	Free radical rxns	Rn201	(3)CH2	2	C2H2,H2	1,1
237	Free radical rxns	Rn202	C2H2,vUV	1,1	C2H,H,vIR	1,1,1
238	Free radical rxns	Rn203	C2H2,vX	1,1	C2H,H,vUV	1,1,1
239	Free radical rxns	Rn204	C2H2,vGamma	1,1	C2H,H,vX	1,1,1
240	Free radical rxns	Rn205	C2H2,vUV	1,1	C2,H2,vIR	1,1,1
241	Free radical rxns	Rn206	C2H2,vX	1,1	C2,H2,vUV	1,1,1
242	Free radical rxns	Rn207	C2H2,vGamma	1,1	C2,H2,vX	1,1,1
243	Free radical rxns	Rn208	C2,O	1,1	C,CO	1,1
244	Free radical rxns	Rn209	C2,N	1,1	C,CN	1,1
245	Free radical rxns	Rn210	C2,O2	1,1	CO	2
246	Free radical rxns	Rn211	C2H,H	1,1	C2H2	1
247	Free radical rxns	Rn212	C2H,O	1,1	CH,CO	1,1
248	Free radical rxns	Rn213	C2H,H2	1,1	C2H2,H	1,1
249	Free radical rxns	Rn214	C2H,CH4	1,1	C2H2,CH3	1,1
250	Free radical rxns	Rn215	C2H,O2	1,1	CO,HCO	1,1
251	Free radical rxns	Rn216	C2H,C2H2	1,1	C4H2,H	1,1
252	Free radical rxns	Rn217	C2H2,H	1,1	C2H3	1
253	Free radical rxns	Rn218	C2H2,O(3P)	1,1	(3)CH2,CO	1,1
254	Free radical rxns	Rn219	C2H2,OH	1,1	C2H2OH	1
255	Free radical rxns	Rn220	C2H2,OH	1,1	CH2CO,H	1,1
256	Free radical rxns	Rn221	C2H2OH,H	1,1	C2H2,H2O	1,1
257	Free radical rxns	Rn222	C2H2OH,H	1,1	CH2CO,H2	1,1
258	Free radical rxns	Rn223	C2H2OH,O	1,1	CH2CO,OH	1,1
259	Free radical rxns	Rn224	C2H2OH,OH	1,1	CH2CO,H2O	1,1
260	Free radical rxns	Rn225	C2H3,H	1,1	C2H2,H2	1,1
261	Free radical rxns	Rn226	C2H3,O	1,1	CH2CO,H	1,1
262	Free radical rxns	Rn227	C2H3,OH	1,1	C2H2,H2O	1,1
263	Free radical rxns	Rn228	(3)CH2,CH3	1,1	C2H4,H	1,1
264	Free radical rxns	Rn229	CH,CH4	1,1	C2H4,H	1,1
265	Free radical rxns	Rn230	C2H4,vUV	1,1	C2H2,H2,vIR	1,1,1
266	Free radical rxns	Rn231	C2H4,vX	1,1	C2H2,H2,vUV	1,1,1
267	Free radical rxns	Rn232	C2H4,vGamma	1,1	C2H2,H2,vX	1,1,1
268	Free radical rxns	Rn233	C2H4,vUV	1,1	C2H2,H,vIR	1,2,1
269	Free radical rxns	Rn234	C2H4,vX	1,1	C2H2,H,vUV	1,2,1
270	Free radical rxns	Rn235	C2H4,vGamma	1,1	C2H2,H,vX	1,2,1
271	Free radical rxns	Rn236	C2H4,H	1,1	C2H5	1
272	Free radical rxns	Rn237	C2H4,O(3P)	1,1	CH3,HCO	1,1
273	Free radical rxns	Rn238	C2H4,OH	1,1	C2H4OH	1
274	Free radical rxns	Rn239	C2H4OH,H	1,1	C2H4,H2O	1,1
275	Free radical rxns	Rn240	C2H4OH,H	1,1	CH3CHO,H2	1,1
276	Free radical rxns	Rn241	C2H4OH,O	1,1	CH3CHO,OH	1,1
277	Free radical rxns	Rn242	C2H4OH,OH	1,1	CH3CHO,H2O	1,1
278	Free radical rxns	Rn243	CH2CO,vUV	1,1	(1)CH2,CO,vIR	1,1,1
279	Free radical rxns	Rn244	CH2CO,vX	1,1	(1)CH2,CO,vUV	1,1,1
280	Free radical rxns	Rn245	CH2CO,vGamma	1,1	(1)CH2,CO,vX	1,1,1
281	Free radical rxns	Rn246	CH2CO,vUV	1,1	(3)CH2,CO,vIR	1,1,1
282	Free radical rxns	Rn247	CH2CO,vX	1,1	(3)CH2,CO,vUV	1,1,1
283	Free radical rxns	Rn248	CH2CO,vGamma	1,1	(3)CH2,CO,vX	1,1,1
284	Free radical rxns	Rn249	CH2CO,H	1,1	CH3,CO	1,1
285	Free radical rxns	Rn250	CH2CO,O	1,1	CO,H2CO	1,1
286	Free radical rxns	Rn251	HCN,vUV	1,1	CN,H,vIR	1,1,1
287	Free radical rxns	Rn252	HCN,vX	1,1	CN,H,vUV	1,1,1
288	Free radical rxns	Rn253	HCN,vGamma	1,1	CN,H,vX	1,1,1
289	Free radical rxns	Rn254	HCN,OH	1,1	HCNOH	1
290	Free radical rxns	Rn255	HCN,OH	1,1	H,HNCO	1,1
291	Free radical rxns	Rn256	CN,O	1,1	CO,N	1,1
292	Free radical rxns	Rn257	CN,N	1,1	C,N2	1,1
293	Free radical rxns	Rn258	CN,O2	1,1	NCO,O	1,1
294	Free radical rxns	Rn259	CN,NO	1,1	CO,N2	1,1
295	Free radical rxns	Rn260	CN,H2	1,1	H,HCN	1,1
296	Free radical rxns	Rn261	CH4,CN	1,1	CH3,HCN	1,1
297	Free radical rxns	Rn262	H,HCNOH	1,1	H2O,HCN	1,1
298	Free radical rxns	Rn263	H,HCNOH	1,1	H2,HNCO	1,1
299	Free radical rxns	Rn264	HCNOH,O	1,1	HNCO,OH	1,1
300	Free radical rxns	Rn265	HCNOH,OH	1,1	H2O,HNCO	1,1
301	Free radical rxns	Rn266	HNCO,vUV	1,1	H,NCO,vIR	1,1,1
302	Free radical rxns	Rn267	HNCO,vX	1,1	H,NCO,vUV	1,1,1
303	Free radical rxns	Rn268	HNCO,vGamma	1,1	H,NCO,vX	1,1,1
304	Free radical rxns	Rn269	HNCO,OH	1,1	H2O,NCO	1,1
305	Free radical rxns	Rn270	NCO,vUV	1,1	CO,N,vIR	1,1,1
306	Free radical rxns	Rn271	NCO,vX	1,1	CO,N,vUV	1,1,1
307	Free radical rxns	Rn272	NCO,vGamma	1,1	CO,N,vX	1,1,1
308	Free radical rxns	Rn273	NCO,O	1,1	CO,NO	1,1
309	Free radical rxns	Rn274	N,NCO	1,1	CO,N2	1,1
310	Free radical rxns	Rn275	H2,NCO	1,1	H,HNCO	1,1
311	Free radical rxns	Rn276	CH4,NCO	1,1	CH3,HNCO	1,1
312	Free radical rxns	Rn277	C2H,HCN	1,1	H,HC3N	1,1
313	Free radical rxns	Rn278	C2H2,CN	1,1	H,HC3N	1,1
314	Free radical rxns	Rn279	CN,HCN	1,1	C2N2,H	1,1
315	Free radical rxns	Rn280	(3)CH2,C2H2	1,1	C3H4	1
316	Free radical rxns	Rn281	C2H5,CH3	1,1	C3H8	1
317	Free radical rxns	Rn282	C2H5	2	C4H10	1
318	Free radical rxns	Rn283	(2D)N,N2	1,1	(4S)N,N2,vIR	1,1,1
319	Free radical rxns	Rn284	(2D)N,CO	1,1	(4S)N,CO	1,1
320	Free radical rxns	Rn285	(2D)N,CO2	1,1	CO,NO	1,1
321	Free radical rxns	Rn286	(2D)N,O2	1,1	NO,O	1,1
322	Free radical rxns	Rn287	(1)CH2,H2	1,1	(3)CH2,H2	1,1
323	Free radical rxns	Rn288	C2H3,H2	1,1	C2H4,H	1,1
324	Free radical rxns	Rn289	(3)CH2,H	1,1	CH3	1
325	Free radical rxns	Rn290	C2H,C2H6	1,1	C2H2,C2H5	1,1
326	Free radical rxns	Rn291	CH3C2H,H	1,1	C2H2,CH3	1,1
327	Free radical rxns	Rn292	CH3C2H,H	1,1	C3H5	1
328	Free radical rxns	Rn293	C2H3	2	C2H2,C2H4	1,1
329	Free radical rxns	Rn294	C2H3	2	C4H6	1
330	Free radical rxns	Rn295	C4H,H2	1,1	C4H2,H	1,1
331	Free radical rxns	Rn296	C4H,CH4	1,1	C4H2,CH3	1,1
332	Free radical rxns	Rn297	C2H6,C4H	1,1	C2H5,C4H2	1,1
333	Free radical rxns	Rn298	C4H,H	1,1	C4H2	1
334	Free radical rxns	Rn299	C2H2,C4H	1,1	C6H2,H	1,1
335	Free radical rxns	Rn300	C4H,C4H2	1,1	C8H2,H	1,1
336	Free radical rxns	Rn301	C2H,C4H2	1,1	C6H2,H	1,1
337	Free radical rxns	Rn302	C4H2,C4H2star	1,1	C8H2,H2	1,1
338	Free radical rxns	Rn303	C4H2,H	1,1	C4H3	1
339	Free radical rxns	Rn304	C4H3,H	1,1	C4H2,H2	1,1
340	Free radical rxns	Rn305	C4H3,H	1,1	C2H2	2
341	Free radical rxns	Rn306	C2,H2	1,1	C2H,H	1,1
342	Free radical rxns	Rn307	C2,CH4	1,1	C2H,CH3	1,1
343	Free radical rxns	Rn308	C2H,C2H4	1,1	C2H2,C2H3	1,1
344	Free radical rxns	Rn309	C2H4,C4H	1,1	C2H3,C4H2	1,1
345	Free radical rxns	Rn310	C2H5,CH3	1,1	C2H4,CH4	1,1
346	Free radical rxns	Rn311	C2H3,C2H5	1,1	C2H2,C2H6	1,1
347	Free radical rxns	Rn312	C2H3,C2H5	1,1	C2H4	2
348	Free radical rxns	Rn313	C2H5	2	C2H4,C2H6	1,1
349	Free radical rxns	Rn314	C3H3,H	1,1	CH3C2H	1
350	Free radical rxns	Rn315	C3H5,H	1,1	CH3C2H,H2	1,1
351	Free radical rxns	Rn316	C3H5,H	1,1	CH2CCH2,H2	1,1
352	Free radical rxns	Rn317	C3H5,CH3	1,1	CH3C2H,CH4	1,1
353	Free radical rxns	Rn318	C3H5,CH3	1,1	CH2CCH2,CH4	1,1
354	Free radical rxns	Rn319	C3H2,H	1,1	C3H3	1
355	Free radical rxns	Rn320	C2H,C3H8	1,1	C2H2,C3H7	1,1
356	Free radical rxns	Rn321	C2H3,CH3	1,1	C3H6	1
357	Free radical rxns	Rn322	C3H5,H	1,1	C3H6	1
358	Free radical rxns	Rn323	C2H3,CH3	1,1	C2H2,CH4	1,1
359	Free radical rxns	Rn324	C2H3,C2H5	1,1	C4H8	1
360	Free radical rxns	Rn325	C3H5,CH3	1,1	C4H8	1
361	Free radical rxns	Rn326	C4H2star	1	C4H2,vIR	1,1
362	Free radical rxns	Rn327	C2H4,CH	1,1	CH3C2H,H	1,1
363	Free radical rxns	Rn328	N2,O(1D)	1,1	N2,O(3P),vIR	1,1,1
364	Free radical rxns	Rn329	CH4,O(1D)	1,1	CH3,OH	1,1
365	Free radical rxns	Rn330	(3)CH2,O(3P)	1,1	CO,H	1,2
366	Free radical rxns	Rn331	(3)CH2,OH	1,1	CO,H,H2	1,1,1
367	Free radical rxns	Rn332	CH3,OH	1,1	CO,H2	1,2
368	Free radical rxns	Rn333	O(1D)	1	O(3P),vIR	1,1
369	Free radical rxns	Rn334	OH	2	H2O,O(3P)	1,1
370	Free radical rxns	Rn335	(2D)N,H2	1,1	H,NH	1,1
371	Free radical rxns	Rn336	(2D)N,CH4	1,1	CH3,NH	1,1
372	Free radical rxns	Rn337	(2D)N,C2H2	1,1	CHCN,H	1,1
373	Free radical rxns	Rn338	(2D)N,C2H4	1,1	C2H3,NH	1,1
374	Free radical rxns	Rn339	(2D)N,C2H6	1,1	C2H5,NH	1,1
375	Free radical rxns	Rn340	(4S)N,CH3	1,1	H,H2CN	1,1
376	Free radical rxns	Rn341	(4S)N,C2H3	1,1	(3)CH2,HCN	1,1
377	Free radical rxns	Rn342	(4S)N,C2H3	1,1	C2H2,NH	1,1
378	Free radical rxns	Rn343	(4S)N,C2H5	1,1	CH3,H2CN	1,1
379	Free radical rxns	Rn344	(4S)N,C2H5	1,1	C2H4,NH	1,1
380	Free radical rxns	Rn345	(4S)N,NH	1,1	H,N2	1,1
381	Free radical rxns	Rn346	(2D)N	1	(4S)N,vIR	1,1
382	Free radical rxns	Rn347	H,NH	1,1	(4S)N,H2	1,1
383	Free radical rxns	Rn348	CH3,NH	1,1	CH2NH,H	1,1
384	Free radical rxns	Rn349	CH3,NH	1,1	(4S)N,CH4	1,1
385	Free radical rxns	Rn350	NH	2	H2,N2	1,1
386	Free radical rxns	Rn351	C2H3,HCN	1,1	C2H3CN,H	1,1
387	Free radical rxns	Rn352	(4S)N,H2CN	1,1	HCN,NH	1,1
388	Free radical rxns	Rn353	H,H2CN	1,1	H2,HCN	1,1
389	Free radical rxns	Rn354	CH4,CN	1,1	CH3CN,H	1,1
390	Free radical rxns	Rn355	C2H4,CN	1,1	C2H3,HCN	1,1
391	Free radical rxns	Rn356	C2H4,CN	1,1	C2H3CN,H	1,1
392	Free radical rxns	Rn357	C2H6,CN	1,1	C2H5,HCN	1,1
393	Free radical rxns	Rn358	C2H6,CN	1,1	CH3,CH3CN	1,1
394	Free radical rxns	Rn359	C3N,CH4	1,1	CH3,HC3N	1,1
395	Free radical rxns	Rn360	C2H6,C3N	1,1	C2H5,HC3N	1,1
396	Free radical rxns	Rn361	H,HC3N	1,1	H2C3N	1
397	Free radical rxns	Rn362	CN,HC3N	1,1	C4N2,H	1,1
398	Free radical rxns	Rn363	(4S)N,CHCN	1,1	C2N2,H	1,1
399	Free radical rxns	Rn364	C2N2,H	1,1	HC2N2	1
400	Free radical rxns	Rn365	CHCN	2	C4N2,H2	1,1
401	Free radical rxns	Rn366	N2,vUV	1,1	N,vIR	2,1
402	Free radical rxns	Rn367	N2,vX	1,1	N,vUV	2,1
403	Free radical rxns	Rn368	N2,vGamma	1,1	N,vX	2,1
404	Free radical rxns	Rn369	N2,vUV	1,1	(2D)N,(4S)N,vIR	1,1,1
405	Free radical rxns	Rn370	N2,vX	1,1	(2D)N,(4S)N,vUV	1,1,1
406	Free radical rxns	Rn371	N2,vGamma	1,1	(2D)N,(4S)N,vX	1,1,1
407	Free radical rxns	Rn372	N2,vGamma	1,1	N2(+),e(-)	1,1
408	Free radical rxns	Rn373	N2,vX	1,1	N2(+),e(-)	1,1
409	Free radical rxns	Rn374	N2,vGamma	1,1	N,N(+),e(-)	1,1,1
410	Free radical rxns	Rn375	N2,vX	1,1	N,N(+),e(-)	1,1,1
411	Free radical rxns	Rn376	N2,vGamma	1,1	(2D)N,N(+),e(-)	1,1,1
412	Free radical rxns	Rn377	N2,vX	1,1	(2D)N,N(+),e(-)	1,1,1
413	Free radical rxns	Rn378	N2,vGamma	1,1	(4S)N,N(+),e(-)	1,1,1
414	Free radical rxns	Rn379	N2,vX	1,1	(4S)N,N(+),e(-)	1,1,1
415	Free radical rxns	Rn380	CH3CN(-),H2O	1,1	CH3CHN,OH(-)	1,1
416	Free radical rxns	Rn381	CH4star,N2	2,1	H2,HCN	3,2
417	Free radical rxns	Rn382	CH3COHN	2	CH3COHNH,CH3OCN	1,1
418	Free radical rxns	Rn383	CH3CHN	2	CH3CHNH,CH3CN	1,1
419	Free radical rxns	Rn384	CH3CNH	2	CH3CHNH,CH3CN	1,1
420	Free radical rxns	Rn385	CH3CNOH	2	CH3CHNOH,CH3NCO	1,1
421	Free radical rxns	Rn386	NH2	2	NH,NH3	1,1
422	Free radical rxns	Rn387	H2O,NO,O2	1,2,1	H2O,NO2	1,2
423	Free radical rxns	Rn388	H2O,NO2	1,2	HNO2,HNO3	1,1
424	Free radical rxns	Rn389	C2H2,vUV	1,1	C2H2star	1
425	Free radical rxns	Rn390	C2H2star,N2	1,1	HCN	2
426	Free radical rxns	Rn391	C2H4,e(-)	1,1	C2H2,H2,eaq(-)	1,1,1
427	Free radical rxns	Rn392	C2H5,H	1,1	C2H6	1
428	Free radical rxns	Rn393	C4H10,e(-)	1,1	C4H8,H2	1,1
429	Free radical rxns	Rn394	C4H10,e(-)	1,1	C4H8,H	1,2
430	Free radical rxns	Rn395	C2H4,e(-)	1,1	C,CH4	1,1
431	Free radical rxns	Rn396	C2H6,e(-)	1,1	(1)CH2,CH4	1,1
432	Free radical rxns	Rn397	C5H6N2O2,vGamma	1,1	(C5H6N2O2)2	1
433	Free radical rxns	Rn398	CH2COO(-)	2	(CH2COO(-))2	1
434	Free radical rxns	Rn399	CH2COOH	2	(CH2COOH)2	1
435	Free radical rxns	Rn400	CH3,H2O,eaq(-)	1,1,1	CH4,OH(-)	1,1
436	Free radical rxns	Rn401	C2H6,CH3	1,1	C2H5,CH4	1,1
437	Free radical rxns	Rn402	CH3CHNH,H2O	1,1	CH3CHO,NH3	1,1
438	Free radical rxns	Rn403	CH3CN,H,H2O	1,1,1	CH2CN,H2,H2O	1,1,1
439	Free radical rxns	Rn404	CH3CN,H2O,eaq(-)	1,1,1	CH3CN(-),H2O	1,1
440	Free radical rxns	Rn405	CH3CN,OH	1,1	CH3CNOH	1
441	Free radical rxns	Rn406	CH3CN,OH	1,1	CH3COHN	1
442	Free radical rxns	Rn407	CH3CN,OH	1,1	CH2CN,H2O	1,1
443	Free radical rxns	Rn408	CH3CONH2,OH	1,1	CH2CONH2,H2O	1,1
444	Free radical rxns	Rn409	CH3CONH2,OH	1,1	CH3CONH,H2O	1,1
445	Free radical rxns	Rn410	CH3CONHCH3,OH	1,1	CH2CONHCH3,H2O	1,1
446	Free radical rxns	Rn411	CH3CONHCH3,OH	1,1	CH3CONCH3,H2O	1,1
447	Free radical rxns	Rn412	CH3CONHCH3,OH	1,1	CH3CONHCH2,H2O	1,1
448	Free radical rxns	Rn413	CH3COO(-),H	1,1	CH2COO(-),H2	1,1
449	Free radical rxns	Rn414	CH3COO(-),OH	1,1	CH2COO(-),H2O	1,1
450	Free radical rxns	Rn415	CH3COOH,H2O,eaq(-)	1,1,1	CH3CO,H2O,OH(-)	1,1,1
451	Free radical rxns	Rn416	CH3COOH,H2O,eaq(-)	1,1,1	CH3COO(-),H,H2O	1,1,1
452	Free radical rxns	Rn417	CH3COOH,H	1,1	CH2COOH,H2	1,1
453	Free radical rxns	Rn418	CH3NCO,H2O	1,1	CH3NH2,CO2	1,1
454	Free radical rxns	Rn419	CH3NH2,HCOOCH3	1,1	CH3NHCHO,CH3OH	1,1
455	Free radical rxns	Rn420	CH4,vUV	1,1	CH4star	1
456	Free radical rxns	Rn421	CH2OH,COO(-)	1,1	CH2(OH)COO(-)	1
457	Free radical rxns	Rn422	COO(-)(CO2H),H2O2	1,1	CO2,OH,OH(-)(H2O)	1,1,1
458	Free radical rxns	Rn423	CO2,H2O,eaq(-)	1,1,1	COO(-),H2O	1,1
459	Free radical rxns	Rn424	CH2OH,COOH	1,1	CH2(OH)COOH	1
460	Free radical rxns	Rn425	COOH	1	COO(-),H(+)	1,1
461	Free radical rxns	Rn426	COO(-),H(+)	1,1	COOH	1
462	Free radical rxns	Rn427	CO3(-)	2	CO2,CO4(2-)	1,1
463	Free radical rxns	Rn428	CO3(2-),OH	1,1	CO3(-),OH(-)	1,1
464	Free radical rxns	Rn429	CO4(2-),H2O	1,1	CO2,HO2(-),OH(-)	1,1,1
465	Free radical rxns	Rn430	CO3(-),COO(-)	1,1	CO2,CO3(2-)	1,1
466	Free radical rxns	Rn431	COO(-),H2O2	1,1	CO2,OH,OH(-)	1,1,1
467	Free radical rxns	Rn432	COO(-),HCO3(-)	1,1	CO3(-),HCOO(-)	1,1
468	Free radical rxns	Rn433	COO(-)	2	C2O4(2-)	1
469	Free radical rxns	Rn434	H2O,H2O2,eaq(-)	1,1,1	H2O,OH,OH(-)	1,1,1
470	Free radical rxns	Rn435	H,HCOO(-)	1,1	COO(-),H2	1,1
471	Free radical rxns	Rn436	C2H6,H	1,1	C2H5,H2	1,1
472	Free radical rxns	Rn437	H,H2PO4	1,1	H3PO4	1
473	Free radical rxns	Rn438	CH2CN	2	CNCH2CH2CN	1
474	Free radical rxns	Rn439	COOH,H	1,1	HCOOH	1
475	Free radical rxns	Rn440	H2O2,H2PO4	1,1	H3PO4,HO2	1,1
476	Free radical rxns	Rn441	H2PO4	2	H4P2O8	1
477	Free radical rxns	Rn442	H2PO4,HO2	1,1	H3PO4,O2	1,1
478	Free radical rxns	Rn443	H2PO4,OH	1,1	H3PO5	1
479	Free radical rxns	Rn444	HCO3(-),OH	1,1	CO3(-),H2O	1,1
480	Free radical rxns	Rn445	CH3NH2,HCONH2	1,1	CH3NHCHO,NH3	1,1
481	Free radical rxns	Rn446	HCONH2,OH	1,1	H2O,OCNH2	1,1
482	Free radical rxns	Rn447	HCONH2,OH	1,1	H2O,HCONH	1,1
483	Free radical rxns	Rn448	HO2	1	H(+),O2(-)	1,1
484	Free radical rxns	Rn449	H2Ostar,N2	1,1	NH2,NO	1,1
485	Free radical rxns	Rn450	H2O2,N2H2	1,1	H2O,N2	2,1
486	Free radical rxns	Rn451	H2O,NH2,OH	1,1,1	H2O,NH2OH	1,1
487	Free radical rxns	Rn452	CO3(-),NH2	1,1	CO2,NH2O(-)	1,1
488	Free radical rxns	Rn453	NH2	2	N2H4	1
489	Free radical rxns	Rn454	H2O,NH2,O2	1,1,1	H2O,NH2O2	1,1
490	Free radical rxns	Rn455	HCO3(-),NH2	1,1	CO3(-),NH3	1,1
491	Free radical rxns	Rn456	NH3,OH	1,1	H2O,NH2	1,1
492	Free radical rxns	Rn457	NH4(+),eaq(-)	1,1	H,NH3	1,1
493	Free radical rxns	Rn458	H,NO3(-)	1,1	NO2,OH(-)	1,1
494	Free radical rxns	Rn459	NO3(-),eaq(-)	1,1	NO3(2-)	1
495	Free radical rxns	Rn460	NO2(-),OH	1,1	NO2,OH(-)	1,1
496	Free radical rxns	Rn461	HO2,NO2	1,1	HOONO2	1
497	Free radical rxns	Rn462	HOONO2	1	HO2,NO2	1,1
498	Free radical rxns	Rn463	NO2,O2(-)	1,1	O2NOO(-)	1
499	Free radical rxns	Rn464	H2O,NO3(2-)	1,1	NO2,OH(-)	1,2
500	Free radical rxns	Rn465	H2O2,NO3(2-)	1,1	NO3(-),OH,OH(-)	1,1,1
501	Free radical rxns	Rn466	NO3(2-),O2	1,1	NO3(-),O2(-)	1,1
502	Free radical rxns	Rn467	O2NOO(-)	1	NO2,O2(-)	1,1
503	Free radical rxns	Rn469	HCOO(-),OH	1,1	COO(-),H2O	1,1
504	Free radical rxns	Rn470	H3PO4,OH	1,1	H2O,H2PO4	1,1
505	Free radical rxns	Rn471	H2O,H2PO4	1,1	H3PO4,OH	1,1
506	Free radical rxns	Rn472	COO(-),H2O	1,1	COOH,OH(-)	1,1
507	Free radical rxns	Rn473	CH3CHO,OH	1,1	CH2CHO,H2O	1,1
508	Free radical rxns	Rn474	CH3NCO	1	CH3,OCN	1,1
509	Free radical rxns	Rn475	H2O,OCN	1,1	HCO,HNO	1,1
510	Free radical rxns	Rn476	HCO	2	CHOCHO	1
511	Free radical rxns	Rn477	CH2CHO,CH3	1,1	CH3CH2CHO	1
512	Free radical rxns	Rn478	CH3CO	2	CH3COCOCH3	1
513	Free radical rxns	Rn479	CH3CO,HCO	1,1	HCOCOCH3	1
514	Mineral geochem	Rn480	FeS2,H2O,O2	2,2,7	Fe(2+),H(+),SO4(2-)	2,4,4
515	Mineral geochem	Rn481	Fe(2+),H(+),O2	4,4,1	Fe(3+),H2O	4,2
516	Mineral geochem	Rn482	Fe(3+),H2O	1,3	Fe(OH)3,H(+)	1,3
517	Mineral geochem	Rn483	Fe(3+),FeS2,H2O	14,1,8	Fe(2+),H(+),SO4(2-)	15,16,2
518	Mineral geochem	Rn484	Fe(3+),O2(-)	1,1	Fe(2+),O2	1,1
519	Mineral geochem	Rn485	Fe(2+),H2O2	1,1	Fe(3+),OH,OH(-)	1,1,1
520	Mineral geochem	Rn486	Fe(2+),OH	1,1	Fe(3+),OH(-)	1,1
521	Mineral geochem	Rn488	H2O2,HO2	1,1	H2O,O2,OH	1,1,1
522	Mineral geochem	Rn489	Fe(2+),HO2	1,1	Fe(3+),HO2(-)	1,1
523	Mineral geochem	Rn490	HO2(-)	1	H,O2(-)	1,1
524	Mineral geochem	Rn491	H,O2(-)	1,1	HO2(-)	1
525	Mineral geochem	Rn492	Fe(2+),HO2	1,1	Fe(3+)HO2(-)	1
526	Mineral geochem	Rn493	Fe(2+),Fe(3+)HO2(-)	1,1	Fe(3+)HO2(-)Fe(2+)	1
527	Mineral geochem	Rn494	Fe(3+)HO2(-)Fe(2+)	1	Fe(2+),Fe(3+)HO2(-)	1,1
528	Mineral geochem	Rn495	Fe(3+)HO2(-)	1	Fe(3+),HO2(-)	1,1
529	Mineral geochem	Rn496	Fe(3+)HO2(-)Fe(2+)	1	Fe(2+)HO2(-),Fe(3+)	1,1
530	Mineral geochem	Rn497	Ca10Cl2(PO4)6,H(+),SO4(2-)	1,14,7	Ca(H2PO4)2,CaSO4,HCl,vIR	3,7,2,1
531	Mineral geochem	Rn498	Ca(H2PO4)2	1	Ca(2+),H(+),PO4(3-)	1,4,2
532	Mineral geochem	Rn499	CaSO4	1	Ca(2+),SO4(2-)	1,1
533	Mineral geochem	Rn500	HCl	1	Cl(-),H(+)	1,1
534	Mineral geochem	Rn501	Cl(-),H(+)	1,1	HCl	1
535	Mineral geochem	Rn502	Ca(OH)2,H2O,H2O2	1,6,1	CaO2.8H2O	1
536	Mineral geochem	Rn503	CaO2.8H2O	1	Ca(2+),H2O,O2(2-)	1,8,1
537	Mineral geochem	Rn504	H2O,O2(2-)	1,1	HO2(-),OH(-)	1,1
538	Mineral geochem	Rn505	H2O2,HO2(-)	1,1	H2O,O2,OH(-)	1,1,1
539	Mineral geochem	Rn506	Ca(2+),OH(-)	1,2	Ca(OH)2	1
540	Mineral geochem	Rn507	Fe(2+),SO4(2-)	1,1	FeSO4	1
541	Mineral geochem	Rn508	FeSO4	1	Fe(2+),SO4(2-)	1,1
542	Mineral geochem	Rn509	Fe(2+),OH(-)	1,2	Fe(OH)2	1
543	Mineral geochem	Rn510	Fe(OH)2	1	Fe(2+),OH(-)	1,2
544	Mineral geochem	Rn511	Fe(OH)2,H(+),H2O,PO4(3-)	3,6,2,2	Fe3(PO4)2.8H2O	1
545	Mineral geochem	Rn512	Fe3(PO4)2.8H2O	1	Fe(OH)2,H(+),H2O,PO4(3-)	3,6,2,2
546	Mineral geochem	Rn513	CO,NH3	1,1	HCONH2	1
547	Mineral geochem	Rn514	HCONH2	1	CO,NH3	1,1
548	Mineral geochem	Rn515	HCOOH,NH3	1,1	HCOONH4	1
549	Mineral geochem	Rn516	HCOONH4	1	H2O,HCONH2	1,1
550	Mineral geochem	Rn517	CH4,Cl	1,1	CH3,HCl	1,1
551	Mineral geochem	Rn518	CH3,OH	1,1	CH3OH	1
552	Mineral geochem	Rn519	CH3OH,CO	1,1	HCOOCH3	1
553	Mineral geochem	Rn520	H(+),H2O,HCONH2,SO4(2-)	2,2,2,1	(NH4)2SO4,HCOOH	1,2
554	Mineral geochem	Rn521	HCN,OH	1,1	CNH2O	1
555	Mineral geochem	Rn522	CNH2O	1	OCNH2	1
556	Mineral geochem	Rn523	H,OCNH2	1,1	HCONH2	1
557	Mineral geochem	Rn524	H(+),H2PO4(-)	1,1	H3PO4	1
558	Mineral geochem	Rn525	H3PO4	1	H(+),H2PO4(-)	1,1
559	Mineral geochem	Rn526	H(+),HPO4(2-)	1,1	H2PO4(-)	1
560	Mineral geochem	Rn527	H2PO4(-)	1	H(+),HPO4(2-)	1,1
561	Mineral geochem	Rn528	H(+),PO4(3-)	1,1	HPO4(2-)	1
562	Mineral geochem	Rn529	HPO4(2-)	1	H(+),PO4(3-)	1,1
563	Mineral geochem	Rn530	H3PO4,vIR	2,1	H2O,H4P2O7	1,1
564	Mineral geochem	Rn531	H2O,H4P2O7	1,1	H3PO4,vIR	2,1
565	Mineral geochem	Rn532	H3PO4,H4P2O7,vIR	1,1,1	H2O,H5P3O10	1,1
566	Mineral geochem	Rn533	H2O,H5P3O10	1,1	H3PO4,H4P2O7,vIR	1,1,1
567	Mineral geochem	Rn534	H3PO4,H5P3O10,vIR	1,1,1	H2O,H6P4O13	1,1
568	Mineral geochem	Rn535	H2O,H6P4O13	1,1	H3PO4,H5P3O10,vIR	1,1,1
569	Mineral geochem	Rn536	H(+),HCONH2,HPO4(2-)	2,1,1	CO,NH6PO4	1,1
570	Mineral geochem	Rn537	NH6PO4,vIR	1,1	H(+),HPO4(2-),NH3	2,1,1
571	Mineral geochem	Rn538	H(+),HPO4(2-),NH3	2,1,1	NH6PO4,vIR	1,1
572	Mineral geochem	Rn539	CH2N2	1	H2NCN	1
573	Mineral geochem	Rn540	H2NCN	1	CH2N2	1
574	Mineral geochem	Rn541	Ca(2+),H2O,HPO4(2-)	5,1,3	Ca5(PO4)3(OH),H(+)	1,4
575	Mineral geochem	Rn542	H(+),H2O,NO3(-)	1,1,1	H2O,HNO3	1,1
576	Mineral geochem	Rn543	CO2,H2O	1,1	H(+),HCO3(-)	1,1
577	Mineral geochem	Rn544	CO3(2-),H2O	1,1	HCO3(-),OH(-)	1,1
578	Carboxylic Acids	Rn545	CH2COOH	2	HOOC(CH2)2COOH	1
579	Carboxylic Acids	Rn546	CH2COOH	2	H2,HOOCCHCHCOOH	1,1
580	Carboxylic Acids	Rn547	C4H4N2O2,OH	1,1	C4H4N2O3,H	1,1
581	Carboxylic Acids	Rn548	C4H4N2O3,H2O	1,2	CH4N2O,HOOCCH2COOH	1,1
582	Carboxylic Acids	Rn549	HOOCCH2COOH,O	1,2	CO2,H2	3,2
583	Carboxylic Acids	Rn550	C4H4N2O2,OH	1,2	C4H6N2O4	1
584	Carboxylic Acids	Rn551	C4H4N2O2,O2	1,1	C4H4N2O4	1
585	Carboxylic Acids	Rn552	CH2COOH,COOH	1,1	HOOCCH2COOH	1
586	Carboxylic Acids	Rn553	CH3COHNH,H2O	1,1	CH3COOH,NH3	1,1
587	Carboxylic Acids	Rn554	CH3CO,COOH	1,1	CH3COCOOH	1
588	Carboxylic Acids	Rn555	CH3COOH,OH	1,1	CH2COOH,H2O	1,1
589	Carboxylic Acids	Rn556	CH3COOH	1	CH3COO(-),H(+)	1,1
590	Carboxylic Acids	Rn557	CH3COO(-),H(+)	1,1	CH3COOH	1
591	Carboxylic Acids	Rn558	COO(-),H2O	1,1	H(+),HOCOO(2-)	1,1
592	Carboxylic Acids	Rn559	H(+),HOCOO(2-)	1,1	COO(-),H2O	1,1
593	Carboxylic Acids	Rn560	CO3(-),HCOO(-)	1,1	COO(-),HCO3(-)	1,1
594	Carboxylic Acids	Rn561	H,HCOOH	1,1	COOH,H2	1,1
595	Carboxylic Acids	Rn562	H2CO,H2O,HCOOH	1,1,1	CH3OH,H2CO3	1,1
596	Carboxylic Acids	Rn563	CH2COO(-),O2	1,1	O2CH2COO(-)	1
597	Carboxylic Acids	Rn564	CH2COOH,O2	1,1	O2CH2COOH	1
598	Carboxylic Acids	Rn565	HCOOH,OH	1,1	COOH,H2O	1,1
599	Carboxylic Acids	Rn566	H(+),O2CH2COO(-)	1,1	O2CH2COOH	1
600	Carboxylic Acids	Rn567	O2CH2COOH	1	H(+),O2CH2COO(-)	1,1
601	Carboxylic Acids	Rn568	H(+),HCOO(-)	1,1	HCOOH	1
602	Carboxylic Acids	Rn569	HCOOH	1	H(+),HCOO(-)	1,1
603	Carboxylic Acids	Rn570	CH2CN,H2O	1,2	CH2COOH,NH3	1,1
604	Carboxylic Acids	Rn571	CH2COOH,H,H2O	1,1,1	CH3COOH,H2O	1,1
605	Carboxylic Acids	Rn572	CH3CHN,H2O	1,1	CH3CO,NH3	1,1
606	Carboxylic Acids	Rn573	CH3CNH,H2O	1,1	CH3CO,NH3	1,1
607	Chloride Radical and Polar Rxns	Rn574	Cl(-),HO	1,1	ClOH(-)	1
608	Chloride Radical and Polar Rxns	Rn575	ClOH(-),H(+)	1,1	Cl,H2O	1,1
609	Chloride Radical and Polar Rxns	Rn576	Cl,H2O	1,1	ClOH(-),H(+)	1,1
610	Chloride Radical and Polar Rxns	Rn577	Cl,Cl(-)	1,1	Cl2(-)	1
611	Chloride Radical and Polar Rxns	Rn578	Cl2(-)	1	Cl,Cl(-)	1,1
612	Chloride Radical and Polar Rxns	Rn579	Cl2(-)	2	Cl(-),Cl2	2,1
613	Chloride Radical and Polar Rxns	Rn580	Cl,Cl2(-)	1,1	Cl(-),Cl2	1,1
614	Chloride Radical and Polar Rxns	Rn581	Cl2(-),H2O	1,1	ClOH(-),HCl	1,1
615	Chloride Radical and Polar Rxns	Rn582	Cl2(-),H2O2	1,1	Cl(-),H(+),HO2	2,1,1
616	Chloride Radical and Polar Rxns	Rn583	Cl2(-),HO2	1,1	Cl(-),H(+),O2	2,1,1
617	Chloride Radical and Polar Rxns	Rn584	Cl,H2O,eaq(-)	1,1,1	Cl(-),H2O	1,1
618	Chloride Radical and Polar Rxns	Rn585	Cl2(-),H2O,eaq(-)	1,1,1	Cl(-),H2O	2,1
619	Chloride Radical and Polar Rxns	Rn586	Cl,H	1,1	Cl(-),H(+)	1,1
620	Chloride Radical and Polar Rxns	Rn587	Cl2(-),H	1,1	Cl(-),H(+)	2,1
621	Chloride Radical and Polar Rxns	Rn588	Cl(-),H2O(+)	1,1	Cl,H2O	1,1
622	Chloride Radical and Polar Rxns	Rn589	Cl(-),H2O,vGamma	1,1,1	Cl,H2O,eaq(-)	1,1,1
623	Chloride Radical and Polar Rxns	Rn590	H2O,vGamma	1,1	H2O(+),eaq(-)	1,1
624	Chloride Radical and Polar Rxns	Rn591	H2O,H2O(+)	1,1	H3O(+),OH	1,1
625	Chloride Radical and Polar Rxns	Rn592	Cl2,H2O	1,1	HCl,HOCl	1,1
626	Chloride Radical and Polar Rxns	Rn593	HCl,HOCl	1,1	Cl2,H2O	1,1
627	Chloride Radical and Polar Rxns	Rn594	HOCl	1	(-)OCl,H(+)	1,1
628	Chloride Radical and Polar Rxns	Rn595	(-)OCl,H(+)	1,1	HOCl	1
629	Chloride Radical and Polar Rxns	Rn596	HOCl,NH3	1,1	H2O,NH2Cl	1,1
630	Chloride Radical and Polar Rxns	Rn597	H2O,NH2Cl	1,1	HOCl,NH3	1,1
631	Chloride Radical and Polar Rxns	Rn598	HOCl,NH2Cl	1,1	H2O,NHCl2	1,1
632	Chloride Radical and Polar Rxns	Rn599	H2O,NHCl2	1,1	HOCl,NH2Cl	1,1
633	Chloride Radical and Polar Rxns	Rn600	HOCl,NHCl2	1,1	H2O,NCl3	1,1
634	Chloride Radical and Polar Rxns	Rn601	H2O,NCl3	1,1	HOCl,NHCl2	1,1
635	Chloride Radical and Polar Rxns	Rn602	(-)CN,HOCl	1,1	ClCN,OH(-)	1,1
636	Chloride Radical and Polar Rxns	Rn603	(-)CN,H2O,NH2Cl	1,1,1	ClCN,NH3,OH(-)	1,1,1
637	Chloride Radical and Polar Rxns	Rn604	(-)CN,H2O,NHCl2	1,1,1	ClCN,NH2Cl,OH(-)	1,1,1
638	Chloride Radical and Polar Rxns	Rn605	(-)CN,H2O,NCl3	1,1,1	ClCN,NHCl2,OH(-)	1,1,1
639	Chloride Radical and Polar Rxns	Rn606	ClCN,OH(-)	1,2	Cl(-),H2O,OCN(-)	1,1,1
640	Chloride Radical and Polar Rxns	Rn607	ClCN,NH3	1,1	H2NCN,HCl	1,1
641	Chloride Radical and Polar Rxns	Rn608	ClCN,H2NCN	1,1	(-)N(CN)2,H(+),HCl	1,1,1
642	Nitrile Radical and Polar React	Rn609	H(+),H2O,HCN,eaq(-)	1,1,1,1	H2CN,H2O	1,1
643	Nitrile Radical and Polar React	Rn610	H,HCN	1,1	H2CN	1
644	Nitrile Radical and Polar React	Rn611	HCN,OH	1,1	HC(OH)N	1
645	Nitrile Radical and Polar React	Rn612	H2CN	2	H2CNH,HCN	1,1
646	Nitrile Radical and Polar React	Rn613	HC(OH)N	2	HCONH2,HOCN	1,1
647	Nitrile Radical and Polar React	Rn616	C2H2,CN	1,1	CCNHC,H	1,1
648	Nitrile Radical and Polar React	Rn617	C2H2,CN	1,1	CNCCH,H	1,1
649	Nitrile Radical and Polar React	Rn618	C2H2,CN	1,1	C2H,HCN	1,1
650	Nitrile Radical and Polar React	Rn619	C2H2,CN	1,1	C2H,HNC	1,1
651	Nitrile Radical and Polar React	Rn620	H,H2CNH,OH	1,1,1	H2CO,NH3	1,1
652	Nitrile Radical and Polar React	Rn621	H2CO,NH3	1,1	H,H2CNH,OH	1,1,1
653	Nitrile Radical and Polar React	Rn622	H2CNH,HCN	1,1	NC-CH2-NH2	1
654	Nitrile Radical and Polar React	Rn623	NC-CH2-NH2	1	H2CNH,HCN	1,1
655	Nitrile Radical and Polar React	Rn624	H2CO,HCN	1,1	NC-CH2-OH	1
656	Nitrile Radical and Polar React	Rn625	NC-CH2-OH	1	H2CO,HCN	1,1
657	Nitrile Radical and Polar React	Rn626	CN-CH2-OH,H(+),H2O,eaq(-)	1,1,1,1	H2O,HNC-CH2-OH	1,1
658	Nitrile Radical and Polar React	Rn627	HNC-CH2-OH	2	H2NC-CH2-OH,NC-CH2-OH	1,1
659	Nitrile Radical and Polar React	Rn628	H(+),HNC-CH2-OH,OH,eaq(-)	2,1,1,2	C2H4O2,NH3	1,1
660	Nitrile Radical and Polar React	Rn629	C2H4O2,HCN	1,1	NC-CH2O-CH2-OH	1
661	Nitrile Radical and Polar React	Rn630	H(+),NC-CH2O-CH2-OH,OH,eaq(-)	3,1,1,3	C3H6O3,NH3	1,1
662	Nitrile Radical and Polar React	Rn631	H,H2NCN	1,1	H2NCNH	1
663	Nitrile Radical and Polar React	Rn633	H2O,HOCN	1,1	H2NCOOH	1
664	Nitrile Radical and Polar React	Rn634	HOCN,NH3	1,1	H2NCONH2	1
665	RNA nucleotide assembly	Rn636	C2H4O2,H2NCN	1,1	2-NH2-Ox,H2O	1,1
666	RNA nucleotide assembly	Rn637	2-NH2-Ox,C3H6O3,PO4(3-)	1,1,1	PO4(3-),Pentose-NH2-Ox	1,1
667	RNA nucleotide assembly	Rn638	H2O,NH2CN	1,1	CH4N2O	1
668	RNA nucleotide assembly	Rn639	C3H3NO,CH4N2O	1,1	C4H5N3O,H2O	1,1
669	RNA nucleotide assembly	Rn640	HC3N,Pentose-NH2-Ox	1,1	Anhydroarabinonucleoside	1
670	RNA nucleotide assembly	Rn641	Anhydroarabinonucleoside,H(+),PO4(3-)	1,2,1	CMP,H2O	1,1
671	RNA nucleotide assembly	Rn642	C2H4O2,NH2CN,NH3	1,1,1	2-NH2-Im,H2O	1,2
672	Physicochemical Rxns	Rn643	H2O,H2O(2+)	2,1	H3O(+),O(3P)	2,1
673	Physicochemical Rxns	Rn644	O(3P)	2	O2	1
674	Physicochemical Rxns	Rn645	O(3P),OH	1,1	HO2	1
675	Physicochemical Rxns	Rn646	HO2,O(3P)	1,1	O2,OH	1,1
676	Physicochemical Rxns	Rn647	H2O,H2O(3+)	4,1	H3O(+),HO2	3,1
677	Physicochemical Rxns	Rn648	H2O,H2O(4+)	5,1	H3O(+),O2	4,1
678	Physicochemical Rxns	Rn649	H2O,alpha	1,1	H2Ostar,He4(+)	1,1
679	Physicochemical Rxns	Rn650	H2O,beta	1,1	H2Ostar,e(-)	1,1
680	Physicochemical Rxns	Rn651	H2O,vGamma	1,1	H2Ostar	1
681	Physicochemical Rxns	Rn652	FastNeutron,H2O	1,1	FastNeutron,H2Ostar,vIR	1,1,1
682	Physicochemical Rxns	Rn653	FastNeutron,H2O	1,1	H2Ostar,ThermalNeutron,vIR	1,1,1
683	Physicochemical Rxns	Rn654	H2O,He(4+),eaq(-)	1,1,4	H2O,He	1,1
684	Physicochemical Rxns	Rn655	H2O,beta	1,1	H2O(+),e(-)	1,1
685	Physicochemical Rxns	Rn656	H2O,vGamma	1,1	H2O(+),e(-)	1,1
686	Physicochemical Rxns	Rn657	FastNeutron,H2O	1,1	FastNeutron,H2O(+),e(-),vIR	1,1,1,1
687	Physicochemical Rxns	Rn658	FastNeutron,H2O	1,1	H2O(+),ThermalNeutron,e(-),vIR	1,1,1,1
688	Physicochemical Rxns	Rn659	H2O,vX	1,1	H2O(+),e(-)	1,1
689	Physicochemical Rxns	Rn660	H2Ostar	1	H,OH	1,1
690	Physicochemical Rxns	Rn662	H2O,e(-)	1,1	H2O,eaq(-),vIR	1,1,1
691	Physicochemical Rxns	Rn663	H(+),e(-)	1,1	H	1
692	Physicochemical Rxns	Rn664	H2O(+)	1	H(+),OH	1,1
693	Physicochemical Rxns	Rn665	H3O(+)	1	H(+),H2O	1,1
694	Physicochemical Rxns	Rn667	H2O,OH,eaq(-)	1,1,1	H2O,OH(-)	1,1
695	Physicochemical Rxns	Rn668	H,OH	1,1	H2O,vIR	1,1
696	Physicochemical Rxns	Rn669	H(+),H2O,eaq(-)	1,1,1	H,H2O	1,1
697	Physicochemical Rxns	Rn670	H2O,eaq(-)	2,2	H2,OH(-)	1,2
698	Physicochemical Rxns	Rn671	H,H2O,eaq(-)	1,1,1	H2,OH(-)	1,1
699	Physicochemical Rxns	Rn675	H(+),HO2(-)	1,1	H2O2	1
700	Physicochemical Rxns	Rn678	H,H2O	1,1	H2,OH	1,1
701	Physicochemical Rxns	Rn680	H2O,O2,eaq(-)	1,1,1	H2O,O2(-)	1,1
702	Physicochemical Rxns	Rn682	H2O,vX	1,1	H2O,e(-),vUV	1,1,1
703	Physicochemical Rxns	Rn683	H2O,beta	1,1	H2O,e(-),vUV,vVIS	1,1,1,1
704	Physicochemical Rxns	Rn684	H2O,e(-)	1,1	H2O,eaq(-),vUV,vVIS	1,1,1,1
705	Physicochemical Rxns	Rn685	H2O,beta	1,1	H2O,e(-),vIR,vX	1,1,1,1
706	Physicochemical Rxns	Rn686	H2O,e(-)	1,1	H2O,eaq(-),vIR,vX	1,1,1,1
707	Physicochemical Rxns	Rn687	H2O,vX	1,1	H2O(+),e(-),vIR	1,1,1
708	Physicochemical Rxns	Rn688	FastNeutron,H2O	1,1	FastProton,H2Ostar,ThermalNeutron,vIR	1,1,1,1
709	Physicochemical Rxns	Rn689	FastProton,H2O	1,1	H(+),H2O(+),e(-),vIR	1,1,1,1
710	Free radical rxns	Update001	CH3,H2O2	1,1	CH3OH,OH	1,1	New reaction updated by Zachary Adam and Albert Fahrenbach; personal communication.
711	Mineral geochem	Update002	HCOOCH3,NH3	1,1	CH3OH,HCONH2	1,1	New reaction updated by Zachary Adam and Albert Fahrenbach; personal communication.
712	Mineral geochem	Update003	CH3OH,CH4N2O	1,1	CH3OCONH2,NH3	1,1	New reaction updated by Zachary Adam and Albert Fahrenbach; personal communication.
713	Mineral geochem	Update004_revRn543	H(+),HCO3(-)	1,1	CO2,H2O	1,1	New reaction updated by Zachary Adam and Albert Fahrenbach; personal communication.
714	Nitrile Radical and Polar React	Update005_revRn634	H2NCONH2	1	HOCN,NH3	1,1	New reaction updated by Zachary Adam and Albert Fahrenbach; personal communication.
715	RNA nucleotide assembly	Update006	H2O,HC3N	1,1	C3H3NO	1	New reaction updated by Zachary Adam and Albert Fahrenbach; personal communication.
716	Physicochemical Rxns	Update007	H2O,alpha	1,1	H2O(+),He,e(-)	1,1,1	New reaction updated by Zachary Adam and Albert Fahrenbach; personal communication.
717	Physicochemical Rxns	Update008	H2O,alpha	1,1	H2O,He,vUV,vVIS	1,1,1,1	New reaction updated by Zachary Adam and Albert Fahrenbach; personal communication.
