# Supplementary material for: The hierarchical organization of autocatalytic reaction networks and its relevance to the origin of life
Source: PLoS Comput Biol. 2022 Sep 9;18(9):e1010498. doi: 10.1371/journal.pcbi.1010498 (PMC9491600; doi:10.1371/journal.pcbi.1010498)
Supplement: S2 Table — (XLSX) [file pcbi.1010498.s007.xlsx]

## Sheet: Table
Serial	Reaction_entry	Reactants	Reactant_stoi	Products	Product_stoi	Note
1	R06974.a	C00058,C00002,C03838	1,1,1	C00008,C00009,C04376	1,1,1	Added due to similarity to R06975 [1,2].
2	R06974.b	C00008,C00009,C04376	1,1,1	C00058,C00002,C03838	1,1,1	Added due to similarity to R06975 [1,2].
3	RX0001.a	C00001	1	C00080,C01328	1,1	Manually added spontaneous reaction.
4	RX0001.b	C00080,C01328	1,1	C00001	1	Manually added spontaneous reaction.
5	RX0002.a	C00001,C00014	1,1	C01358	1	Manually added spontaneous reaction.
6	RX0002.b	C01358	1	C00001,C00014	1,1	Manually added spontaneous reaction.
7	RX0003.a	C01358	1	C01342,C01328	1,1	Manually added spontaneous reaction.
8	RX0003.b	C01342,C01328	1,1	C01358	1	Manually added spontaneous reaction.
9	RX0004.a	C01353	1	C00080,C00288	1,1	Manually added spontaneous reaction.
10	RX0004.b	C00080,C00288	1,1	C01353	1	Manually added spontaneous reaction.
11	RX0005.a	C00094	1	C00080,C11481	1,1	Manually added spontaneous reaction.
12	RX0005.b	C00080,C11481	1,1	C00094	1	Manually added spontaneous reaction.
13	R00004.a	C00013,C00001	1,1	C00009	2	Xavier et al. 2020 curated [3].
14	R00004.b	C00009	2	C00013,C00001	1,1	Xavier et al. 2020 curated [3].
15	R00005.a	C01010,C00001	1,1	C00011,C00014	2,2	Xavier et al. 2020 curated [3].
16	R00005.b	C00011,C00014	2,2	C01010,C00001	1,1	Xavier et al. 2020 curated [3].
17	R00006.a	C00900,C00011	1,1	C00022	2	Xavier et al. 2020 curated [3].
18	R00006.b	C00022	2	C00900,C00011	1,1	Xavier et al. 2020 curated [3].
19	R00008.a	C06033	1	C00022	2	Xavier et al. 2020 curated [3].
20	R00008.b	C00022	2	C06033	1	Xavier et al. 2020 curated [3].
21	R00010.a	C01083,C00001	1,1	C00031	2	Xavier et al. 2020 curated [3].
22	R00010.b	C00031	2	C01083,C00001	1,1	Xavier et al. 2020 curated [3].
23	R00011.a	C19610,C00027,C00080	2,1,2	C19611,C00001	2,2	Xavier et al. 2020 curated [3].
24	R00011.b	C19611,C00001	2,2	C19610,C00027,C00080	2,1,2	Xavier et al. 2020 curated [3].
25	R00012.a	C00044	2	C00013,C01261	1,1	Xavier et al. 2020 curated [3].
26	R00012.b	C00013,C01261	1,1	C00044	2	Xavier et al. 2020 curated [3].
27	R00013.a	C00048	2	C01146,C00011	1,1	Xavier et al. 2020 curated [3].
28	R00013.b	C01146,C00011	1,1	C00048	2	Xavier et al. 2020 curated [3].
29	R00014.a	C00022,C00068	1,1	C05125,C00011	1,1	Xavier et al. 2020 curated [3].
30	R00014.b	C05125,C00011	1,1	C00022,C00068	1,1	Xavier et al. 2020 curated [3].
31	R00018.a	C00134	2	C06366,C00014	1,1	Xavier et al. 2020 curated [3].
32	R00018.b	C06366,C00014	1,1	C00134	2	Xavier et al. 2020 curated [3].
33	R00022.a	C01674,C00001	1,1	C00140	2	Xavier et al. 2020 curated [3].
34	R00022.b	C00140	2	C01674,C00001	1,1	Xavier et al. 2020 curated [3].
35	R00023.a	C00192,C00003	2,2	C01818,C00004,C00080	1,2,2	Xavier et al. 2020 curated [3].
36	R00023.b	C01818,C00004,C00080	1,2,2	C00192,C00003	2,2	Xavier et al. 2020 curated [3].
37	R00026.a	C00185,C00001	1,1	C00221	2	Xavier et al. 2020 curated [3].
38	R00026.b	C00221	2	C00185,C00001	1,1	Xavier et al. 2020 curated [3].
39	R00027.a	C01408	1	C00261	2	Xavier et al. 2020 curated [3].
40	R00027.b	C00261	2	C01408	1	Xavier et al. 2020 curated [3].
41	R00028.a	C00208,C00001	1,1	C00031	2	Xavier et al. 2020 curated [3].
42	R00028.b	C00031	2	C00208,C00001	1,1	Xavier et al. 2020 curated [3].
43	R00036.a	C00430	2	C00931,C00001	1,2	Xavier et al. 2020 curated [3].
44	R00036.b	C00931,C00001	1,2	C00430	2	Xavier et al. 2020 curated [3].
45	R00038.a	C00479	2	C02948	1	Xavier et al. 2020 curated [3].
46	R00038.b	C02948	1	C00479	2	Xavier et al. 2020 curated [3].
47	R00039.a	C00492	2	C08242,C00089	1,1	Xavier et al. 2020 curated [3].
48	R00039.b	C08242,C00089	1,1	C00492	2	Xavier et al. 2020 curated [3].
49	R00048.a	C04546,C00001	1,1	C01089	2	Xavier et al. 2020 curated [3].
50	R00048.b	C01089	2	C04546,C00001	1,1	Xavier et al. 2020 curated [3].
51	R00049.a	C01158	2	C00031,C04101	1,1	Xavier et al. 2020 curated [3].
52	R00049.b	C00031,C04101	1,1	C01158	2	Xavier et al. 2020 curated [3].
53	R00054.a	C02868,C00001	1,1	C01839	2	Xavier et al. 2020 curated [3].
54	R00054.b	C01839	2	C02868,C00001	1,1	Xavier et al. 2020 curated [3].
55	R00059.a	C01255,C00001	1,1	C02378	2	Xavier et al. 2020 curated [3].
56	R00059.b	C02378	2	C01255,C00001	1,1	Xavier et al. 2020 curated [3].
57	R00062.a	C03374	2	C00486,C05787	1,1	Xavier et al. 2020 curated [3].
58	R00062.b	C00486,C05787	1,1	C03374	2	Xavier et al. 2020 curated [3].
59	R00063.a	C01175	2	C04275,C00031	1,1	Xavier et al. 2020 curated [3].
60	R00063.b	C04275,C00031	1,1	C01175	2	Xavier et al. 2020 curated [3].
61	R00066.a	C04332	2	C00255,C04732	1,1	Xavier et al. 2020 curated [3].
62	R00066.b	C00255,C04732	1,1	C04332	2	Xavier et al. 2020 curated [3].
63	R00067.a	C05359,C00080	2,2	C00282	1	Xavier et al. 2020 curated [3].
64	R00067.b	C00282	1	C05359,C00080	2,2	Xavier et al. 2020 curated [3].
65	R00086.a	C00002,C00001	1,1	C00008,C00009	1,1	Xavier et al. 2020 curated [3].
66	R00086.b	C00008,C00009	1,1	C00002,C00001	1,1	Xavier et al. 2020 curated [3].
67	R00087.a	C00002,C00001	1,1	C00020,C00013	1,1	Xavier et al. 2020 curated [3].
68	R00087.b	C00020,C00013	1,1	C00002,C00001	1,1	Xavier et al. 2020 curated [3].
69	R00088.a	C00002,C00001	1,1	C00081,C00014	1,1	Xavier et al. 2020 curated [3].
70	R00088.b	C00081,C00014	1,1	C00002,C00001	1,1	Xavier et al. 2020 curated [3].
71	R00089.a	C00002	1	C00575,C00013	1,1	Xavier et al. 2020 curated [3].
72	R00089.b	C00575,C00013	1,1	C00002	1	Xavier et al. 2020 curated [3].
73	R00090.a	C00027,C00004,C00080	1,1,1	C00003,C00001	1,2	Xavier et al. 2020 curated [3].
74	R00090.b	C00003,C00001	1,2	C00027,C00004,C00080	1,1,1	Xavier et al. 2020 curated [3].
75	R00093.a	C00025,C00003	2,1	C00064,C00026,C00004,C00080	1,1,1,1	Xavier et al. 2020 curated [3].
76	R00093.b	C00064,C00026,C00004,C00080	1,1,1,1	C00025,C00003	2,1	Xavier et al. 2020 curated [3].
77	R00094.a	C00051,C00003	2,1	C00127,C00004,C00080	1,1,1	Xavier et al. 2020 curated [3].
78	R00094.b	C00127,C00004,C00080	1,1,1	C00051,C00003	2,1	Xavier et al. 2020 curated [3].
79	R00097.a	C00003,C00541,C00001,C00080	1,2,2,1	C00004,C00992	1,2	Xavier et al. 2020 curated [3].
80	R00097.b	C00004,C00992	1,2	C00003,C00541,C00001,C00080	1,2,2,1	Xavier et al. 2020 curated [3].
81	R00099.a	C00003,C00853	1,2	C00004,C00080,C00541	1,1,2	Xavier et al. 2020 curated [3].
82	R00099.b	C00004,C00080,C00541	1,1,2	C00003,C00853	1,2	Xavier et al. 2020 curated [3].
83	R00102.a	C00003,C00001	1,1	C00153,C00301	1,1	Xavier et al. 2020 curated [3].
84	R00102.b	C00153,C00301	1,1	C00003,C00001	1,1	Xavier et al. 2020 curated [3].
85	R00103.a	C00003,C00001	1,1	C00020,C00455	1,1	Xavier et al. 2020 curated [3].
86	R00103.b	C00020,C00455	1,1	C00003,C00001	1,1	Xavier et al. 2020 curated [3].
87	R00104.a	C00002,C00003	1,1	C00008,C00006	1,1	Xavier et al. 2020 curated [3].
88	R00104.b	C00008,C00006	1,1	C00002,C00003	1,1	Xavier et al. 2020 curated [3].
89	R00112.a	C00005,C00003	1,1	C00006,C00004	1,1	Xavier et al. 2020 curated [3].
90	R00112.b	C00006,C00004	1,1	C00005,C00003	1,1	Xavier et al. 2020 curated [3].
91	R00113.a	C00027,C00005,C00080	1,1,1	C00006,C00001	1,2	Xavier et al. 2020 curated [3].
92	R00113.b	C00006,C00001	1,2	C00027,C00005,C00080	1,1,1	Xavier et al. 2020 curated [3].
93	R00115.a	C00051,C00006	2,1	C00127,C00005,C00080	1,1,1	Xavier et al. 2020 curated [3].
94	R00115.b	C00127,C00005,C00080	1,1,1	C00051,C00006	2,1	Xavier et al. 2020 curated [3].
95	R00122.a	C00008,C00001	1,1	C00020,C00009	1,1	Xavier et al. 2020 curated [3].
96	R00122.b	C00020,C00009	1,1	C00008,C00001	1,1	Xavier et al. 2020 curated [3].
97	R00123.a	C00008,C00001	1,1	C00104,C00014	1,1	Xavier et al. 2020 curated [3].
98	R00123.b	C00104,C00014	1,1	C00008,C00001	1,1	Xavier et al. 2020 curated [3].
99	R00124.a	C00002,C00008	1,1	C00008,C00002	1,1	Xavier et al. 2020 curated [3].
100	R00124.b	C00008,C00002	1,1	C00002,C00008	1,1	Xavier et al. 2020 curated [3].
101	R00125.a	C01260,C00001	1,1	C00008	2	Xavier et al. 2020 curated [3].
102	R00125.b	C00008	2	C01260,C00001	1,1	Xavier et al. 2020 curated [3].
103	R00126.a	C00008,C00002	1,1	C00009,C01260	1,1	Xavier et al. 2020 curated [3].
104	R00126.b	C00009,C01260	1,1	C00008,C00002	1,1	Xavier et al. 2020 curated [3].
105	R00127.a	C00002,C00020	1,1	C00008	2	Xavier et al. 2020 curated [3].
106	R00127.b	C00008	2	C00002,C00020	1,1	Xavier et al. 2020 curated [3].
107	R00128.a	C03483,C00001	1,1	C00002,C00009	1,1	Xavier et al. 2020 curated [3].
108	R00128.b	C00002,C00009	1,1	C03483,C00001	1,1	Xavier et al. 2020 curated [3].
109	R00130.a	C00002,C00882	1,1	C00008,C00010	1,1	Xavier et al. 2020 curated [3].
110	R00130.b	C00008,C00010	1,1	C00002,C00882	1,1	Xavier et al. 2020 curated [3].
111	R00131.a	C00086,C00001	1,1	C00011,C00014	1,2	Xavier et al. 2020 curated [3].
112	R00131.b	C00011,C00014	1,2	C00086,C00001	1,1	Xavier et al. 2020 curated [3].
113	R00132.a	C01353	1	C00011,C00001	1,1	Xavier et al. 2020 curated [3].
114	R00132.b	C00011,C00001	1,1	C01353	1	Xavier et al. 2020 curated [3].
115	R00134.a	C00058,C00006	1,1	C00011,C00005,C00080	1,1,1	Xavier et al. 2020 curated [3].
116	R00134.b	C00011,C00005,C00080	1,1,1	C00058,C00006	1,1	Xavier et al. 2020 curated [3].
117	R00137.a	C00002,C00455	1,1	C00013,C00003	1,1	Xavier et al. 2020 curated [3].
118	R00137.b	C00013,C00003	1,1	C00002,C00455	1,1	Xavier et al. 2020 curated [3].
119	R00138.a	C00536,C00001	1,1	C00013,C00009	1,1	Xavier et al. 2020 curated [3].
120	R00138.b	C00013,C00009	1,1	C00536,C00001	1,1	Xavier et al. 2020 curated [3].
121	R00139.a	C11038,C00002	1,1	C11039,C00008	1,1	Xavier et al. 2020 curated [3].
122	R00139.b	C11039,C00008	1,1	C11038,C00002	1,1	Xavier et al. 2020 curated [3].
123	R00140.a	C11038,C00008	1,1	C03997,C00002	1,1	Xavier et al. 2020 curated [3].
124	R00140.b	C03997,C00002	1,1	C11038,C00008	1,1	Xavier et al. 2020 curated [3].
125	R00141.a	C00002,C00014	1,1	C00008,C02306	1,1	Xavier et al. 2020 curated [3].
126	R00141.b	C00008,C02306	1,1	C00002,C00014	1,1	Xavier et al. 2020 curated [3].
127	R00143.a	C00014,C00003,C00001	1,1,1	C00192,C00004,C00080	1,1,1	Xavier et al. 2020 curated [3].
128	R00143.b	C00192,C00004,C00080	1,1,1	C00014,C00003,C00001	1,1,1	Xavier et al. 2020 curated [3].
129	R00153.a	C05361,C05359,C00080	1,2,2	C00014	2	Xavier et al. 2020 curated [3].
130	R00153.b	C00014	2	C05361,C05359,C00080	1,2,2	Xavier et al. 2020 curated [3].
131	R00155.a	C00015,C00001	1,1	C00105,C00009	1,1	Xavier et al. 2020 curated [3].
132	R00155.b	C00105,C00009	1,1	C00015,C00001	1,1	Xavier et al. 2020 curated [3].
133	R00156.a	C00002,C00015	1,1	C00008,C00075	1,1	Xavier et al. 2020 curated [3].
134	R00156.b	C00008,C00075	1,1	C00002,C00015	1,1	Xavier et al. 2020 curated [3].
135	R00158.a	C00002,C00105	1,1	C00008,C00015	1,1	Xavier et al. 2020 curated [3].
136	R00158.b	C00008,C00015	1,1	C00002,C00105	1,1	Xavier et al. 2020 curated [3].
137	R00159.a	C00075,C00001	1,1	C00015,C00009	1,1	Xavier et al. 2020 curated [3].
138	R00159.b	C00015,C00009	1,1	C00075,C00001	1,1	Xavier et al. 2020 curated [3].
139	R00160.a	C00016,C00001	1,1	C00020,C00061	1,1	Xavier et al. 2020 curated [3].
140	R00160.b	C00020,C00061	1,1	C00016,C00001	1,1	Xavier et al. 2020 curated [3].
141	R00161.a	C00002,C00061	1,1	C00013,C00016	1,1	Xavier et al. 2020 curated [3].
142	R00161.b	C00013,C00016	1,1	C00002,C00061	1,1	Xavier et al. 2020 curated [3].
143	R00174.a	C00002,C00250	1,1	C00008,C00018	1,1	Xavier et al. 2020 curated [3].
144	R00174.b	C00008,C00018	1,1	C00002,C00250	1,1	Xavier et al. 2020 curated [3].
145	R00175.a	C00019,C00001	1,1	C00170,C00263	1,1	Xavier et al. 2020 curated [3].
146	R00175.b	C00170,C00263	1,1	C00019,C00001	1,1	Xavier et al. 2020 curated [3].
147	R00177.a	C00009,C00013,C00019	1,1,1	C00002,C00073,C00001	1,1,1	Xavier et al. 2020 curated [3].
148	R00177.b	C00002,C00073,C00001	1,1,1	C00009,C00013,C00019	1,1,1	Xavier et al. 2020 curated [3].
149	R00178.a	C00019,C00080	1,1	C01137,C00011	1,1	Xavier et al. 2020 curated [3].
150	R00178.b	C01137,C00011	1,1	C00019,C00080	1,1	Xavier et al. 2020 curated [3].
151	R00179.a	C00019	1	C01234,C00170	1,1	Xavier et al. 2020 curated [3].
152	R00179.b	C01234,C00170	1,1	C00019	1	Xavier et al. 2020 curated [3].
153	R00180.a	C00019	1	C00170,C02926	1,1	Xavier et al. 2020 curated [3].
154	R00180.b	C00170,C02926	1,1	C00019	1	Xavier et al. 2020 curated [3].
155	R00181.a	C00020,C00001	1,1	C00130,C00014	1,1	Xavier et al. 2020 curated [3].
156	R00181.b	C00130,C00014	1,1	C00020,C00001	1,1	Xavier et al. 2020 curated [3].
157	R00182.a	C00020,C00001	1,1	C00147,C00117	1,1	Xavier et al. 2020 curated [3].
158	R00182.b	C00147,C00117	1,1	C00020,C00001	1,1	Xavier et al. 2020 curated [3].
159	R00183.a	C00020,C00001	1,1	C00212,C00009	1,1	Xavier et al. 2020 curated [3].
160	R00183.b	C00212,C00009	1,1	C00020,C00001	1,1	Xavier et al. 2020 curated [3].
161	R00184.a	C01260,C00001	1,1	C00002,C00020	1,1	Xavier et al. 2020 curated [3].
162	R00184.b	C00002,C00020	1,1	C01260,C00001	1,1	Xavier et al. 2020 curated [3].
163	R00185.a	C00002,C00212	1,1	C00008,C00020	1,1	Xavier et al. 2020 curated [3].
164	R00185.b	C00008,C00020	1,1	C00002,C00212	1,1	Xavier et al. 2020 curated [3].
165	R00188.a	C00054,C00001	1,1	C00020,C00009	1,1	Xavier et al. 2020 curated [3].
166	R00188.b	C00020,C00009	1,1	C00054,C00001	1,1	Xavier et al. 2020 curated [3].
167	R00189.a	C00002,C00857,C00014	1,1,1	C00020,C00013,C00003	1,1,1	Xavier et al. 2020 curated [3].
168	R00189.b	C00020,C00013,C00003	1,1,1	C00002,C00857,C00014	1,1,1	Xavier et al. 2020 curated [3].
169	R00190.a	C00020,C00013	1,1	C00147,C00119	1,1	Xavier et al. 2020 curated [3].
170	R00190.b	C00147,C00119	1,1	C00020,C00013	1,1	Xavier et al. 2020 curated [3].
171	R00191.a	C00575,C00001	1,1	C00020	1	Xavier et al. 2020 curated [3].
172	R00191.b	C00020	1	C00575,C00001	1,1	Xavier et al. 2020 curated [3].
173	R00193.a	C00021,C00001	1,1	C03431,C00014	1,1	Xavier et al. 2020 curated [3].
174	R00193.b	C03431,C00014	1,1	C00021,C00001	1,1	Xavier et al. 2020 curated [3].
175	R00194.a	C00021,C00001	1,1	C03539,C00147	1,1	Xavier et al. 2020 curated [3].
176	R00194.b	C03539,C00147	1,1	C00021,C00001	1,1	Xavier et al. 2020 curated [3].
177	R00195.a	C06393,C00001	1,1	C00022,C00014	1,2	Xavier et al. 2020 curated [3].
178	R00195.b	C00022,C00014	1,2	C06393,C00001	1,1	Xavier et al. 2020 curated [3].
179	R00200.a	C00002,C00022	1,1	C00008,C00074	1,1	Xavier et al. 2020 curated [3].
180	R00200.b	C00008,C00074	1,1	C00002,C00022	1,1	Xavier et al. 2020 curated [3].
181	R00203.a	C00546,C00003,C00001	1,1,1	C00022,C00004,C00080	1,1,1	Xavier et al. 2020 curated [3].
182	R00203.b	C00022,C00004,C00080	1,1,1	C00546,C00003,C00001	1,1,1	Xavier et al. 2020 curated [3].
183	R00205.a	C00546,C00006,C00001	1,1,1	C00022,C00005,C00080	1,1,1	Xavier et al. 2020 curated [3].
184	R00205.b	C00022,C00005,C00080	1,1,1	C00546,C00006,C00001	1,1,1	Xavier et al. 2020 curated [3].
185	R00208.a	C00074,C00001	1,1	C00022,C00009	1,1	Xavier et al. 2020 curated [3].
186	R00208.b	C00022,C00009	1,1	C00074,C00001	1,1	Xavier et al. 2020 curated [3].
187	R00212.a	C00024,C00058	1,1	C00010,C00022	1,1	Xavier et al. 2020 curated [3].
188	R00212.b	C00010,C00022	1,1	C00024,C00058	1,1	Xavier et al. 2020 curated [3].
189	R00213.a	C03015,C00001	1,1	C00022,C00014,C00011	1,2,1	Xavier et al. 2020 curated [3].
190	R00213.b	C00022,C00014,C00011	1,2,1	C03015,C00001	1,1	Xavier et al. 2020 curated [3].
191	R00214.a	C00149,C00003	1,1	C00022,C00011,C00004,C00080	1,1,1,1	Xavier et al. 2020 curated [3].
192	R00214.b	C00022,C00011,C00004,C00080	1,1,1,1	C00149,C00003	1,1	Xavier et al. 2020 curated [3].
193	R00215.a	C00497,C00003	1,1	C00022,C00011,C00004,C00080	1,1,1,1	Xavier et al. 2020 curated [3].
194	R00215.b	C00022,C00011,C00004,C00080	1,1,1,1	C00497,C00003	1,1	Xavier et al. 2020 curated [3].
195	R00216.a	C00149,C00006	1,1	C00022,C00011,C00005,C00080	1,1,1,1	Xavier et al. 2020 curated [3].
196	R00216.b	C00022,C00011,C00005,C00080	1,1,1,1	C00149,C00006	1,1	Xavier et al. 2020 curated [3].
197	R00217.a	C00036	1	C00022,C00011	1,1	Xavier et al. 2020 curated [3].
198	R00217.b	C00022,C00011	1,1	C00036	1	Xavier et al. 2020 curated [3].
199	R00218.a	C03248,C00001	1,1	C00022,C00011	1,1	Xavier et al. 2020 curated [3].
200	R00218.b	C00022,C00011	1,1	C03248,C00001	1,1	Xavier et al. 2020 curated [3].
201	R00220.a	C00065	1	C00022,C00014	1,1	Xavier et al. 2020 curated [3].
202	R00220.b	C00022,C00014	1,1	C00065	1	Xavier et al. 2020 curated [3].
203	R00221.a	C00740	1	C00022,C00014	1,1	Xavier et al. 2020 curated [3].
204	R00221.b	C00022,C00014	1,1	C00740	1	Xavier et al. 2020 curated [3].
205	R00223.a	C00716	1	C00022,C00014	1,1	Xavier et al. 2020 curated [3].
206	R00223.b	C00022,C00014	1,1	C00716	1	Xavier et al. 2020 curated [3].
207	R00224.a	C00022	1	C00084,C00011	1,1	Xavier et al. 2020 curated [3].
208	R00224.b	C00084,C00011	1,1	C00022	1	Xavier et al. 2020 curated [3].
209	R00226.a	C06010,C00011	1,1	C00022	2	Xavier et al. 2020 curated [3].
210	R00226.b	C00022	2	C06010,C00011	1,1	Xavier et al. 2020 curated [3].
211	R00227.a	C00024,C00001	1,1	C00010,C00033	1,1	Xavier et al. 2020 curated [3].
212	R00227.b	C00010,C00033	1,1	C00024,C00001	1,1	Xavier et al. 2020 curated [3].
213	R00228.a	C00084,C00010,C00003	1,1,1	C00024,C00004,C00080	1,1,1	Xavier et al. 2020 curated [3].
214	R00228.b	C00024,C00004,C00080	1,1,1	C00084,C00010,C00003	1,1,1	Xavier et al. 2020 curated [3].
215	R00229.a	C00002,C00033,C00010	1,1,1	C00008,C00024,C00009	1,1,1	Xavier et al. 2020 curated [3].
216	R00229.b	C00008,C00024,C00009	1,1,1	C00002,C00033,C00010	1,1,1	Xavier et al. 2020 curated [3].
217	R00230.a	C00024,C00009	1,1	C00010,C00227	1,1	Xavier et al. 2020 curated [3].
218	R00230.b	C00010,C00227	1,1	C00024,C00009	1,1	Xavier et al. 2020 curated [3].
219	R00233.a	C00083	1	C00024,C00011	1,1	Xavier et al. 2020 curated [3].
220	R00233.b	C00024,C00011	1,1	C00083	1	Xavier et al. 2020 curated [3].
221	R00236.a	C05993,C00010	1,1	C00020,C00024	1,1	Xavier et al. 2020 curated [3].
222	R00236.b	C00020,C00024	1,1	C05993,C00010	1,1	Xavier et al. 2020 curated [3].
223	R00237.a	C01011	1	C00024,C00022	1,1	Xavier et al. 2020 curated [3].
224	R00237.b	C00024,C00022	1,1	C01011	1	Xavier et al. 2020 curated [3].
225	R00238.a	C00024	2	C00010,C00332	1,1	Xavier et al. 2020 curated [3].
226	R00238.b	C00010,C00332	1,1	C00024	2	Xavier et al. 2020 curated [3].
227	R00239.a	C00002,C00025	1,1	C00008,C03287	1,1	Xavier et al. 2020 curated [3].
228	R00239.b	C00008,C03287	1,1	C00002,C00025	1,1	Xavier et al. 2020 curated [3].
229	R00241.a	C00002,C00025	1,1	C00008,C05765	1,1	Xavier et al. 2020 curated [3].
230	R00241.b	C00008,C05765	1,1	C00002,C00025	1,1	Xavier et al. 2020 curated [3].
231	R00243.a	C00025,C00003,C00001	1,1,1	C00026,C00014,C00004,C00080	1,1,1,1	Xavier et al. 2020 curated [3].
232	R00243.b	C00026,C00014,C00004,C00080	1,1,1,1	C00025,C00003,C00001	1,1,1	Xavier et al. 2020 curated [3].
233	R00245.a	C01165,C00003,C00001	1,1,1	C00025,C00004,C00080	1,1,1	Xavier et al. 2020 curated [3].
234	R00245.b	C00025,C00004,C00080	1,1,1	C01165,C00003,C00001	1,1,1	Xavier et al. 2020 curated [3].
235	R00248.a	C00025,C00006,C00001	1,1,1	C00026,C00014,C00005,C00080	1,1,1,1	Xavier et al. 2020 curated [3].
236	R00248.b	C00026,C00014,C00005,C00080	1,1,1,1	C00025,C00006,C00001	1,1,1	Xavier et al. 2020 curated [3].
237	R00251.a	C00002,C01879,C00001	1,1,2	C00008,C00009,C00025	1,1,1	Xavier et al. 2020 curated [3].
238	R00251.b	C00008,C00009,C00025	1,1,1	C00002,C01879,C00001	1,1,2	Xavier et al. 2020 curated [3].
239	R00253.a	C00002,C00025,C00014	1,1,1	C00008,C00009,C00064	1,1,1	Xavier et al. 2020 curated [3].
240	R00253.b	C00008,C00009,C00064	1,1,1	C00002,C00025,C00014	1,1,1	Xavier et al. 2020 curated [3].
241	R00254.a	C00025,C00014,C00011	1,1,1	C05829,C00001	1,1	Xavier et al. 2020 curated [3].
242	R00254.b	C05829,C00001	1,1	C00025,C00014,C00011	1,1,1	Xavier et al. 2020 curated [3].
243	R00256.a	C00064,C00001	1,1	C00025,C00014	1,1	Xavier et al. 2020 curated [3].
244	R00256.b	C00025,C00014	1,1	C00064,C00001	1,1	Xavier et al. 2020 curated [3].
245	R00257.a	C00002,C00857,C00064,C00001	1,1,1,1	C00020,C00013,C00003,C00025	1,1,1,1	Xavier et al. 2020 curated [3].
246	R00257.b	C00020,C00013,C00003,C00025	1,1,1,1	C00002,C00857,C00064,C00001	1,1,1,1	Xavier et al. 2020 curated [3].
247	R00258.a	C00041,C00026	1,1	C00022,C00025	1,1	Xavier et al. 2020 curated [3].
248	R00258.b	C00022,C00025	1,1	C00041,C00026	1,1	Xavier et al. 2020 curated [3].
249	R00259.a	C00024,C00025	1,1	C00010,C00624	1,1	Xavier et al. 2020 curated [3].
250	R00259.b	C00010,C00624	1,1	C00024,C00025	1,1	Xavier et al. 2020 curated [3].
251	R00260.a	C00025	1	C00217	1	Xavier et al. 2020 curated [3].
252	R00260.b	C00217	1	C00025	1	Xavier et al. 2020 curated [3].
253	R00261.a	C00025	1	C00334,C00011	1,1	Xavier et al. 2020 curated [3].
254	R00261.b	C00334,C00011	1,1	C00025	1	Xavier et al. 2020 curated [3].
255	R00262.a	C03618	1	C00025	1	Xavier et al. 2020 curated [3].
256	R00262.b	C00025	1	C03618	1	Xavier et al. 2020 curated [3].
257	R00264.a	C00433,C00006,C00001	1,1,1	C00026,C00005,C00080	1,1,1	Xavier et al. 2020 curated [3].
258	R00264.b	C00026,C00005,C00080	1,1,1	C00433,C00006,C00001	1,1,1	Xavier et al. 2020 curated [3].
259	R00265.a	C00026,C00010,C00006	1,1,1	C00091,C00011,C00005,C00080	1,1,1,1	Xavier et al. 2020 curated [3].
260	R00265.b	C00091,C00011,C00005,C00080	1,1,1,1	C00026,C00010,C00006	1,1,1	Xavier et al. 2020 curated [3].
261	R00268.a	C05379	1	C00026,C00011	1,1	Xavier et al. 2020 curated [3].
262	R00268.b	C00026,C00011	1,1	C05379	1	Xavier et al. 2020 curated [3].
263	R00269.a	C00940,C00001	1,1	C00026,C00014	1,1	Xavier et al. 2020 curated [3].
264	R00269.b	C00026,C00014	1,1	C00940,C00001	1,1	Xavier et al. 2020 curated [3].
265	R00270.a	C00026,C00014	1,1	C05572,C00001	1,1	Xavier et al. 2020 curated [3].
266	R00270.b	C05572,C00001	1,1	C00026,C00014	1,1	Xavier et al. 2020 curated [3].
267	R00271.a	C00024,C00001,C00026	1,1,1	C01251,C00010	1,1	Xavier et al. 2020 curated [3].
268	R00271.b	C01251,C00010	1,1	C00024,C00001,C00026	1,1,1	Xavier et al. 2020 curated [3].
269	R00272.a	C00026	1	C00232,C00011	1,1	Xavier et al. 2020 curated [3].
270	R00272.b	C00232,C00011	1,1	C00026	1	Xavier et al. 2020 curated [3].
271	R00274.a	C00027,C00051	1,2	C00127,C00001	1,2	Xavier et al. 2020 curated [3].
272	R00274.b	C00127,C00001	1,2	C00027,C00051	1,2	Xavier et al. 2020 curated [3].
273	R00286.a	C00029,C00001,C00003	1,1,2	C00167,C00004,C00080	1,2,2	Xavier et al. 2020 curated [3].
274	R00286.b	C00167,C00004,C00080	1,2,2	C00029,C00001,C00003	1,1,2	Xavier et al. 2020 curated [3].
275	R00287.a	C00029,C00001	1,1	C00105,C00103	1,1	Xavier et al. 2020 curated [3].
276	R00287.b	C00105,C00103	1,1	C00029,C00001	1,1	Xavier et al. 2020 curated [3].
277	R00289.a	C00075,C00103	1,1	C00013,C00029	1,1	Xavier et al. 2020 curated [3].
278	R00289.b	C00013,C00029	1,1	C00075,C00103	1,1	Xavier et al. 2020 curated [3].
279	R00291.a	C00029	1	C00052	1	Xavier et al. 2020 curated [3].
280	R00291.b	C00052	1	C00029	1	Xavier et al. 2020 curated [3].
281	R00293.a	C00029	1	C04089,C00001	1,1	Xavier et al. 2020 curated [3].
282	R00293.b	C04089,C00001	1,1	C00029	1	Xavier et al. 2020 curated [3].
283	R00299.a	C00002,C00031	1,1	C00008,C00092	1,1	Xavier et al. 2020 curated [3].
284	R00299.b	C00008,C00092	1,1	C00002,C00031	1,1	Xavier et al. 2020 curated [3].
285	R00300.a	C00031,C00003	1,1	C00198,C00004,C00080	1,1,1	Xavier et al. 2020 curated [3].
286	R00300.b	C00198,C00004,C00080	1,1,1	C00031,C00003	1,1	Xavier et al. 2020 curated [3].
287	R00301.a	C00031,C00006	1,1	C03107,C00005,C00080	1,1,1	Xavier et al. 2020 curated [3].
288	R00301.b	C03107,C00005,C00080	1,1,1	C00031,C00006	1,1	Xavier et al. 2020 curated [3].
289	R00303.a	C00092,C00001	1,1	C00031,C00009	1,1	Xavier et al. 2020 curated [3].
290	R00303.b	C00031,C00009	1,1	C00092,C00001	1,1	Xavier et al. 2020 curated [3].
291	R00304.a	C00103,C00001	1,1	C00031,C00009	1,1	Xavier et al. 2020 curated [3].
292	R00304.b	C00031,C00009	1,1	C00103,C00001	1,1	Xavier et al. 2020 curated [3].
293	R00306.a	C00185,C00001	1,1	C00031	2	Xavier et al. 2020 curated [3].
294	R00306.b	C00031	2	C00185,C00001	1,1	Xavier et al. 2020 curated [3].
295	R00307.a	C00031	1	C00095	1	Xavier et al. 2020 curated [3].
296	R00307.b	C00095	1	C00031	1	Xavier et al. 2020 curated [3].
297	R00310.a	C02191,C14818	1,1	C00032,C00080	1,2	Xavier et al. 2020 curated [3].
298	R00310.b	C00032,C00080	1,2	C02191,C14818	1,1	Xavier et al. 2020 curated [3].
299	R00315.a	C00002,C00033	1,1	C00008,C00227	1,1	Xavier et al. 2020 curated [3].
300	R00315.b	C00008,C00227	1,1	C00002,C00033	1,1	Xavier et al. 2020 curated [3].
301	R00316.a	C00002,C00033	1,1	C00013,C05993	1,1	Xavier et al. 2020 curated [3].
302	R00316.b	C00013,C05993	1,1	C00002,C00033	1,1	Xavier et al. 2020 curated [3].
303	R00317.a	C00227,C00001	1,1	C00033,C00009	1,1	Xavier et al. 2020 curated [3].
304	R00317.b	C00033,C00009	1,1	C00227,C00001	1,1	Xavier et al. 2020 curated [3].
305	R00318.a	C05682,C00001	1,1	C00033,C00009	1,1	Xavier et al. 2020 curated [3].
306	R00318.b	C00033,C00009	1,1	C05682,C00001	1,1	Xavier et al. 2020 curated [3].
307	R00320.a	C00013,C00033	1,1	C00009,C00227	1,1	Xavier et al. 2020 curated [3].
308	R00320.b	C00009,C00227	1,1	C00013,C00033	1,1	Xavier et al. 2020 curated [3].
309	R00321.a	C06244,C00001	1,1	C00033,C00014	1,1	Xavier et al. 2020 curated [3].
310	R00321.b	C00033,C00014	1,1	C06244,C00001	1,1	Xavier et al. 2020 curated [3].
311	R00322.a	C05993,C00001	1,1	C00020,C00033	1,1	Xavier et al. 2020 curated [3].
312	R00322.b	C00020,C00033	1,1	C05993,C00001	1,1	Xavier et al. 2020 curated [3].
313	R00324.a	C02132,C00001	1,1	C00033,C00022	1,1	Xavier et al. 2020 curated [3].
314	R00324.b	C00033,C00022	1,1	C02132,C00001	1,1	Xavier et al. 2020 curated [3].
315	R00327.a	C02655,C00001	1,1	C00031,C00033	1,1	Xavier et al. 2020 curated [3].
316	R00327.b	C00031,C00033	1,1	C02655,C00001	1,1	Xavier et al. 2020 curated [3].
317	R00328.a	C00035,C00001	1,1	C00144,C00009	1,1	Xavier et al. 2020 curated [3].
318	R00328.b	C00144,C00009	1,1	C00035,C00001	1,1	Xavier et al. 2020 curated [3].
319	R00330.a	C00002,C00035	1,1	C00008,C00044	1,1	Xavier et al. 2020 curated [3].
320	R00330.b	C00008,C00044	1,1	C00002,C00035	1,1	Xavier et al. 2020 curated [3].
321	R00332.a	C00002,C00144	1,1	C00008,C00035	1,1	Xavier et al. 2020 curated [3].
322	R00332.b	C00008,C00035	1,1	C00002,C00144	1,1	Xavier et al. 2020 curated [3].
323	R00335.a	C00044,C00001	1,1	C00035,C00009	1,1	Xavier et al. 2020 curated [3].
324	R00335.b	C00035,C00009	1,1	C00044,C00001	1,1	Xavier et al. 2020 curated [3].
325	R00336.a	C01228,C00001	1,1	C00035,C00013	1,1	Xavier et al. 2020 curated [3].
326	R00336.b	C00035,C00013	1,1	C01228,C00001	1,1	Xavier et al. 2020 curated [3].
327	R00337.a	C00394,C00001	1,1	C00035,C00031	1,1	Xavier et al. 2020 curated [3].
328	R00337.b	C00035,C00031	1,1	C00394,C00001	1,1	Xavier et al. 2020 curated [3].
329	R00338.a	C00036,C00001	1,1	C00209,C00033	1,1	Xavier et al. 2020 curated [3].
330	R00338.b	C00209,C00033	1,1	C00036,C00001	1,1	Xavier et al. 2020 curated [3].
331	R00339.a	C00898	1	C00036,C00001	1,1	Xavier et al. 2020 curated [3].
332	R00339.b	C00036,C00001	1,1	C00898	1	Xavier et al. 2020 curated [3].
333	R00340.a	C02107	1	C00036,C00001	1,1	Xavier et al. 2020 curated [3].
334	R00340.b	C00036,C00001	1,1	C02107	1	Xavier et al. 2020 curated [3].
335	R00341.a	C00002,C00036	1,1	C00008,C00074,C00011	1,1,1	Xavier et al. 2020 curated [3].
336	R00341.b	C00008,C00074,C00011	1,1,1	C00002,C00036	1,1	Xavier et al. 2020 curated [3].
337	R00342.a	C00149,C00003	1,1	C00036,C00004,C00080	1,1,1	Xavier et al. 2020 curated [3].
338	R00342.b	C00036,C00004,C00080	1,1,1	C00149,C00003	1,1	Xavier et al. 2020 curated [3].
339	R00343.a	C00149,C00006	1,1	C00036,C00005,C00080	1,1,1	Xavier et al. 2020 curated [3].
340	R00343.b	C00036,C00005,C00080	1,1,1	C00149,C00006	1,1	Xavier et al. 2020 curated [3].
341	R00344.a	C00002,C00022,C00288	1,1,1	C00008,C00009,C00036	1,1,1	Xavier et al. 2020 curated [3].
342	R00344.b	C00008,C00009,C00036	1,1,1	C00002,C00022,C00288	1,1,1	Xavier et al. 2020 curated [3].
343	R00345.a	C00009,C00036	1,1	C00001,C00074,C00011	1,1,1	Xavier et al. 2020 curated [3].
344	R00345.b	C00001,C00074,C00011	1,1,1	C00009,C00036	1,1	Xavier et al. 2020 curated [3].
345	R00346.a	C00013,C00036	1,1	C00009,C00074,C00011	1,1,1	Xavier et al. 2020 curated [3].
346	R00346.b	C00009,C00074,C00011	1,1,1	C00013,C00036	1,1	Xavier et al. 2020 curated [3].
347	R00347.a	C03961	1	C00036,C00014	1,1	Xavier et al. 2020 curated [3].
348	R00347.b	C00036,C00014	1,1	C03961	1	Xavier et al. 2020 curated [3].
349	R00348.a	C02362,C00001	1,1	C00036,C00014	1,1	Xavier et al. 2020 curated [3].
350	R00348.b	C00036,C00014	1,1	C02362,C00001	1,1	Xavier et al. 2020 curated [3].
351	R00350.a	C04115	1	C00036,C00022	1,1	Xavier et al. 2020 curated [3].
352	R00350.b	C00036,C00022	1,1	C04115	1	Xavier et al. 2020 curated [3].
353	R00351.a	C00158,C00010	1,1	C00024,C00001,C00036	1,1,1	Xavier et al. 2020 curated [3].
354	R00351.b	C00024,C00001,C00036	1,1,1	C00158,C00010	1,1	Xavier et al. 2020 curated [3].
355	R00353.a	C00083,C00022	1,1	C00024,C00036	1,1	Xavier et al. 2020 curated [3].
356	R00353.b	C00024,C00036	1,1	C00083,C00022	1,1	Xavier et al. 2020 curated [3].
357	R00354.a	C00566	1	C00024,C00036	1,1	Xavier et al. 2020 curated [3].
358	R00354.b	C00024,C00036	1,1	C00566	1	Xavier et al. 2020 curated [3].
359	R00355.a	C00049,C00026	1,1	C00036,C00025	1,1	Xavier et al. 2020 curated [3].
360	R00355.b	C00036,C00025	1,1	C00049,C00026	1,1	Xavier et al. 2020 curated [3].
361	R00363.a	C00036	1	C03981	1	Xavier et al. 2020 curated [3].
362	R00363.b	C03981	1	C00036	1	Xavier et al. 2020 curated [3].
363	R00365.a	C00037,C00001,C00003	1,1,1	C00048,C00014,C00004,C00080	1,1,1,1	Xavier et al. 2020 curated [3].
364	R00365.b	C00048,C00014,C00004,C00080	1,1,1,1	C00037,C00001,C00003	1,1,1	Xavier et al. 2020 curated [3].
365	R00367.a	C00019,C00037	1,1	C00021,C00213	1,1	Xavier et al. 2020 curated [3].
366	R00367.b	C00021,C00213	1,1	C00019,C00037	1,1	Xavier et al. 2020 curated [3].
367	R00368.a	C03790,C00003,C00001	1,1,1	C00037,C00022,C00004,C00080	1,1,1,1	Xavier et al. 2020 curated [3].
368	R00368.b	C00037,C00022,C00004,C00080	1,1,1,1	C03790,C00003,C00001	1,1,1	Xavier et al. 2020 curated [3].
369	R00369.a	C00041,C00048	1,1	C00022,C00037	1,1	Xavier et al. 2020 curated [3].
370	R00369.b	C00022,C00037	1,1	C00041,C00048	1,1	Xavier et al. 2020 curated [3].
371	R00371.a	C00024,C00037	1,1	C00010,C03508	1,1	Xavier et al. 2020 curated [3].
372	R00371.b	C00010,C03508	1,1	C00024,C00037	1,1	Xavier et al. 2020 curated [3].
373	R00372.a	C00037,C00026	1,1	C00048,C00025	1,1	Xavier et al. 2020 curated [3].
374	R00372.b	C00048,C00025	1,1	C00037,C00026	1,1	Xavier et al. 2020 curated [3].
375	R00373.a	C00037,C00036	1,1	C00048,C00049	1,1	Xavier et al. 2020 curated [3].
376	R00373.b	C00048,C00049	1,1	C00037,C00036	1,1	Xavier et al. 2020 curated [3].
377	R00396.a	C00041,C00003,C00001	1,1,1	C00022,C00014,C00004,C00080	1,1,1,1	Xavier et al. 2020 curated [3].
378	R00396.b	C00022,C00014,C00004,C00080	1,1,1,1	C00041,C00003,C00001	1,1,1	Xavier et al. 2020 curated [3].
379	R00397.a	C00049	1	C00041,C00011	1,1	Xavier et al. 2020 curated [3].
380	R00397.b	C00041,C00011	1,1	C00049	1	Xavier et al. 2020 curated [3].
381	R00398.a	C03210,C00003,C00001	1,1,1	C00041,C00022,C00004,C00080	1,1,1,1	Xavier et al. 2020 curated [3].
382	R00398.b	C00041,C00022,C00004,C00080	1,1,1,1	C03210,C00003,C00001	1,1,1	Xavier et al. 2020 curated [3].
383	R00399.a	C00133,C00024	1,1	C03341,C00010	1,1	Xavier et al. 2020 curated [3].
384	R00399.b	C03341,C00010	1,1	C00133,C00024	1,1	Xavier et al. 2020 curated [3].
385	R00400.a	C00041,C00036	1,1	C00022,C00049	1,1	Xavier et al. 2020 curated [3].
386	R00400.b	C00022,C00049	1,1	C00041,C00036	1,1	Xavier et al. 2020 curated [3].
387	R00401.a	C00041	1	C00133	1	Xavier et al. 2020 curated [3].
388	R00401.b	C00133	1	C00041	1	Xavier et al. 2020 curated [3].
389	R00402.a	C00042,C00003	1,1	C00122,C00004,C00080	1,1,1	Xavier et al. 2020 curated [3].
390	R00402.b	C00122,C00004,C00080	1,1,1	C00042,C00003	1,1	Xavier et al. 2020 curated [3].
391	R00405.a	C00002,C00042,C00010	1,1,1	C00008,C00009,C00091	1,1,1	Xavier et al. 2020 curated [3].
392	R00405.b	C00008,C00009,C00091	1,1,1	C00002,C00042,C00010	1,1,1	Xavier et al. 2020 curated [3].
393	R00406.a	C00091,C00149	1,1	C00042,C04348	1,1	Xavier et al. 2020 curated [3].
394	R00406.b	C00042,C04348	1,1	C00091,C00149	1,1	Xavier et al. 2020 curated [3].
395	R00407.a	C00091,C00001	1,1	C00010,C00042	1,1	Xavier et al. 2020 curated [3].
396	R00407.b	C00010,C00042	1,1	C00091,C00001	1,1	Xavier et al. 2020 curated [3].
397	R00409.a	C04593	1	C00022,C00042	1,1	Xavier et al. 2020 curated [3].
398	R00409.b	C00022,C00042	1,1	C04593	1	Xavier et al. 2020 curated [3].
399	R00410.a	C00091,C00164	1,1	C00042,C00332	1,1	Xavier et al. 2020 curated [3].
400	R00410.b	C00042,C00332	1,1	C00091,C00164	1,1	Xavier et al. 2020 curated [3].
401	R00411.a	C05931,C00001	1,1	C00025,C00042	1,1	Xavier et al. 2020 curated [3].
402	R00411.b	C00025,C00042	1,1	C05931,C00001	1,1	Xavier et al. 2020 curated [3].
403	R00414.a	C00043,C00001	1,1	C00645,C00015	1,1	Xavier et al. 2020 curated [3].
404	R00414.b	C00645,C00015	1,1	C00043,C00001	1,1	Xavier et al. 2020 curated [3].
405	R00416.a	C00075,C04501	1,1	C00013,C00043	1,1	Xavier et al. 2020 curated [3].
406	R00416.b	C00013,C00043	1,1	C00075,C04501	1,1	Xavier et al. 2020 curated [3].
407	R00418.a	C00043	1	C00203	1	Xavier et al. 2020 curated [3].
408	R00418.b	C00203	1	C00043	1	Xavier et al. 2020 curated [3].
409	R00420.a	C00043	1	C01170	1	Xavier et al. 2020 curated [3].
410	R00420.b	C01170	1	C00043	1	Xavier et al. 2020 curated [3].
411	R00421.a	C00043,C00003,C00001	1,2,1	C04573,C00004,C00080	1,2,2	Xavier et al. 2020 curated [3].
412	R00421.b	C04573,C00004,C00080	1,2,2	C00043,C00003,C00001	1,2,1	Xavier et al. 2020 curated [3].
413	R00426.a	C00044,C00001	1,1	C00144,C00013	1,1	Xavier et al. 2020 curated [3].
414	R00426.b	C00144,C00013	1,1	C00044,C00001	1,1	Xavier et al. 2020 curated [3].
415	R00428.a	C00044,C00001	1,1	C05922	1	Xavier et al. 2020 curated [3].
416	R00428.b	C05922	1	C00044,C00001	1,1	Xavier et al. 2020 curated [3].
417	R00429.a	C00002,C00044	1,1	C00020,C04494	1,1	Xavier et al. 2020 curated [3].
418	R00429.b	C00020,C04494	1,1	C00002,C00044	1,1	Xavier et al. 2020 curated [3].
419	R00430.a	C00044,C00022	1,1	C00035,C00074	1,1	Xavier et al. 2020 curated [3].
420	R00430.b	C00035,C00074	1,1	C00044,C00022	1,1	Xavier et al. 2020 curated [3].
421	R00431.a	C00044,C00036	1,1	C00035,C00074,C00011	1,1,1	Xavier et al. 2020 curated [3].
422	R00431.b	C00035,C00074,C00011	1,1,1	C00044,C00036	1,1	Xavier et al. 2020 curated [3].
423	R00434.a	C00044	1	C00942,C00013	1,1	Xavier et al. 2020 curated [3].
424	R00434.b	C00942,C00013	1,1	C00044	1	Xavier et al. 2020 curated [3].
425	R00445.a	C00047,C00003	1,1	C04092,C00014,C00004,C00080	1,1,1,1	Xavier et al. 2020 curated [3].
426	R00445.b	C04092,C00014,C00004,C00080	1,1,1,1	C00047,C00003	1,1	Xavier et al. 2020 curated [3].
427	R00446.a	C00047,C00003,C00001	1,1,1	C04076,C00004,C00014,C00080	1,1,1,1	Xavier et al. 2020 curated [3].
428	R00446.b	C04076,C00004,C00014,C00080	1,1,1,1	C00047,C00003,C00001	1,1,1	Xavier et al. 2020 curated [3].
429	R00451.a	C00680	1	C00047,C00011	1,1	Xavier et al. 2020 curated [3].
430	R00451.b	C00047,C00011	1,1	C00680	1	Xavier et al. 2020 curated [3].
431	R00452.a	C04020,C00006,C00001	1,1,1	C00047,C00022,C00005,C00080	1,1,1,1	Xavier et al. 2020 curated [3].
432	R00452.b	C00047,C00022,C00005,C00080	1,1,1,1	C04020,C00006,C00001	1,1,1	Xavier et al. 2020 curated [3].
433	R00453.a	C00047,C00022	1,1	C04076,C00041	1,1	Xavier et al. 2020 curated [3].
434	R00453.b	C04076,C00041	1,1	C00047,C00022	1,1	Xavier et al. 2020 curated [3].
435	R00457.a	C00047,C00026	1,1	C04076,C00025	1,1	Xavier et al. 2020 curated [3].
436	R00457.b	C04076,C00025	1,1	C00047,C00026	1,1	Xavier et al. 2020 curated [3].
437	R00458.a	C02727,C00001	1,1	C00033,C00047	1,1	Xavier et al. 2020 curated [3].
438	R00458.b	C00033,C00047	1,1	C02727,C00001	1,1	Xavier et al. 2020 curated [3].
439	R00460.a	C00047	1	C00739	1	Xavier et al. 2020 curated [3].
440	R00460.b	C00739	1	C00047	1	Xavier et al. 2020 curated [3].
441	R00461.a	C00047	1	C01142	1	Xavier et al. 2020 curated [3].
442	R00461.b	C01142	1	C00047	1	Xavier et al. 2020 curated [3].
443	R00462.a	C00047	1	C01672,C00011	1,1	Xavier et al. 2020 curated [3].
444	R00462.b	C01672,C00011	1,1	C00047	1	Xavier et al. 2020 curated [3].
445	R00463.a	C02837,C00001	1,1	C00047	1	Xavier et al. 2020 curated [3].
446	R00463.b	C00047	1	C02837,C00001	1,1	Xavier et al. 2020 curated [3].
447	R00465.a	C00160,C00006	1,1	C00048,C00005,C00080	1,1,1	Xavier et al. 2020 curated [3].
448	R00465.b	C00048,C00005,C00080	1,1,1	C00160,C00006	1,1	Xavier et al. 2020 curated [3].
449	R00468.a	C00048,C00010,C00006	1,1,1	C00313,C00005,C00080	1,1,1	Xavier et al. 2020 curated [3].
450	R00468.b	C00313,C00005,C00080	1,1,1	C00048,C00010,C00006	1,1,1	Xavier et al. 2020 curated [3].
451	R00469.a	C00603,C00001	1,1	C00048,C00014,C00011	1,2,1	Xavier et al. 2020 curated [3].
452	R00469.b	C00048,C00014,C00011	1,2,1	C00603,C00001	1,1	Xavier et al. 2020 curated [3].
453	R00470.a	C01127	1	C00022,C00048	1,1	Xavier et al. 2020 curated [3].
454	R00470.b	C00022,C00048	1,1	C01127	1	Xavier et al. 2020 curated [3].
455	R00471.a	C05946	1	C00022,C00048	1,1	Xavier et al. 2020 curated [3].
456	R00471.b	C00022,C00048	1,1	C05946	1	Xavier et al. 2020 curated [3].
457	R00472.a	C00149,C00010	1,1	C00024,C00001,C00048	1,1,1	Xavier et al. 2020 curated [3].
458	R00472.b	C00024,C00001,C00048	1,1,1	C00149,C00010	1,1	Xavier et al. 2020 curated [3].
459	R00473.a	C04348	1	C00024,C00048	1,1	Xavier et al. 2020 curated [3].
460	R00473.b	C00024,C00048	1,1	C04348	1	Xavier et al. 2020 curated [3].
461	R00474.a	C03217,C00011	1,1	C00026,C00048	1,1	Xavier et al. 2020 curated [3].
462	R00474.b	C00026,C00048	1,1	C03217,C00011	1,1	Xavier et al. 2020 curated [3].
463	R00477.a	C01990	1	C00036,C00048	1,1	Xavier et al. 2020 curated [3].
464	R00477.b	C00036,C00048	1,1	C01990	1	Xavier et al. 2020 curated [3].
465	R00478.a	C03961	1	C00037,C00048	1,1	Xavier et al. 2020 curated [3].
466	R00478.b	C00037,C00048	1,1	C03961	1	Xavier et al. 2020 curated [3].
467	R00479.a	C00311	1	C00042,C00048	1,1	Xavier et al. 2020 curated [3].
468	R00479.b	C00042,C00048	1,1	C00311	1	Xavier et al. 2020 curated [3].
469	R00480.a	C00002,C00049	1,1	C00008,C03082	1,1	Xavier et al. 2020 curated [3].
470	R00480.b	C00008,C03082	1,1	C00002,C00049	1,1	Xavier et al. 2020 curated [3].
471	R00482.a	C00002,C00049,C00014	1,1,1	C00008,C00009,C00152	1,1,1	Xavier et al. 2020 curated [3].
472	R00482.b	C00008,C00009,C00152	1,1,1	C00002,C00049,C00014	1,1,1	Xavier et al. 2020 curated [3].
473	R00483.a	C00002,C00049,C00014	1,1,1	C00020,C00013,C00152	1,1,1	Xavier et al. 2020 curated [3].
474	R00483.b	C00020,C00013,C00152	1,1,1	C00002,C00049,C00014	1,1,1	Xavier et al. 2020 curated [3].
475	R00484.a	C00438,C00001	1,1	C00049,C00011,C00014	1,1,1	Xavier et al. 2020 curated [3].
476	R00484.b	C00049,C00011,C00014	1,1,1	C00438,C00001	1,1	Xavier et al. 2020 curated [3].
477	R00485.a	C00152,C00001	1,1	C00049,C00014	1,1	Xavier et al. 2020 curated [3].
478	R00485.b	C00049,C00014	1,1	C00152,C00001	1,1	Xavier et al. 2020 curated [3].
479	R00488.a	C01042,C00001	1,1	C00033,C00049	1,1	Xavier et al. 2020 curated [3].
480	R00488.b	C00033,C00049	1,1	C01042,C00001	1,1	Xavier et al. 2020 curated [3].
481	R00489.a	C00049	1	C00099,C00011	1,1	Xavier et al. 2020 curated [3].
482	R00489.b	C00099,C00011	1,1	C00049	1	Xavier et al. 2020 curated [3].
483	R00490.a	C00049	1	C00122,C00014	1,1	Xavier et al. 2020 curated [3].
484	R00490.b	C00122,C00014	1,1	C00049	1	Xavier et al. 2020 curated [3].
485	R00491.a	C00049	1	C00402	1	Xavier et al. 2020 curated [3].
486	R00491.b	C00402	1	C00049	1	Xavier et al. 2020 curated [3].
487	R00494.a	C00051,C00001	1,1	C01419,C00025	1,1	Xavier et al. 2020 curated [3].
488	R00494.b	C01419,C00025	1,1	C00051,C00001	1,1	Xavier et al. 2020 curated [3].
489	R00497.a	C00002,C00669,C00037	1,1,1	C00008,C00009,C00051	1,1,1	Xavier et al. 2020 curated [3].
490	R00497.b	C00008,C00009,C00051	1,1,1	C00002,C00669,C00037	1,1,1	Xavier et al. 2020 curated [3].
491	R00499.a	C03174,C00001	1,1	C00051,C00042	1,1	Xavier et al. 2020 curated [3].
492	R00499.b	C00051,C00042	1,1	C03174,C00001	1,1	Xavier et al. 2020 curated [3].
493	R00502.a	C00075,C00446	1,1	C00013,C00052	1,1	Xavier et al. 2020 curated [3].
494	R00502.b	C00013,C00052	1,1	C00075,C00446	1,1	Xavier et al. 2020 curated [3].
495	R00504.a	C00052,C00043	1,1	C00105,C04739	1,1	Xavier et al. 2020 curated [3].
496	R00504.b	C00105,C04739	1,1	C00052,C00043	1,1	Xavier et al. 2020 curated [3].
497	R00505.a	C00052	1	C03733	1	Xavier et al. 2020 curated [3].
498	R00505.b	C03733	1	C00052	1	Xavier et al. 2020 curated [3].
499	R00507.a	C00053,C00001	1,1	C00059,C00054	1,1	Xavier et al. 2020 curated [3].
500	R00507.b	C00059,C00054	1,1	C00053,C00001	1,1	Xavier et al. 2020 curated [3].
501	R00508.a	C00053,C00001	1,1	C00224,C00009	1,1	Xavier et al. 2020 curated [3].
502	R00508.b	C00224,C00009	1,1	C00053,C00001	1,1	Xavier et al. 2020 curated [3].
503	R00509.a	C00002,C00224	1,1	C00008,C00053	1,1	Xavier et al. 2020 curated [3].
504	R00509.b	C00008,C00053	1,1	C00002,C00224	1,1	Xavier et al. 2020 curated [3].
505	R00510.a	C00055,C00001	1,1	C00380,C00117	1,1	Xavier et al. 2020 curated [3].
506	R00510.b	C00380,C00117	1,1	C00055,C00001	1,1	Xavier et al. 2020 curated [3].
507	R00511.a	C00055,C00001	1,1	C00475,C00009	1,1	Xavier et al. 2020 curated [3].
508	R00511.b	C00475,C00009	1,1	C00055,C00001	1,1	Xavier et al. 2020 curated [3].
509	R00512.a	C00002,C00055	1,1	C00008,C00112	1,1	Xavier et al. 2020 curated [3].
510	R00512.b	C00008,C00112	1,1	C00002,C00055	1,1	Xavier et al. 2020 curated [3].
511	R00513.a	C00002,C00475	1,1	C00008,C00055	1,1	Xavier et al. 2020 curated [3].
512	R00513.b	C00008,C00055	1,1	C00002,C00475	1,1	Xavier et al. 2020 curated [3].
513	R00514.a	C00112,C00001	1,1	C00055,C00009	1,1	Xavier et al. 2020 curated [3].
514	R00514.b	C00055,C00009	1,1	C00112,C00001	1,1	Xavier et al. 2020 curated [3].
515	R00515.a	C00063,C00001	1,1	C00055,C00013	1,1	Xavier et al. 2020 curated [3].
516	R00515.b	C00055,C00013	1,1	C00063,C00001	1,1	Xavier et al. 2020 curated [3].
517	R00516.a	C00075,C00475	1,1	C00015,C00055	1,1	Xavier et al. 2020 curated [3].
518	R00516.b	C00015,C00055	1,1	C00075,C00475	1,1	Xavier et al. 2020 curated [3].
519	R00517.a	C00044,C00475	1,1	C00035,C00055	1,1	Xavier et al. 2020 curated [3].
520	R00517.b	C00035,C00055	1,1	C00044,C00475	1,1	Xavier et al. 2020 curated [3].
521	R00518.a	C00002,C00058	1,1	C00008,C02405	1,1	Xavier et al. 2020 curated [3].
522	R00518.b	C00008,C02405	1,1	C00002,C00058	1,1	Xavier et al. 2020 curated [3].
523	R00519.a	C00058,C00003	1,1	C00080,C00011,C00004	1,1,1	Xavier et al. 2020 curated [3].
524	R00519.b	C00080,C00011,C00004	1,1,1	C00058,C00003	1,1	Xavier et al. 2020 curated [3].
525	R00521.a	C00798,C00001	1,1	C00010,C00058	1,1	Xavier et al. 2020 curated [3].
526	R00521.b	C00010,C00058	1,1	C00798,C00001	1,1	Xavier et al. 2020 curated [3].
527	R00522.a	C00209	1	C00058,C00011	1,1	Xavier et al. 2020 curated [3].
528	R00522.b	C00058,C00011	1,1	C00209	1	Xavier et al. 2020 curated [3].
529	R00524.a	C00488,C00001	1,1	C00058,C00014	1,1	Xavier et al. 2020 curated [3].
530	R00524.b	C00058,C00014	1,1	C00488,C00001	1,1	Xavier et al. 2020 curated [3].
531	R00525.a	C01045,C00001	1,1	C00058,C00025	1,1	Xavier et al. 2020 curated [3].
532	R00525.b	C00058,C00025	1,1	C01045,C00001	1,1	Xavier et al. 2020 curated [3].
533	R00526.a	C01044,C00001	1,1	C00058,C00049	1,1	Xavier et al. 2020 curated [3].
534	R00526.b	C00058,C00049	1,1	C01044,C00001	1,1	Xavier et al. 2020 curated [3].
535	R00527.a	C01031,C00001	1,1	C00058,C00051	1,1	Xavier et al. 2020 curated [3].
536	R00527.b	C00058,C00051	1,1	C01031,C00001	1,1	Xavier et al. 2020 curated [3].
537	R00529.a	C00002,C00059	1,1	C00013,C00224	1,1	Xavier et al. 2020 curated [3].
538	R00529.b	C00013,C00224	1,1	C00002,C00059	1,1	Xavier et al. 2020 curated [3].
539	R00530.a	C00008,C00059	1,1	C00009,C00224	1,1	Xavier et al. 2020 curated [3].
540	R00530.b	C00009,C00224	1,1	C00008,C00059	1,1	Xavier et al. 2020 curated [3].
541	R00531.a	C00224,C00001	1,1	C00020,C00059	1,1	Xavier et al. 2020 curated [3].
542	R00531.b	C00020,C00059	1,1	C00224,C00001	1,1	Xavier et al. 2020 curated [3].
543	R00532.a	C02703,C00001	1,1	C00022,C00014,C00059	1,1,1	Xavier et al. 2020 curated [3].
544	R00532.b	C00022,C00014,C00059	1,1,1	C02703,C00001	1,1	Xavier et al. 2020 curated [3].
545	R00534.a	C02827,C00001	1,1	C00031,C00059	1,1	Xavier et al. 2020 curated [3].
546	R00534.b	C00031,C00059	1,1	C02827,C00001	1,1	Xavier et al. 2020 curated [3].
547	R00535.a	C00053,C00951	1,1	C00054,C08357	1,1	Xavier et al. 2020 curated [3].
548	R00535.b	C00054,C08357	1,1	C00053,C00951	1,1	Xavier et al. 2020 curated [3].
549	R00536.a	C00053,C05299	1,1	C00054,C08358	1,1	Xavier et al. 2020 curated [3].
550	R00536.b	C00054,C08358	1,1	C00053,C05299	1,1	Xavier et al. 2020 curated [3].
551	R00537.a	C00053,C05302	1,1	C00054,C08359	1,1	Xavier et al. 2020 curated [3].
552	R00537.b	C00054,C08359	1,1	C00053,C05302	1,1	Xavier et al. 2020 curated [3].
553	R00548.a	C00061,C00001	1,1	C00255,C00009	1,1	Xavier et al. 2020 curated [3].
554	R00548.b	C00255,C00009	1,1	C00061,C00001	1,1	Xavier et al. 2020 curated [3].
555	R00549.a	C00002,C00255	1,1	C00008,C00061	1,1	Xavier et al. 2020 curated [3].
556	R00549.b	C00008,C00061	1,1	C00002,C00255	1,1	Xavier et al. 2020 curated [3].
557	R00550.a	C00103,C00255	1,1	C00031,C00061	1,1	Xavier et al. 2020 curated [3].
558	R00550.b	C00031,C00061	1,1	C00103,C00255	1,1	Xavier et al. 2020 curated [3].
559	R00551.a	C00062,C00001	1,1	C00077,C00086	1,1	Xavier et al. 2020 curated [3].
560	R00551.b	C00077,C00086	1,1	C00062,C00001	1,1	Xavier et al. 2020 curated [3].
561	R00552.a	C00062,C00001	1,1	C00327,C00014	1,1	Xavier et al. 2020 curated [3].
562	R00552.b	C00327,C00014	1,1	C00062,C00001	1,1	Xavier et al. 2020 curated [3].
563	R00554.a	C00002,C00062	1,1	C00008,C05945	1,1	Xavier et al. 2020 curated [3].
564	R00554.b	C00008,C05945	1,1	C00002,C00062	1,1	Xavier et al. 2020 curated [3].
565	R00562.a	C04137,C00003,C00001	1,1,1	C00062,C00022,C00004,C00080	1,1,1,1	Xavier et al. 2020 curated [3].
566	R00562.b	C00062,C00022,C00004,C00080	1,1,1,1	C04137,C00003,C00001	1,1,1	Xavier et al. 2020 curated [3].
567	R00563.a	C01682,C00006,C00001	1,1,1	C00062,C00026,C00005,C00080	1,1,1,1	Xavier et al. 2020 curated [3].
568	R00563.b	C00062,C00026,C00005,C00080	1,1,1,1	C01682,C00006,C00001	1,1,1	Xavier et al. 2020 curated [3].
569	R00565.a	C00062,C00037	1,1	C00077,C00581	1,1	Xavier et al. 2020 curated [3].
570	R00565.b	C00077,C00581	1,1	C00062,C00037	1,1	Xavier et al. 2020 curated [3].
571	R00566.a	C00062	1	C00179,C00011	1,1	Xavier et al. 2020 curated [3].
572	R00566.b	C00179,C00011	1,1	C00062	1	Xavier et al. 2020 curated [3].
573	R00567.a	C00062	1	C00792	1	Xavier et al. 2020 curated [3].
574	R00567.b	C00792	1	C00062	1	Xavier et al. 2020 curated [3].
575	R00568.a	C00063,C00001	1,1	C00075,C00014	1,1	Xavier et al. 2020 curated [3].
576	R00568.b	C00075,C00014	1,1	C00063,C00001	1,1	Xavier et al. 2020 curated [3].
577	R00569.a	C00063,C00001	1,1	C00112,C00009	1,1	Xavier et al. 2020 curated [3].
578	R00569.b	C00112,C00009	1,1	C00063,C00001	1,1	Xavier et al. 2020 curated [3].
579	R00570.a	C00002,C00112	1,1	C00008,C00063	1,1	Xavier et al. 2020 curated [3].
580	R00570.b	C00008,C00063	1,1	C00002,C00112	1,1	Xavier et al. 2020 curated [3].
581	R00571.a	C00002,C00075,C00014	1,1,1	C00008,C00009,C00063	1,1,1	Xavier et al. 2020 curated [3].
582	R00571.b	C00008,C00009,C00063	1,1,1	C00002,C00075,C00014	1,1,1	Xavier et al. 2020 curated [3].
583	R00572.a	C00063,C00022	1,1	C00112,C00074	1,1	Xavier et al. 2020 curated [3].
584	R00572.b	C00112,C00074	1,1	C00063,C00022	1,1	Xavier et al. 2020 curated [3].
585	R00573.a	C00002,C00075,C00064,C00001	1,1,1,1	C00008,C00009,C00063,C00025	1,1,1,1	Xavier et al. 2020 curated [3].
586	R00573.b	C00008,C00009,C00063,C00025	1,1,1,1	C00002,C00075,C00064,C00001	1,1,1,1	Xavier et al. 2020 curated [3].
587	R00574.a	C00063	1	C00941,C00013	1,1	Xavier et al. 2020 curated [3].
588	R00574.b	C00941,C00013	1,1	C00063	1	Xavier et al. 2020 curated [3].
589	R00576.a	C00064,C00022	1,1	C00940,C00041	1,1	Xavier et al. 2020 curated [3].
590	R00576.b	C00940,C00041	1,1	C00064,C00022	1,1	Xavier et al. 2020 curated [3].
591	R00579.a	C00064	1	C00819	1	Xavier et al. 2020 curated [3].
592	R00579.b	C00819	1	C00064	1	Xavier et al. 2020 curated [3].
593	R00581.a	C00065,C00003,C00001	1,1,1	C00168,C00014,C00004,C00080	1,1,1,1	Xavier et al. 2020 curated [3].
594	R00581.b	C00168,C00014,C00004,C00080	1,1,1,1	C00065,C00003,C00001	1,1,1	Xavier et al. 2020 curated [3].
595	R00582.a	C01005,C00001	1,1	C00065,C00009	1,1	Xavier et al. 2020 curated [3].
596	R00582.b	C00065,C00009	1,1	C01005,C00001	1,1	Xavier et al. 2020 curated [3].
597	R00584.a	C00013,C00065	1,1	C00009,C01005	1,1	Xavier et al. 2020 curated [3].
598	R00584.b	C00009,C01005	1,1	C00013,C00065	1,1	Xavier et al. 2020 curated [3].
599	R00585.a	C00065,C00022	1,1	C00168,C00041	1,1	Xavier et al. 2020 curated [3].
600	R00585.b	C00168,C00041	1,1	C00065,C00022	1,1	Xavier et al. 2020 curated [3].
601	R00586.a	C00065,C00024	1,1	C00979,C00010	1,1	Xavier et al. 2020 curated [3].
602	R00586.b	C00979,C00010	1,1	C00065,C00024	1,1	Xavier et al. 2020 curated [3].
603	R00588.a	C00065,C00048	1,1	C00168,C00037	1,1	Xavier et al. 2020 curated [3].
604	R00588.b	C00168,C00037	1,1	C00065,C00048	1,1	Xavier et al. 2020 curated [3].
605	R00589.a	C00065	1	C00740	1	Xavier et al. 2020 curated [3].
606	R00589.b	C00740	1	C00065	1	Xavier et al. 2020 curated [3].
607	R00590.a	C00065	1	C02218,C00001	1,1	Xavier et al. 2020 curated [3].
608	R00590.b	C02218,C00001	1,1	C00065	1	Xavier et al. 2020 curated [3].
609	R00602.a	C00132,C00027	1,1	C00067,C00001	1,2	Xavier et al. 2020 curated [3].
610	R00602.b	C00067,C00001	1,2	C00132,C00027	1,1	Xavier et al. 2020 curated [3].
611	R00603.a	C02271,C00001	1,1	C00067,C01327	1,2	Xavier et al. 2020 curated [3].
612	R00603.b	C00067,C01327	1,2	C02271,C00001	1,1	Xavier et al. 2020 curated [3].
613	R00604.a	C00067,C00003,C00001	1,1,1	C00058,C00004,C00080	1,1,1	Xavier et al. 2020 curated [3].
614	R00604.b	C00058,C00004,C00080	1,1,1	C00067,C00003,C00001	1,1,1	Xavier et al. 2020 curated [3].
615	R00605.a	C00132,C00003	1,1	C00067,C00004,C00080	1,1,1	Xavier et al. 2020 curated [3].
616	R00605.b	C00067,C00004,C00080	1,1,1	C00132,C00003	1,1	Xavier et al. 2020 curated [3].
617	R00614.a	C00067,C00001	2,1	C00058,C00132	1,1	Xavier et al. 2020 curated [3].
618	R00614.b	C00058,C00132	1,1	C00067,C00001	2,1	Xavier et al. 2020 curated [3].
619	R00615.a	C00068,C00001	1,1	C01081,C00009	1,1	Xavier et al. 2020 curated [3].
620	R00615.b	C01081,C00009	1,1	C00068,C00001	1,1	Xavier et al. 2020 curated [3].
621	R00616.a	C00002,C00068	1,1	C00008,C03028	1,1	Xavier et al. 2020 curated [3].
622	R00616.b	C00008,C03028	1,1	C00002,C00068	1,1	Xavier et al. 2020 curated [3].
623	R00617.a	C00002,C01081	1,1	C00008,C00068	1,1	Xavier et al. 2020 curated [3].
624	R00617.b	C00008,C00068	1,1	C00002,C01081	1,1	Xavier et al. 2020 curated [3].
625	R00618.a	C03028,C00001	1,1	C00068,C00009	1,1	Xavier et al. 2020 curated [3].
626	R00618.b	C00068,C00009	1,1	C03028,C00001	1,1	Xavier et al. 2020 curated [3].
627	R00619.a	C00002,C00378	1,1	C00020,C00068	1,1	Xavier et al. 2020 curated [3].
628	R00619.b	C00020,C00068	1,1	C00002,C00378	1,1	Xavier et al. 2020 curated [3].
629	R00621.a	C00026,C00068	1,1	C05381,C00011	1,1	Xavier et al. 2020 curated [3].
630	R00621.b	C05381,C00011	1,1	C00026,C00068	1,1	Xavier et al. 2020 curated [3].
631	R00647.a	C00072	1	C03289	1	Xavier et al. 2020 curated [3].
632	R00647.b	C03289	1	C00072	1	Xavier et al. 2020 curated [3].
633	R00650.a	C00019,C00155	1,1	C00021,C00073	1,1	Xavier et al. 2020 curated [3].
634	R00650.b	C00021,C00073	1,1	C00019,C00155	1,1	Xavier et al. 2020 curated [3].
635	R00651.a	C01077,C00409	1,1	C00073,C00033	1,1	Xavier et al. 2020 curated [3].
636	R00651.b	C00073,C00033	1,1	C01077,C00409	1,1	Xavier et al. 2020 curated [3].
637	R00652.a	C00073,C00048	1,1	C01180,C00037	1,1	Xavier et al. 2020 curated [3].
638	R00652.b	C01180,C00037	1,1	C00073,C00048	1,1	Xavier et al. 2020 curated [3].
639	R00653.a	C03145,C00001	1,1	C00058,C00073	1,1	Xavier et al. 2020 curated [3].
640	R00653.b	C00058,C00073	1,1	C03145,C00001	1,1	Xavier et al. 2020 curated [3].
641	R00655.a	C00073	1	C00855	1	Xavier et al. 2020 curated [3].
642	R00655.b	C00855	1	C00073	1	Xavier et al. 2020 curated [3].
643	R00656.a	C00073	1	C03354,C00011	1,1	Xavier et al. 2020 curated [3].
644	R00656.b	C03354,C00011	1,1	C00073	1	Xavier et al. 2020 curated [3].
645	R00658.a	C00631	1	C00074,C00001	1,1	Xavier et al. 2020 curated [3].
646	R00658.b	C00074,C00001	1,1	C00631	1	Xavier et al. 2020 curated [3].
647	R00659.a	C00075,C00022	1,1	C00015,C00074	1,1	Xavier et al. 2020 curated [3].
648	R00659.b	C00015,C00074	1,1	C00075,C00022	1,1	Xavier et al. 2020 curated [3].
649	R00660.a	C00074,C00043	1,1	C04631,C00009	1,1	Xavier et al. 2020 curated [3].
650	R00660.b	C04631,C00009	1,1	C00074,C00043	1,1	Xavier et al. 2020 curated [3].
651	R00661.a	C00074	1	C02798	1	Xavier et al. 2020 curated [3].
652	R00661.b	C02798	1	C00074	1	Xavier et al. 2020 curated [3].
653	R00662.a	C00075,C00001	1,1	C00105,C00013	1,1	Xavier et al. 2020 curated [3].
654	R00662.b	C00105,C00013	1,1	C00075,C00001	1,1	Xavier et al. 2020 curated [3].
655	R00664.a	C00512,C00077	2,1	C00010,C03712	2,1	Xavier et al. 2020 curated [3].
656	R00664.b	C00010,C03712	2,1	C00512,C00077	2,1	Xavier et al. 2020 curated [3].
657	R00665.a	C00327,C00001	1,1	C00077,C00011,C00014	1,1,1	Xavier et al. 2020 curated [3].
658	R00665.b	C00077,C00011,C00014	1,1,1	C00327,C00001	1,1	Xavier et al. 2020 curated [3].
659	R00666.a	C04210,C00006,C00001	1,1,1	C00077,C00022,C00005,C00080	1,1,1,1	Xavier et al. 2020 curated [3].
660	R00666.b	C00077,C00022,C00005,C00080	1,1,1,1	C04210,C00006,C00001	1,1,1	Xavier et al. 2020 curated [3].
661	R00667.a	C00077,C00026	1,1	C01165,C00025	1,1	Xavier et al. 2020 curated [3].
662	R00667.b	C01165,C00025	1,1	C00077,C00026	1,1	Xavier et al. 2020 curated [3].
663	R00669.a	C00437,C00001	1,1	C00033,C00077	1,1	Xavier et al. 2020 curated [3].
664	R00669.b	C00033,C00077	1,1	C00437,C00001	1,1	Xavier et al. 2020 curated [3].
665	R00670.a	C00077	1	C00134,C00011	1,1	Xavier et al. 2020 curated [3].
666	R00670.b	C00134,C00011	1,1	C00077	1	Xavier et al. 2020 curated [3].
667	R00671.a	C00077	1	C00148,C00014	1,1	Xavier et al. 2020 curated [3].
668	R00671.b	C00148,C00014	1,1	C00077	1	Xavier et al. 2020 curated [3].
669	R00672.a	C00077	1	C00515	1	Xavier et al. 2020 curated [3].
670	R00672.b	C00515	1	C00077	1	Xavier et al. 2020 curated [3].
671	R00675.a	C00078,C00003,C00001	1,1,1	C00331,C00014,C00004,C00080	1,1,1,1	Xavier et al. 2020 curated [3].
672	R00675.b	C00331,C00014,C00004,C00080	1,1,1,1	C00078,C00003,C00001	1,1,1	Xavier et al. 2020 curated [3].
673	R00676.a	C00078,C00006,C00001	1,1,1	C00331,C00014,C00005,C00080	1,1,1,1	Xavier et al. 2020 curated [3].
674	R00676.b	C00331,C00014,C00005,C00080	1,1,1,1	C00078,C00006,C00001	1,1,1	Xavier et al. 2020 curated [3].
675	R00682.a	C00977,C00001	1,1	C00078,C00014	1,1	Xavier et al. 2020 curated [3].
676	R00682.b	C00078,C00014	1,1	C00977,C00001	1,1	Xavier et al. 2020 curated [3].
677	R00685.a	C00078	1	C00398,C00011	1,1	Xavier et al. 2020 curated [3].
678	R00685.b	C00398,C00011	1,1	C00078	1	Xavier et al. 2020 curated [3].
679	R00688.a	C00079,C00001,C00003	1,1,1	C00166,C00014,C00004,C00080	1,1,1,1	Xavier et al. 2020 curated [3].
680	R00688.b	C00166,C00014,C00004,C00080	1,1,1,1	C00079,C00001,C00003	1,1,1	Xavier et al. 2020 curated [3].
681	R00691.a	C00826	1	C00079,C00001,C00011	1,1,1	Xavier et al. 2020 curated [3].
682	R00691.b	C00079,C00001,C00011	1,1,1	C00826	1	Xavier et al. 2020 curated [3].
683	R00693.a	C00024,C00079	1,1	C00010,C03519	1,1	Xavier et al. 2020 curated [3].
684	R00693.b	C00010,C03519	1,1	C00024,C00079	1,1	Xavier et al. 2020 curated [3].
685	R00694.a	C00079,C00026	1,1	C00166,C00025	1,1	Xavier et al. 2020 curated [3].
686	R00694.b	C00166,C00025	1,1	C00079,C00026	1,1	Xavier et al. 2020 curated [3].
687	R00695.a	C00049,C00166	1,1	C00036,C00079	1,1	Xavier et al. 2020 curated [3].
688	R00695.b	C00036,C00079	1,1	C00049,C00166	1,1	Xavier et al. 2020 curated [3].
689	R00697.a	C00079	1	C00423,C00014	1,1	Xavier et al. 2020 curated [3].
690	R00697.b	C00423,C00014	1,1	C00079	1	Xavier et al. 2020 curated [3].
691	R00699.a	C00079	1	C05332,C00011	1,1	Xavier et al. 2020 curated [3].
692	R00699.b	C05332,C00011	1,1	C00079	1	Xavier et al. 2020 curated [3].
693	R00700.a	C00282,C00003	1,1	C00004,C00080	1,1	Xavier et al. 2020 curated [3].
694	R00700.b	C00004,C00080	1,1	C00282,C00003	1,1	Xavier et al. 2020 curated [3].
695	R00702.a	C00448	2	C00013,C03428	1,1	Xavier et al. 2020 curated [3].
696	R00702.b	C00013,C03428	1,1	C00448	2	Xavier et al. 2020 curated [3].
697	R00703.a	C00186,C00003	1,1	C00022,C00004,C00080	1,1,1	Xavier et al. 2020 curated [3].
698	R00703.b	C00022,C00004,C00080	1,1,1	C00186,C00003	1,1	Xavier et al. 2020 curated [3].
699	R00704.a	C00256,C00003	1,1	C00022,C00004,C00080	1,1,1	Xavier et al. 2020 curated [3].
700	R00704.b	C00022,C00004,C00080	1,1,1	C00256,C00003	1,1	Xavier et al. 2020 curated [3].
701	R00705.a	C00222,C00010,C00003	1,1,1	C00024,C00011,C00004,C00080	1,1,1,1	Xavier et al. 2020 curated [3].
702	R00705.b	C00024,C00011,C00004,C00080	1,1,1,1	C00222,C00010,C00003	1,1,1	Xavier et al. 2020 curated [3].
703	R00706.a	C00222,C00010,C00006	1,1,1	C00024,C00011,C00005,C00080	1,1,1,1	Xavier et al. 2020 curated [3].
704	R00706.b	C00024,C00011,C00005,C00080	1,1,1,1	C00222,C00010,C00006	1,1,1	Xavier et al. 2020 curated [3].
705	R00709.a	C00311,C00003	1,1	C00026,C00011,C00004,C00080	1,1,1,1	Xavier et al. 2020 curated [3].
706	R00709.b	C00026,C00011,C00004,C00080	1,1,1,1	C00311,C00003	1,1	Xavier et al. 2020 curated [3].
707	R00710.a	C00084,C00003,C00001	1,1,1	C00033,C00004,C00080	1,1,1	Xavier et al. 2020 curated [3].
708	R00710.b	C00033,C00004,C00080	1,1,1	C00084,C00003,C00001	1,1,1	Xavier et al. 2020 curated [3].
709	R00711.a	C00084,C00006,C00001	1,1,1	C00033,C00005,C00080	1,1,1	Xavier et al. 2020 curated [3].
710	R00711.b	C00033,C00005,C00080	1,1,1	C00084,C00006,C00001	1,1,1	Xavier et al. 2020 curated [3].
711	R00713.a	C00232,C00003,C00001	1,1,1	C00042,C00004,C00080	1,1,1	Xavier et al. 2020 curated [3].
712	R00713.b	C00042,C00004,C00080	1,1,1	C00232,C00003,C00001	1,1,1	Xavier et al. 2020 curated [3].
713	R00714.a	C00232,C00006,C00001	1,1,1	C00042,C00005,C00080	1,1,1	Xavier et al. 2020 curated [3].
714	R00714.b	C00042,C00005,C00080	1,1,1	C00232,C00006,C00001	1,1,1	Xavier et al. 2020 curated [3].
715	R00715.a	C00449,C00003,C00001	1,1,1	C00047,C00026,C00004,C00080	1,1,1,1	Xavier et al. 2020 curated [3].
716	R00715.b	C00047,C00026,C00004,C00080	1,1,1,1	C00449,C00003,C00001	1,1,1	Xavier et al. 2020 curated [3].
717	R00716.a	C00449,C00006,C00001	1,1,1	C00047,C00026,C00005,C00080	1,1,1,1	Xavier et al. 2020 curated [3].
718	R00716.b	C00047,C00026,C00005,C00080	1,1,1,1	C00449,C00006,C00001	1,1,1	Xavier et al. 2020 curated [3].
719	R00717.a	C00160,C00003	1,1	C00048,C00004,C00080	1,1,1	Xavier et al. 2020 curated [3].
720	R00717.b	C00048,C00004,C00080	1,1,1	C00160,C00003	1,1	Xavier et al. 2020 curated [3].
721	R00719.a	C00081,C00001	1,1	C00104,C00009	1,1	Xavier et al. 2020 curated [3].
722	R00719.b	C00104,C00009	1,1	C00081,C00001	1,1	Xavier et al. 2020 curated [3].
723	R00720.a	C00081,C00001	1,1	C00130,C00013	1,1	Xavier et al. 2020 curated [3].
724	R00720.b	C00130,C00013	1,1	C00081,C00001	1,1	Xavier et al. 2020 curated [3].
725	R00722.a	C00002,C00104	1,1	C00008,C00081	1,1	Xavier et al. 2020 curated [3].
726	R00722.b	C00008,C00081	1,1	C00002,C00104	1,1	Xavier et al. 2020 curated [3].
727	R00723.a	C03614,C00001	1,1	C00081,C00009	1,1	Xavier et al. 2020 curated [3].
728	R00723.b	C00081,C00009	1,1	C03614,C00001	1,1	Xavier et al. 2020 curated [3].
729	R00724.a	C00081,C00022	1,1	C00104,C00074	1,1	Xavier et al. 2020 curated [3].
730	R00724.b	C00104,C00074	1,1	C00081,C00022	1,1	Xavier et al. 2020 curated [3].
731	R00725.a	C00081,C00031	1,1	C00104,C00092	1,1	Xavier et al. 2020 curated [3].
732	R00725.b	C00104,C00092	1,1	C00081,C00031	1,1	Xavier et al. 2020 curated [3].
733	R00726.a	C00081,C00036	1,1	C00104,C00074,C00011	1,1,1	Xavier et al. 2020 curated [3].
734	R00726.b	C00104,C00074,C00011	1,1,1	C00081,C00036	1,1	Xavier et al. 2020 curated [3].
735	R00728.a	C00082,C00001	1,1	C00146,C00022,C00014	1,1,1	Xavier et al. 2020 curated [3].
736	R00728.b	C00146,C00022,C00014	1,1,1	C00082,C00001	1,1	Xavier et al. 2020 curated [3].
737	R00732.a	C00826,C00003	1,1	C00082,C00011,C00004,C00080	1,1,1,1	Xavier et al. 2020 curated [3].
738	R00732.b	C00082,C00011,C00004,C00080	1,1,1,1	C00826,C00003	1,1	Xavier et al. 2020 curated [3].
739	R00733.a	C00826,C00006	1,1	C00082,C00011,C00005,C00080	1,1,1,1	Xavier et al. 2020 curated [3].
740	R00733.b	C00082,C00011,C00005,C00080	1,1,1,1	C00826,C00006	1,1	Xavier et al. 2020 curated [3].
741	R00734.a	C00082,C00026	1,1	C01179,C00025	1,1	Xavier et al. 2020 curated [3].
742	R00734.b	C01179,C00025	1,1	C00082,C00026	1,1	Xavier et al. 2020 curated [3].
743	R00735.a	C00002,C00082,C00062	1,1,1	C00020,C00013,C02993	1,1,1	Xavier et al. 2020 curated [3].
744	R00735.b	C00020,C00013,C02993	1,1,1	C00002,C00082,C00062	1,1,1	Xavier et al. 2020 curated [3].
745	R00736.a	C00082	1	C00483,C00011	1,1	Xavier et al. 2020 curated [3].
746	R00736.b	C00483,C00011	1,1	C00082	1	Xavier et al. 2020 curated [3].
747	R00737.a	C00082	1	C00811,C00014	1,1	Xavier et al. 2020 curated [3].
748	R00737.b	C00811,C00014	1,1	C00082	1	Xavier et al. 2020 curated [3].
749	R00739.a	C00082	1	C04368	1	Xavier et al. 2020 curated [3].
750	R00739.b	C04368	1	C00082	1	Xavier et al. 2020 curated [3].
751	R00740.a	C00222,C00010,C00006	1,1,1	C00083,C00005,C00080	1,1,1	Xavier et al. 2020 curated [3].
752	R00740.b	C00083,C00005,C00080	1,1,1	C00222,C00010,C00006	1,1,1	Xavier et al. 2020 curated [3].
753	R00743.a	C00024,C00383	1,1	C00033,C00083	1,1	Xavier et al. 2020 curated [3].
754	R00743.b	C00033,C00083	1,1	C00024,C00383	1,1	Xavier et al. 2020 curated [3].
755	R00746.a	C00469,C00006	1,1	C00084,C00005,C00080	1,1,1	Xavier et al. 2020 curated [3].
756	R00746.b	C00084,C00005,C00080	1,1,1	C00469,C00006	1,1	Xavier et al. 2020 curated [3].
757	R00747.a	C03167,C00001	1,1	C00084,C00009	1,1	Xavier et al. 2020 curated [3].
758	R00747.b	C00084,C00009	1,1	C03167,C00001	1,1	Xavier et al. 2020 curated [3].
759	R00748.a	C00346,C00001	1,1	C00084,C00014,C00009	1,1,1	Xavier et al. 2020 curated [3].
760	R00748.b	C00084,C00014,C00009	1,1,1	C00346,C00001	1,1	Xavier et al. 2020 curated [3].
761	R00749.a	C00189	1	C00084,C00014	1,1	Xavier et al. 2020 curated [3].
762	R00749.b	C00084,C00014	1,1	C00189	1	Xavier et al. 2020 curated [3].
763	R00750.a	C00084,C00022	1,1	C03589	1	Xavier et al. 2020 curated [3].
764	R00750.b	C03589	1	C00084,C00022	1,1	Xavier et al. 2020 curated [3].
765	R00751.a	C00188	1	C00037,C00084	1,1	Xavier et al. 2020 curated [3].
766	R00751.b	C00037,C00084	1,1	C00188	1	Xavier et al. 2020 curated [3].
767	R00753.a	C00186	1	C00058,C00084	1,1	Xavier et al. 2020 curated [3].
768	R00753.b	C00058,C00084	1,1	C00186	1	Xavier et al. 2020 curated [3].
769	R00754.a	C00469,C00003	1,1	C00084,C00004,C00080	1,1,1	Xavier et al. 2020 curated [3].
770	R00754.b	C00084,C00004,C00080	1,1,1	C00469,C00003	1,1	Xavier et al. 2020 curated [3].
771	R00755.a	C00084,C00068	1,1	C05125	1	Xavier et al. 2020 curated [3].
772	R00755.b	C05125	1	C00084,C00068	1,1	Xavier et al. 2020 curated [3].
773	R00756.a	C00002,C00085	1,1	C00008,C00354	1,1	Xavier et al. 2020 curated [3].
774	R00756.b	C00008,C00354	1,1	C00002,C00085	1,1	Xavier et al. 2020 curated [3].
775	R00758.a	C00644,C00003	1,1	C00085,C00004,C00080	1,1,1	Xavier et al. 2020 curated [3].
776	R00758.b	C00085,C00004,C00080	1,1,1	C00644,C00003	1,1	Xavier et al. 2020 curated [3].
777	R00760.a	C00002,C00095	1,1	C00008,C00085	1,1	Xavier et al. 2020 curated [3].
778	R00760.b	C00008,C00085	1,1	C00002,C00095	1,1	Xavier et al. 2020 curated [3].
779	R00761.a	C00085,C00009	1,1	C00227,C00279,C00001	1,1,1	Xavier et al. 2020 curated [3].
780	R00761.b	C00227,C00279,C00001	1,1,1	C00085,C00009	1,1	Xavier et al. 2020 curated [3].
781	R00762.a	C00354,C00001	1,1	C00085,C00009	1,1	Xavier et al. 2020 curated [3].
782	R00762.b	C00085,C00009	1,1	C00354,C00001	1,1	Xavier et al. 2020 curated [3].
783	R00763.a	C00665,C00001	1,1	C00085,C00009	1,1	Xavier et al. 2020 curated [3].
784	R00763.b	C00085,C00009	1,1	C00665,C00001	1,1	Xavier et al. 2020 curated [3].
785	R00764.a	C00013,C00085	1,1	C00009,C00354	1,1	Xavier et al. 2020 curated [3].
786	R00764.b	C00009,C00354	1,1	C00013,C00085	1,1	Xavier et al. 2020 curated [3].
787	R00765.a	C00352,C00001	1,1	C00085,C00014	1,1	Xavier et al. 2020 curated [3].
788	R00765.b	C00085,C00014	1,1	C00352,C00001	1,1	Xavier et al. 2020 curated [3].
789	R00766.a	C00029,C00085	1,1	C00015,C02591	1,1	Xavier et al. 2020 curated [3].
790	R00766.b	C00015,C02591	1,1	C00029,C00085	1,1	Xavier et al. 2020 curated [3].
791	R00767.a	C00063,C00085	1,1	C00112,C00354	1,1	Xavier et al. 2020 curated [3].
792	R00767.b	C00112,C00354	1,1	C00063,C00085	1,1	Xavier et al. 2020 curated [3].
793	R00768.a	C00064,C00085	1,1	C00025,C00352	1,1	Xavier et al. 2020 curated [3].
794	R00768.b	C00025,C00352	1,1	C00064,C00085	1,1	Xavier et al. 2020 curated [3].
795	R00769.a	C00075,C00085	1,1	C00015,C00354	1,1	Xavier et al. 2020 curated [3].
796	R00769.b	C00015,C00354	1,1	C00075,C00085	1,1	Xavier et al. 2020 curated [3].
797	R00770.a	C00081,C00085	1,1	C00104,C00354	1,1	Xavier et al. 2020 curated [3].
798	R00770.b	C00104,C00354	1,1	C00081,C00085	1,1	Xavier et al. 2020 curated [3].
799	R00771.a	C00092	1	C00085	1	Xavier et al. 2020 curated [3].
800	R00771.b	C00085	1	C00092	1	Xavier et al. 2020 curated [3].
801	R00772.a	C00275	1	C00085	1	Xavier et al. 2020 curated [3].
802	R00772.b	C00085	1	C00275	1	Xavier et al. 2020 curated [3].
803	R00774.a	C00002,C00086,C00288	1,1,1	C00008,C00009,C01010	1,1,1	Xavier et al. 2020 curated [3].
804	R00774.b	C00008,C00009,C01010	1,1,1	C00002,C00086,C00288	1,1,1	Xavier et al. 2020 curated [3].
805	R00775.a	C00581,C00001	1,1	C00037,C00086	1,1	Xavier et al. 2020 curated [3].
806	R00775.b	C00037,C00086	1,1	C00581,C00001	1,1	Xavier et al. 2020 curated [3].
807	R00776.a	C00603	1	C00048,C00086	1,1	Xavier et al. 2020 curated [3].
808	R00776.b	C00048,C00086	1,1	C00603	1	Xavier et al. 2020 curated [3].
809	R00777.a	C03139,C00001	1,1	C00049,C00086	1,1	Xavier et al. 2020 curated [3].
810	R00777.b	C00049,C00086	1,1	C03139,C00001	1,1	Xavier et al. 2020 curated [3].
811	R00782.a	C00097,C00001	1,1	C00283,C00022,C00014	1,1,1	Xavier et al. 2020 curated [3].
812	R00782.b	C00283,C00022,C00014	1,1,1	C00097,C00001	1,1	Xavier et al. 2020 curated [3].
813	R00787.a	C00014,C00003,C00001	1,3,2	C00088,C00004,C00080	1,3,3	Xavier et al. 2020 curated [3].
814	R00787.b	C00088,C00004,C00080	1,3,3	C00014,C00003,C00001	1,3,2	Xavier et al. 2020 curated [3].
815	R00801.a	C00089,C00001	1,1	C00095,C00031	1,1	Xavier et al. 2020 curated [3].
816	R00801.b	C00095,C00031	1,1	C00089,C00001	1,1	Xavier et al. 2020 curated [3].
817	R00802.a	C00089,C00001	1,1	C02336,C00267	1,1	Xavier et al. 2020 curated [3].
818	R00802.b	C02336,C00267	1,1	C00089,C00001	1,1	Xavier et al. 2020 curated [3].
819	R00803.a	C00089,C00009	1,1	C00095,C00103	1,1	Xavier et al. 2020 curated [3].
820	R00803.b	C00095,C00103	1,1	C00089,C00009	1,1	Xavier et al. 2020 curated [3].
821	R00805.a	C02591,C00001	1,1	C00089,C00009	1,1	Xavier et al. 2020 curated [3].
822	R00805.b	C00089,C00009	1,1	C02591,C00001	1,1	Xavier et al. 2020 curated [3].
823	R00806.a	C00029,C00095	1,1	C00015,C00089	1,1	Xavier et al. 2020 curated [3].
824	R00806.b	C00015,C00089	1,1	C00029,C00095	1,1	Xavier et al. 2020 curated [3].
825	R00807.a	C00089,C00016	1,1	C05731,C01352	1,1	Xavier et al. 2020 curated [3].
826	R00807.b	C05731,C01352	1,1	C00089,C00016	1,1	Xavier et al. 2020 curated [3].
827	R00809.a	C00052,C00089	1,1	C00015,C03848	1,1	Xavier et al. 2020 curated [3].
828	R00809.b	C00015,C03848	1,1	C00052,C00089	1,1	Xavier et al. 2020 curated [3].
829	R00810.a	C00089	1	C01742	1	Xavier et al. 2020 curated [3].
830	R00810.b	C01742	1	C00089	1	Xavier et al. 2020 curated [3].
831	R00812.a	C04091,C00003	1,1	C00090,C00004,C00080	1,1,1	Xavier et al. 2020 curated [3].
832	R00812.b	C00090,C00004,C00080	1,1,1	C04091,C00003	1,1	Xavier et al. 2020 curated [3].
833	R00813.a	C06321,C00003	1,1	C00090,C00004,C00011,C00080	1,1,1,1	Xavier et al. 2020 curated [3].
834	R00813.b	C00090,C00004,C00011,C00080	1,1,1,1	C06321,C00003	1,1	Xavier et al. 2020 curated [3].
835	R00821.a	C00196	1	C00090,C00011	1,1	Xavier et al. 2020 curated [3].
836	R00821.b	C00090,C00011	1,1	C00196	1	Xavier et al. 2020 curated [3].
837	R00822.a	C00230	1	C00090,C00011	1,1	Xavier et al. 2020 curated [3].
838	R00822.b	C00090,C00011	1,1	C00230	1	Xavier et al. 2020 curated [3].
839	R00827.a	C00019,C00090	1,1	C00021,C01502	1,1	Xavier et al. 2020 curated [3].
840	R00827.b	C00021,C01502	1,1	C00019,C00090	1,1	Xavier et al. 2020 curated [3].
841	R00829.a	C00091,C00024	1,1	C00010,C02232	1,1	Xavier et al. 2020 curated [3].
842	R00829.b	C00010,C02232	1,1	C00091,C00024	1,1	Xavier et al. 2020 curated [3].
843	R00830.a	C00091,C00037	1,1	C00430,C00010,C00011	1,1,1	Xavier et al. 2020 curated [3].
844	R00830.b	C00430,C00010,C00011	1,1,1	C00091,C00037	1,1	Xavier et al. 2020 curated [3].
845	R00832.a	C00091,C00062	1,1	C00010,C03296	1,1	Xavier et al. 2020 curated [3].
846	R00832.b	C00010,C03296	1,1	C00091,C00062	1,1	Xavier et al. 2020 curated [3].
847	R00833.a	C01213	1	C00091	1	Xavier et al. 2020 curated [3].
848	R00833.b	C00091	1	C01213	1	Xavier et al. 2020 curated [3].
849	R00835.a	C00092,C00006	1,1	C01236,C00005,C00080	1,1,1	Xavier et al. 2020 curated [3].
850	R00835.b	C01236,C00005,C00080	1,1,1	C00092,C00006	1,1	Xavier et al. 2020 curated [3].
851	R00836.a	C00029,C00092	1,1	C00015,C00689	1,1	Xavier et al. 2020 curated [3].
852	R00836.b	C00015,C00689	1,1	C00029,C00092	1,1	Xavier et al. 2020 curated [3].
853	R00837.a	C00001,C00689	1,1	C00031,C00092	1,1	Xavier et al. 2020 curated [3].
854	R00837.b	C00031,C00092	1,1	C00001,C00689	1,1	Xavier et al. 2020 curated [3].
855	R00838.a	C00001,C02995	1,1	C00031,C00092	1,1	Xavier et al. 2020 curated [3].
856	R00838.b	C00031,C00092	1,1	C00001,C02995	1,1	Xavier et al. 2020 curated [3].
857	R00839.a	C04534,C00001	1,1	C00031,C00092	1,1	Xavier et al. 2020 curated [3].
858	R00839.b	C00031,C00092	1,1	C04534,C00001	1,1	Xavier et al. 2020 curated [3].
859	R00842.a	C00093,C00003	1,1	C00111,C00004,C00080	1,1,1	Xavier et al. 2020 curated [3].
860	R00842.b	C00111,C00004,C00080	1,1,1	C00093,C00003	1,1	Xavier et al. 2020 curated [3].
861	R00844.a	C00093,C00006	1,1	C00111,C00005,C00080	1,1,1	Xavier et al. 2020 curated [3].
862	R00844.b	C00111,C00005,C00080	1,1,1	C00093,C00006	1,1	Xavier et al. 2020 curated [3].
863	R00845.a	C00093,C00006	1,1	C00118,C00005,C00080	1,1,1	Xavier et al. 2020 curated [3].
864	R00845.b	C00118,C00005,C00080	1,1,1	C00093,C00006	1,1	Xavier et al. 2020 curated [3].
865	R00847.a	C00002,C00116	1,1	C00008,C00093	1,1	Xavier et al. 2020 curated [3].
866	R00847.b	C00008,C00093	1,1	C00002,C00116	1,1	Xavier et al. 2020 curated [3].
867	R00848.a	C00093,C00016	1,1	C00111,C01352	1,1	Xavier et al. 2020 curated [3].
868	R00848.b	C00111,C01352	1,1	C00093,C00016	1,1	Xavier et al. 2020 curated [3].
869	R00850.a	C00093,C00031	1,1	C00116,C00092	1,1	Xavier et al. 2020 curated [3].
870	R00850.b	C00116,C00092	1,1	C00093,C00031	1,1	Xavier et al. 2020 curated [3].
871	R00853.a	C00052,C00093	1,1	C00015,C04641	1,1	Xavier et al. 2020 curated [3].
872	R00853.b	C00015,C04641	1,1	C00052,C00093	1,1	Xavier et al. 2020 curated [3].
873	R00854.a	C00052,C00093	1,1	C00015,C04703	1,1	Xavier et al. 2020 curated [3].
874	R00854.b	C00015,C04703	1,1	C00052,C00093	1,1	Xavier et al. 2020 curated [3].
875	R00856.a	C00063,C00093	1,1	C00013,C00513	1,1	Xavier et al. 2020 curated [3].
876	R00856.b	C00013,C00513	1,1	C00063,C00093	1,1	Xavier et al. 2020 curated [3].
877	R00858.a	C00283,C00006,C00001	1,3,3	C00094,C00005,C00080	1,3,3	Xavier et al. 2020 curated [3].
878	R00858.b	C00094,C00005,C00080	1,3,3	C00283,C00006,C00001	1,3,3	Xavier et al. 2020 curated [3].
879	R00863.a	C00606	1	C00041,C09306	1,1	Xavier et al. 2020 curated [3].
880	R00863.b	C00041,C09306	1,1	C00606	1	Xavier et al. 2020 curated [3].
881	R00864.a	C00094,C00087	1,1	C00320	1	Xavier et al. 2020 curated [3].
882	R00864.b	C00320	1	C00094,C00087	1,1	Xavier et al. 2020 curated [3].
883	R00866.a	C00002,C00095	1,1	C00008,C01094	1,1	Xavier et al. 2020 curated [3].
884	R00866.b	C00008,C01094	1,1	C00002,C00095	1,1	Xavier et al. 2020 curated [3].
885	R00867.a	C00002,C00095	1,1	C00008,C05345	1,1	Xavier et al. 2020 curated [3].
886	R00867.b	C00008,C05345	1,1	C00002,C00095	1,1	Xavier et al. 2020 curated [3].
887	R00868.a	C00392,C00003	1,1	C00095,C00004,C00080	1,1,1	Xavier et al. 2020 curated [3].
888	R00868.b	C00095,C00004,C00080	1,1,1	C00392,C00003	1,1	Xavier et al. 2020 curated [3].
889	R00870.a	C00392,C00006	1,1	C00095,C00005,C00080	1,1,1	Xavier et al. 2020 curated [3].
890	R00870.b	C00095,C00005,C00080	1,1,1	C00392,C00006	1,1	Xavier et al. 2020 curated [3].
891	R00871.a	C10906,C00006	1,1	C00273,C00005,C00080	1,1,1	Xavier et al. 2020 curated [3].
892	R00871.b	C00273,C00005,C00080	1,1,1	C10906,C00006	1,1	Xavier et al. 2020 curated [3].
893	R00874.a	C00095,C00031	1,1	C00198,C00794	1,1	Xavier et al. 2020 curated [3].
894	R00874.b	C00198,C00794	1,1	C00095,C00031	1,1	Xavier et al. 2020 curated [3].
895	R00875.a	C00794,C00003	1,1	C00095,C00004,C00080	1,1,1	Xavier et al. 2020 curated [3].
896	R00875.b	C00095,C00004,C00080	1,1,1	C00794,C00003	1,1	Xavier et al. 2020 curated [3].
897	R00876.a	C00081,C00095	1,1	C00104,C00085	1,1	Xavier et al. 2020 curated [3].
898	R00876.b	C00104,C00085	1,1	C00081,C00095	1,1	Xavier et al. 2020 curated [3].
899	R00877.a	C00159	1	C00095	1	Xavier et al. 2020 curated [3].
900	R00877.b	C00095	1	C00159	1	Xavier et al. 2020 curated [3].
901	R00878.a	C00267	1	C00095	1	Xavier et al. 2020 curated [3].
902	R00878.b	C00095	1	C00267	1	Xavier et al. 2020 curated [3].
903	R00880.a	C00096,C00001,C00003	1,1,2	C00976,C00004,C00080	1,2,2	Xavier et al. 2020 curated [3].
904	R00880.b	C00976,C00004,C00080	1,2,2	C00096,C00001,C00003	1,1,2	Xavier et al. 2020 curated [3].
905	R00881.a	C00096,C00001	1,1	C00144,C00636	1,1	Xavier et al. 2020 curated [3].
906	R00881.b	C00144,C00636	1,1	C00096,C00001	1,1	Xavier et al. 2020 curated [3].
907	R00883.a	C00035,C00636	1,1	C00009,C00096	1,1	Xavier et al. 2020 curated [3].
908	R00883.b	C00009,C00096	1,1	C00035,C00636	1,1	Xavier et al. 2020 curated [3].
909	R00885.a	C00044,C00636	1,1	C00013,C00096	1,1	Xavier et al. 2020 curated [3].
910	R00885.b	C00013,C00096	1,1	C00044,C00636	1,1	Xavier et al. 2020 curated [3].
911	R00888.a	C00096	1	C01222,C00001	1,1	Xavier et al. 2020 curated [3].
912	R00888.b	C01222,C00001	1,1	C00096	1	Xavier et al. 2020 curated [3].
913	R00891.a	C00065,C00283	1,1	C00097,C00001	1,1	Xavier et al. 2020 curated [3].
914	R00891.b	C00097,C00001	1,1	C00065,C00283	1,1	Xavier et al. 2020 curated [3].
915	R00892.a	C00097,C00003	2,1	C00491,C00080,C00004	1,1,1	Xavier et al. 2020 curated [3].
916	R00892.b	C00491,C00080,C00004	1,1,1	C00097,C00003	2,1	Xavier et al. 2020 curated [3].
917	R00894.a	C00002,C00025,C00097	1,1,1	C00008,C00009,C00669	1,1,1	Xavier et al. 2020 curated [3].
918	R00894.b	C00008,C00009,C00669	1,1,1	C00002,C00025,C00097	1,1,1	Xavier et al. 2020 curated [3].
919	R00895.a	C00097,C00026	1,1	C00957,C00025	1,1	Xavier et al. 2020 curated [3].
920	R00895.b	C00957,C00025	1,1	C00097,C00026	1,1	Xavier et al. 2020 curated [3].
921	R00896.a	C00097,C00026	1,1	C00957,C00302	1,1	Xavier et al. 2020 curated [3].
922	R00896.b	C00957,C00302	1,1	C00097,C00026	1,1	Xavier et al. 2020 curated [3].
923	R00897.a	C00979,C00283	1,1	C00097,C00033	1,1	Xavier et al. 2020 curated [3].
924	R00897.b	C00097,C00033	1,1	C00979,C00283	1,1	Xavier et al. 2020 curated [3].
925	R00899.a	C01419,C00001	1,1	C00097,C00037	1,1	Xavier et al. 2020 curated [3].
926	R00899.b	C00097,C00037	1,1	C01419,C00001	1,1	Xavier et al. 2020 curated [3].
927	R00900.a	C00097,C00051,C00006	1,1,1	C05526,C00005	1,1	Xavier et al. 2020 curated [3].
928	R00900.b	C05526,C00005	1,1	C00097,C00051,C00006	1,1,1	Xavier et al. 2020 curated [3].
929	R00901.a	C00097,C00094	1,1	C00283,C00506	1,1	Xavier et al. 2020 curated [3].
930	R00901.b	C00283,C00506	1,1	C00097,C00094	1,1	Xavier et al. 2020 curated [3].
931	R00903.a	C00097	1	C00793	1	Xavier et al. 2020 curated [3].
932	R00903.b	C00793	1	C00097	1	Xavier et al. 2020 curated [3].
933	R00904.a	C05665,C00003,C00001	1,1,1	C00099,C00004,C00080	1,1,1	Xavier et al. 2020 curated [3].
934	R00904.b	C00099,C00004,C00080	1,1,1	C05665,C00003,C00001	1,1,1	Xavier et al. 2020 curated [3].
935	R00905.a	C02642,C00001	1,1	C00099,C00011,C00014	1,1,1	Xavier et al. 2020 curated [3].
936	R00905.b	C00099,C00011,C00014	1,1,1	C02642,C00001	1,1	Xavier et al. 2020 curated [3].
937	R00906.a	C02207,C00003,C00001	1,1,1	C00099,C00022,C00004,C00080	1,1,1,1	Xavier et al. 2020 curated [3].
938	R00906.b	C00099,C00022,C00004,C00080	1,1,1,1	C02207,C00003,C00001	1,1,1	Xavier et al. 2020 curated [3].
939	R00907.a	C00041,C00222	1,1	C00022,C00099	1,1	Xavier et al. 2020 curated [3].
940	R00907.b	C00022,C00099	1,1	C00041,C00222	1,1	Xavier et al. 2020 curated [3].
941	R00908.a	C00099,C00026	1,1	C00222,C00025	1,1	Xavier et al. 2020 curated [3].
942	R00908.b	C00222,C00025	1,1	C00099,C00026	1,1	Xavier et al. 2020 curated [3].
943	R00909.a	C01073,C00001	1,1	C00033,C00099	1,1	Xavier et al. 2020 curated [3].
944	R00909.b	C00033,C00099	1,1	C01073,C00001	1,1	Xavier et al. 2020 curated [3].
945	R00911.a	C05341,C00001	1,1	C00099,C00047	1,1	Xavier et al. 2020 curated [3].
946	R00911.b	C00099,C00047	1,1	C05341,C00001	1,1	Xavier et al. 2020 curated [3].
947	R00913.a	C03065,C00001	1,1	C00099,C00086	1,1	Xavier et al. 2020 curated [3].
948	R00913.b	C00099,C00086	1,1	C03065,C00001	1,1	Xavier et al. 2020 curated [3].
949	R00919.a	C00100,C00006	1,1	C00894,C00005,C00080	1,1,1	Xavier et al. 2020 curated [3].
950	R00919.b	C00894,C00005,C00080	1,1,1	C00100,C00006	1,1	Xavier et al. 2020 curated [3].
951	R00920.a	C00002,C00163,C00010	1,1,1	C00008,C00009,C00100	1,1,1	Xavier et al. 2020 curated [3].
952	R00920.b	C00008,C00009,C00100	1,1,1	C00002,C00163,C00010	1,1,1	Xavier et al. 2020 curated [3].
953	R00921.a	C00100,C00009	1,1	C02876,C00010	1,1	Xavier et al. 2020 curated [3].
954	R00921.b	C02876,C00010	1,1	C00100,C00009	1,1	Xavier et al. 2020 curated [3].
955	R00922.a	C00349,C00010,C00003	1,1,1	C00100,C00011,C00004,C00080	1,1,1,1	Xavier et al. 2020 curated [3].
956	R00922.b	C00100,C00011,C00004,C00080	1,1,1,1	C00349,C00010,C00003	1,1,1	Xavier et al. 2020 curated [3].
957	R00923.a	C00683	1	C00100,C00011	1,1	Xavier et al. 2020 curated [3].
958	R00923.b	C00100,C00011	1,1	C00683	1	Xavier et al. 2020 curated [3].
959	R00926.a	C05983,C00010	1,1	C00020,C00100	1,1	Xavier et al. 2020 curated [3].
960	R00926.b	C00020,C00100	1,1	C05983,C00010	1,1	Xavier et al. 2020 curated [3].
961	R00927.a	C00100,C00024	1,1	C00010,C03344	1,1	Xavier et al. 2020 curated [3].
962	R00927.b	C00010,C03344	1,1	C00100,C00024	1,1	Xavier et al. 2020 curated [3].
963	R00928.a	C00024,C00163	1,1	C00033,C00100	1,1	Xavier et al. 2020 curated [3].
964	R00928.b	C00033,C00100	1,1	C00024,C00163	1,1	Xavier et al. 2020 curated [3].
965	R00930.a	C00683,C00022	1,1	C00100,C00036	1,1	Xavier et al. 2020 curated [3].
966	R00930.b	C00100,C00036	1,1	C00683,C00022	1,1	Xavier et al. 2020 curated [3].
967	R00931.a	C02225,C00010	1,1	C00100,C00036,C00001	1,1,1	Xavier et al. 2020 curated [3].
968	R00931.b	C00100,C00036,C00001	1,1,1	C02225,C00010	1,1	Xavier et al. 2020 curated [3].
969	R00932.a	C02630,C00010	1,1	C00100,C00001,C00048	1,1,1	Xavier et al. 2020 curated [3].
970	R00932.b	C00100,C00001,C00048	1,1,1	C02630,C00010	1,1	Xavier et al. 2020 curated [3].
971	R00934.a	C00100,C00048	1,1	C06027	1	Xavier et al. 2020 curated [3].
972	R00934.b	C06027	1	C00100,C00048	1,1	Xavier et al. 2020 curated [3].
973	R00935.a	C06002,C00010,C00003	1,1,1	C00100,C00011,C00004,C00080	1,1,1,1	Xavier et al. 2020 curated [3].
974	R00935.b	C00100,C00011,C00004,C00080	1,1,1,1	C06002,C00010,C00003	1,1,1	Xavier et al. 2020 curated [3].
975	R00936.a	C00101,C00003	1,1	C00415,C00004,C00080	1,1,1	Xavier et al. 2020 curated [3].
976	R00936.b	C00415,C00004,C00080	1,1,1	C00101,C00003	1,1	Xavier et al. 2020 curated [3].
977	R00939.a	C00101,C00006	1,1	C00415,C00005,C00080	1,1,1	Xavier et al. 2020 curated [3].
978	R00939.b	C00415,C00005,C00080	1,1,1	C00101,C00006	1,1	Xavier et al. 2020 curated [3].
979	R00942.a	C00002,C00101,C00025	1,1,1	C00008,C00009,C09332	1,1,1	Xavier et al. 2020 curated [3].
980	R00942.b	C00008,C00009,C09332	1,1,1	C00002,C00101,C00025	1,1,1	Xavier et al. 2020 curated [3].
981	R00943.a	C00101,C00058,C00002	1,1,1	C00008,C00009,C00234	1,1,1	Xavier et al. 2020 curated [3].
982	R00943.b	C00008,C00009,C00234	1,1,1	C00101,C00058,C00002	1,1,1	Xavier et al. 2020 curated [3].
983	R00944.a	C00234,C00001	1,1	C00058,C00101	1,1	Xavier et al. 2020 curated [3].
984	R00944.b	C00058,C00101	1,1	C00234,C00001	1,1	Xavier et al. 2020 curated [3].
985	R00945.a	C00143,C00037,C00001	1,1,1	C00101,C00065	1,1	Xavier et al. 2020 curated [3].
986	R00945.b	C00101,C00065	1,1	C00143,C00037,C00001	1,1,1	Xavier et al. 2020 curated [3].
987	R00946.a	C00440,C00155	1,1	C00101,C00073	1,1	Xavier et al. 2020 curated [3].
988	R00946.b	C00101,C00073	1,1	C00440,C00155	1,1	Xavier et al. 2020 curated [3].
989	R00947.a	C00103,C00001	1,1	C00267,C00009	1,1	Xavier et al. 2020 curated [3].
990	R00947.b	C00267,C00009	1,1	C00103,C00001	1,1	Xavier et al. 2020 curated [3].
991	R00948.a	C00002,C00103	1,1	C00013,C00498	1,1	Xavier et al. 2020 curated [3].
992	R00948.b	C00013,C00498	1,1	C00002,C00103	1,1	Xavier et al. 2020 curated [3].
993	R00949.a	C00002,C00103	1,1	C00008,C01231	1,1	Xavier et al. 2020 curated [3].
994	R00949.b	C00008,C01231	1,1	C00002,C00103	1,1	Xavier et al. 2020 curated [3].
995	R00951.a	C00498,C00001	1,1	C00020,C00103	1,1	Xavier et al. 2020 curated [3].
996	R00951.b	C00020,C00103	1,1	C00498,C00001	1,1	Xavier et al. 2020 curated [3].
997	R00952.a	C00185,C00009	1,1	C00103,C00031	1,1	Xavier et al. 2020 curated [3].
998	R00952.b	C00103,C00031	1,1	C00185,C00009	1,1	Xavier et al. 2020 curated [3].
999	R00953.a	C02048,C00009	1,1	C00031,C00103	1,1	Xavier et al. 2020 curated [3].
1000	R00953.b	C00031,C00103	1,1	C02048,C00009	1,1	Xavier et al. 2020 curated [3].
1001	R00954.a	C00044,C00103	1,1	C00013,C00394	1,1	Xavier et al. 2020 curated [3].
1002	R00954.b	C00013,C00394	1,1	C00044,C00103	1,1	Xavier et al. 2020 curated [3].
1003	R00955.a	C00029,C00446	1,1	C00103,C00052	1,1	Xavier et al. 2020 curated [3].
1004	R00955.b	C00103,C00052	1,1	C00029,C00446	1,1	Xavier et al. 2020 curated [3].
1005	R00956.a	C00063,C00103	1,1	C00013,C00501	1,1	Xavier et al. 2020 curated [3].
1006	R00956.b	C00013,C00501	1,1	C00063,C00103	1,1	Xavier et al. 2020 curated [3].
1007	R00957.a	C00103,C00001	2,1	C00208,C00009	1,2	Xavier et al. 2020 curated [3].
1008	R00957.b	C00208,C00009	1,2	C00103,C00001	2,1	Xavier et al. 2020 curated [3].
1009	R00959.a	C00103	1	C00668	1	Xavier et al. 2020 curated [3].
1010	R00959.b	C00668	1	C00103	1	Xavier et al. 2020 curated [3].
1011	R00960.a	C00103	2	C01231,C00031	1,1	Xavier et al. 2020 curated [3].
1012	R00960.b	C01231,C00031	1,1	C00103	2	Xavier et al. 2020 curated [3].
1013	R00961.a	C00104,C00001	1,1	C00130,C00009	1,1	Xavier et al. 2020 curated [3].
1014	R00961.b	C00130,C00009	1,1	C00104,C00001	1,1	Xavier et al. 2020 curated [3].
1015	R00962.a	C00081,C00475	1,1	C00104,C00055	1,1	Xavier et al. 2020 curated [3].
1016	R00962.b	C00104,C00055	1,1	C00081,C00475	1,1	Xavier et al. 2020 curated [3].
1017	R00963.a	C00105,C00001	1,1	C00299,C00009	1,1	Xavier et al. 2020 curated [3].
1018	R00963.b	C00299,C00009	1,1	C00105,C00001	1,1	Xavier et al. 2020 curated [3].
1019	R00964.a	C00002,C00299	1,1	C00008,C00105	1,1	Xavier et al. 2020 curated [3].
1020	R00964.b	C00008,C00105	1,1	C00002,C00299	1,1	Xavier et al. 2020 curated [3].
1021	R00965.a	C01103	1	C00105,C00011	1,1	Xavier et al. 2020 curated [3].
1022	R00965.b	C00105,C00011	1,1	C01103	1	Xavier et al. 2020 curated [3].
1023	R00966.a	C00105,C00013	1,1	C00106,C00119	1,1	Xavier et al. 2020 curated [3].
1024	R00966.b	C00106,C00119	1,1	C00105,C00013	1,1	Xavier et al. 2020 curated [3].
1025	R00967.a	C00075,C00299	1,1	C00015,C00105	1,1	Xavier et al. 2020 curated [3].
1026	R00967.b	C00015,C00105	1,1	C00075,C00299	1,1	Xavier et al. 2020 curated [3].
1027	R00968.a	C00044,C00299	1,1	C00035,C00105	1,1	Xavier et al. 2020 curated [3].
1028	R00968.b	C00035,C00105	1,1	C00044,C00299	1,1	Xavier et al. 2020 curated [3].
1029	R00969.a	C06198,C00001	1,1	C00075,C00105	1,1	Xavier et al. 2020 curated [3].
1030	R00969.b	C00075,C00105	1,1	C06198,C00001	1,1	Xavier et al. 2020 curated [3].
1031	R00970.a	C00081,C00299	1,1	C00104,C00105	1,1	Xavier et al. 2020 curated [3].
1032	R00970.b	C00104,C00105	1,1	C00081,C00299	1,1	Xavier et al. 2020 curated [3].
1033	R00973.a	C03030	1	C00106,C00011	1,1	Xavier et al. 2020 curated [3].
1034	R00973.b	C00106,C00011	1,1	C03030	1	Xavier et al. 2020 curated [3].
1035	R00974.a	C00380,C00001	1,1	C00106,C00014	1,1	Xavier et al. 2020 curated [3].
1036	R00974.b	C00106,C00014	1,1	C00380,C00001	1,1	Xavier et al. 2020 curated [3].
1037	R00977.a	C00429,C00003	1,1	C00106,C00004,C00080	1,1,1	Xavier et al. 2020 curated [3].
1038	R00977.b	C00106,C00004,C00080	1,1,1	C00429,C00003	1,1	Xavier et al. 2020 curated [3].
1039	R00978.a	C00429,C00006	1,1	C00106,C00005,C00080	1,1,1	Xavier et al. 2020 curated [3].
1040	R00978.b	C00106,C00005,C00080	1,1,1	C00429,C00006	1,1	Xavier et al. 2020 curated [3].
1041	R00982.a	C00002,C00108,C00010	1,1,1	C00020,C00013,C02247	1,1,1	Xavier et al. 2020 curated [3].
1042	R00982.b	C00020,C00013,C02247	1,1,1	C00002,C00108,C00010	1,1,1	Xavier et al. 2020 curated [3].
1043	R00985.a	C00251,C00014	1,1	C00108,C00022,C00001	1,1,1	Xavier et al. 2020 curated [3].
1044	R00985.b	C00108,C00022,C00001	1,1,1	C00251,C00014	1,1	Xavier et al. 2020 curated [3].
1045	R00986.a	C00251,C00064	1,1	C00108,C00022,C00025	1,1,1	Xavier et al. 2020 curated [3].
1046	R00986.b	C00108,C00022,C00025	1,1,1	C00251,C00064	1,1	Xavier et al. 2020 curated [3].
1047	R00987.a	C00328,C00001	1,1	C00108,C00041	1,1	Xavier et al. 2020 curated [3].
1048	R00987.b	C00108,C00041	1,1	C00328,C00001	1,1	Xavier et al. 2020 curated [3].
1049	R00988.a	C05653,C00001	1,1	C00058,C00108	1,1	Xavier et al. 2020 curated [3].
1050	R00988.b	C00058,C00108	1,1	C05653,C00001	1,1	Xavier et al. 2020 curated [3].
1051	R00989.a	C00083,C00108	1,1	C00010,C03147	1,1	Xavier et al. 2020 curated [3].
1052	R00989.b	C00010,C03147	1,1	C00083,C00108	1,1	Xavier et al. 2020 curated [3].
1053	R00990.a	C00108	1	C00292,C00011	1,1	Xavier et al. 2020 curated [3].
1054	R00990.b	C00292,C00011	1,1	C00108	1	Xavier et al. 2020 curated [3].
1055	R00994.a	C00109,C00011,C00004,C00080	1,1,1,1	C06032,C00003	1,1	Xavier et al. 2020 curated [3].
1056	R00994.b	C06032,C00003	1,1	C00109,C00011,C00004,C00080	1,1,1,1	Xavier et al. 2020 curated [3].
1057	R00995.a	C06030	1	C00109,C00011	1,1	Xavier et al. 2020 curated [3].
1058	R00995.b	C00109,C00011	1,1	C06030	1	Xavier et al. 2020 curated [3].
1059	R00999.a	C01118,C00001	1,1	C00109,C00042,C00014	1,1,1	Xavier et al. 2020 curated [3].
1060	R00999.b	C00109,C00042,C00014	1,1,1	C01118,C00001	1,1	Xavier et al. 2020 curated [3].
1061	R01000.a	C05984,C00003	1,1	C00109,C00004,C00080	1,1,1	Xavier et al. 2020 curated [3].
1062	R01000.b	C00109,C00004,C00080	1,1,1	C05984,C00003	1,1	Xavier et al. 2020 curated [3].
1063	R01010.a	C00111,C00001	1,1	C00184,C00009	1,1	Xavier et al. 2020 curated [3].
1064	R01010.b	C00184,C00009	1,1	C00111,C00001	1,1	Xavier et al. 2020 curated [3].
1065	R01011.a	C00002,C00184	1,1	C00008,C00111	1,1	Xavier et al. 2020 curated [3].
1066	R01011.b	C00008,C00111	1,1	C00002,C00184	1,1	Xavier et al. 2020 curated [3].
1067	R01012.a	C00074,C00184	1,1	C00022,C00111	1,1	Xavier et al. 2020 curated [3].
1068	R01012.b	C00022,C00111	1,1	C00074,C00184	1,1	Xavier et al. 2020 curated [3].
1069	R01014.a	C03394	1	C00111,C00067	1,1	Xavier et al. 2020 curated [3].
1070	R01014.b	C00111,C00067	1,1	C03394	1	Xavier et al. 2020 curated [3].
1071	R01015.a	C00118	1	C00111	1	Xavier et al. 2020 curated [3].
1072	R01015.b	C00111	1	C00118	1	Xavier et al. 2020 curated [3].
1073	R01016.a	C00111	1	C00546,C00009	1,1	Xavier et al. 2020 curated [3].
1074	R01016.b	C00546,C00009	1,1	C00111	1	Xavier et al. 2020 curated [3].
1075	R01019.a	C00113,C00084,C00001	1,1,1	C01359,C00033	1,1	Xavier et al. 2020 curated [3].
1076	R01019.b	C01359,C00033	1,1	C00113,C00084,C00001	1,1,1	Xavier et al. 2020 curated [3].
1077	R01026.a	C01996,C00001	1,1	C00114,C00033	1,1	Xavier et al. 2020 curated [3].
1078	R01026.b	C00114,C00033	1,1	C01996,C00001	1,1	Xavier et al. 2020 curated [3].
1079	R01027.a	C00053,C00114	1,1	C00054,C00919	1,1	Xavier et al. 2020 curated [3].
1080	R01027.b	C00054,C00919	1,1	C00053,C00114	1,1	Xavier et al. 2020 curated [3].
1081	R01028.a	C00919,C00001	1,1	C00114,C00059	1,1	Xavier et al. 2020 curated [3].
1082	R01028.b	C00114,C00059	1,1	C00919,C00001	1,1	Xavier et al. 2020 curated [3].
1083	R01030.a	C00670,C00001	1,1	C00114,C00093	1,1	Xavier et al. 2020 curated [3].
1084	R01030.b	C00114,C00093	1,1	C00670,C00001	1,1	Xavier et al. 2020 curated [3].
1085	R01031.a	C02634,C00001	1,1	C00022,C01327,C00014	1,1,1	Xavier et al. 2020 curated [3].
1086	R01031.b	C00022,C01327,C00014	1,1,1	C02634,C00001	1,1	Xavier et al. 2020 curated [3].
1087	R01034.a	C00116,C00003	1,1	C00184,C00004,C00080	1,1,1	Xavier et al. 2020 curated [3].
1088	R01034.b	C00184,C00004,C00080	1,1,1	C00116,C00003	1,1	Xavier et al. 2020 curated [3].
1089	R01036.a	C00116,C00003	1,1	C00577,C00004,C00080	1,1,1	Xavier et al. 2020 curated [3].
1090	R01036.b	C00577,C00004,C00080	1,1,1	C00116,C00003	1,1	Xavier et al. 2020 curated [3].
1091	R01041.a	C00116,C00006	1,1	C00577,C00005,C00080	1,1,1	Xavier et al. 2020 curated [3].
1092	R01041.b	C00577,C00005,C00080	1,1,1	C00116,C00006	1,1	Xavier et al. 2020 curated [3].
1093	R01043.a	C02979,C00001	1,1	C00116,C00009	1,1	Xavier et al. 2020 curated [3].
1094	R01043.b	C00116,C00009	1,1	C02979,C00001	1,1	Xavier et al. 2020 curated [3].
1095	R01044.a	C00013,C00116	1,1	C00009,C00623	1,1	Xavier et al. 2020 curated [3].
1096	R01044.b	C00009,C00623	1,1	C00013,C00116	1,1	Xavier et al. 2020 curated [3].
1097	R01047.a	C00116	1	C00969,C00001	1,1	Xavier et al. 2020 curated [3].
1098	R01047.b	C00969,C00001	1,1	C00116	1	Xavier et al. 2020 curated [3].
1099	R01049.a	C00002,C00117	1,1	C00020,C00119	1,1	Xavier et al. 2020 curated [3].
1100	R01049.b	C00020,C00119	1,1	C00002,C00117	1,1	Xavier et al. 2020 curated [3].
1101	R01050.a	C00002,C00117	1,1	C00008,C01151	1,1	Xavier et al. 2020 curated [3].
1102	R01050.b	C00008,C01151	1,1	C00002,C00117	1,1	Xavier et al. 2020 curated [3].
1103	R01051.a	C00002,C00121	1,1	C00008,C00117	1,1	Xavier et al. 2020 curated [3].
1104	R01051.b	C00008,C00117	1,1	C00002,C00121	1,1	Xavier et al. 2020 curated [3].
1105	R01052.a	C00008,C00117	1,1	C00009,C00301	1,1	Xavier et al. 2020 curated [3].
1106	R01052.b	C00009,C00301	1,1	C00008,C00117	1,1	Xavier et al. 2020 curated [3].
1107	R01053.a	C00002,C00117,C00014	1,1,1	C00008,C00009,C03090	1,1,1	Xavier et al. 2020 curated [3].
1108	R01053.b	C00008,C00009,C03090	1,1,1	C00002,C00117,C00014	1,1,1	Xavier et al. 2020 curated [3].
1109	R01054.a	C00301,C00001	1,1	C00020,C00117	1,1	Xavier et al. 2020 curated [3].
1110	R01054.b	C00020,C00117	1,1	C00301,C00001	1,1	Xavier et al. 2020 curated [3].
1111	R01055.a	C00106,C00117	1,1	C01168,C00001	1,1	Xavier et al. 2020 curated [3].
1112	R01055.b	C01168,C00001	1,1	C00106,C00117	1,1	Xavier et al. 2020 curated [3].
1113	R01056.a	C00117	1	C00199	1	Xavier et al. 2020 curated [3].
1114	R01056.b	C00199	1	C00117	1	Xavier et al. 2020 curated [3].
1115	R01057.a	C00620	1	C00117	1	Xavier et al. 2020 curated [3].
1116	R01057.b	C00117	1	C00620	1	Xavier et al. 2020 curated [3].
1117	R01058.a	C00118,C00006,C00001	1,1,1	C00197,C00005,C00080	1,1,1	Xavier et al. 2020 curated [3].
1118	R01058.b	C00197,C00005,C00080	1,1,1	C00118,C00006,C00001	1,1,1	Xavier et al. 2020 curated [3].
1119	R01059.a	C00002,C00577	1,1	C00008,C00118	1,1	Xavier et al. 2020 curated [3].
1120	R01059.b	C00008,C00118	1,1	C00002,C00577	1,1	Xavier et al. 2020 curated [3].
1121	R01061.a	C00118,C00009,C00003	1,1,1	C00236,C00004,C00080	1,1,1	Xavier et al. 2020 curated [3].
1122	R01061.b	C00236,C00004,C00080	1,1,1	C00118,C00009,C00003	1,1,1	Xavier et al. 2020 curated [3].
1123	R01063.a	C00118,C00009,C00006	1,1,1	C00236,C00005,C00080	1,1,1	Xavier et al. 2020 curated [3].
1124	R01063.b	C00236,C00005,C00080	1,1,1	C00118,C00009,C00006	1,1,1	Xavier et al. 2020 curated [3].
1125	R01064.a	C01286	1	C00022,C00118	1,1	Xavier et al. 2020 curated [3].
1126	R01064.b	C00022,C00118	1,1	C01286	1	Xavier et al. 2020 curated [3].
1127	R01066.a	C00673	1	C00118,C00084	1,1	Xavier et al. 2020 curated [3].
1128	R01066.b	C00118,C00084	1,1	C00673	1	Xavier et al. 2020 curated [3].
1129	R01067.a	C00085,C00118	1,1	C00279,C00231	1,1	Xavier et al. 2020 curated [3].
1130	R01067.b	C00279,C00231	1,1	C00085,C00118	1,1	Xavier et al. 2020 curated [3].
1131	R01068.a	C00354	1	C00111,C00118	1,1	Xavier et al. 2020 curated [3].
1132	R01068.b	C00111,C00118	1,1	C00354	1	Xavier et al. 2020 curated [3].
1133	R01069.a	C03785	1	C00111,C00118	1,1	Xavier et al. 2020 curated [3].
1134	R01069.b	C00111,C00118	1,1	C03785	1	Xavier et al. 2020 curated [3].
1135	R01070.a	C05378	1	C00111,C00118	1,1	Xavier et al. 2020 curated [3].
1136	R01070.b	C00111,C00118	1,1	C05378	1	Xavier et al. 2020 curated [3].
1137	R01071.a	C02739,C00013	1,1	C00002,C00119	1,1	Xavier et al. 2020 curated [3].
1138	R01071.b	C00002,C00119	1,1	C02739,C00013	1,1	Xavier et al. 2020 curated [3].
1139	R01072.a	C03090,C00013,C00025	1,1,1	C00064,C00119,C00001	1,1,1	Xavier et al. 2020 curated [3].
1140	R01072.b	C00064,C00119,C00001	1,1,1	C03090,C00013,C00025	1,1,1	Xavier et al. 2020 curated [3].
1141	R01073.a	C04302,C00013	1,1	C00108,C00119	1,1	Xavier et al. 2020 curated [3].
1142	R01073.b	C00108,C00119	1,1	C04302,C00013	1,1	Xavier et al. 2020 curated [3].
1143	R01074.a	C00002,C00120	1,1	C00013,C05921	1,1	Xavier et al. 2020 curated [3].
1144	R01074.b	C00013,C05921	1,1	C00002,C00120	1,1	Xavier et al. 2020 curated [3].
1145	R01079.a	C00121,C00006,C00001	1,1,1	C01685,C00005,C00080	1,1,1	Xavier et al. 2020 curated [3].
1146	R01079.b	C01685,C00005,C00080	1,1,1	C00121,C00006,C00001	1,1,1	Xavier et al. 2020 curated [3].
1147	R01081.a	C00121	1	C00309	1	Xavier et al. 2020 curated [3].
1148	R01081.b	C00309	1	C00121	1	Xavier et al. 2020 curated [3].
1149	R01082.a	C00149	1	C00122,C00001	1,1	Xavier et al. 2020 curated [3].
1150	R01082.b	C00122,C00001	1,1	C00149	1	Xavier et al. 2020 curated [3].
1151	R01083.a	C03794	1	C00122,C00020	1,1	Xavier et al. 2020 curated [3].
1152	R01083.b	C00122,C00020	1,1	C03794	1	Xavier et al. 2020 curated [3].
1153	R01085.a	C02514,C00001	1,1	C00122,C00022	1,1	Xavier et al. 2020 curated [3].
1154	R01085.b	C00122,C00022	1,1	C02514,C00001	1,1	Xavier et al. 2020 curated [3].
1155	R01086.a	C03406	1	C00122,C00062	1,1	Xavier et al. 2020 curated [3].
1156	R01086.b	C00122,C00062	1,1	C03406	1	Xavier et al. 2020 curated [3].
1157	R01087.a	C01384	1	C00122	1	Xavier et al. 2020 curated [3].
1158	R01087.b	C00122	1	C01384	1	Xavier et al. 2020 curated [3].
1159	R01088.a	C00123,C00001,C00003	1,1,1	C00233,C00014,C00004,C00080	1,1,1,1	Xavier et al. 2020 curated [3].
1160	R01088.b	C00233,C00014,C00004,C00080	1,1,1,1	C00123,C00001,C00003	1,1,1	Xavier et al. 2020 curated [3].
1161	R01089.a	C00024,C00123	1,1	C00010,C02710	1,1	Xavier et al. 2020 curated [3].
1162	R01089.b	C00010,C02710	1,1	C00024,C00123	1,1	Xavier et al. 2020 curated [3].
1163	R01090.a	C00123,C00026	1,1	C00233,C00025	1,1	Xavier et al. 2020 curated [3].
1164	R01090.b	C00233,C00025	1,1	C00123,C00026	1,1	Xavier et al. 2020 curated [3].
1165	R01091.a	C00123	1	C02486	1	Xavier et al. 2020 curated [3].
1166	R01091.b	C02486	1	C00123	1	Xavier et al. 2020 curated [3].
1167	R01092.a	C00002,C00984	1,1	C00008,C00446	1,1	Xavier et al. 2020 curated [3].
1168	R01092.b	C00008,C00446	1,1	C00002,C00984	1,1	Xavier et al. 2020 curated [3].
1169	R01093.a	C00124,C00004,C00080	1,1,1	C01697,C00003	1,1	Xavier et al. 2020 curated [3].
1170	R01093.b	C01697,C00003	1,1	C00124,C00004,C00080	1,1,1	Xavier et al. 2020 curated [3].
1171	R01095.a	C00124,C00005,C00080	1,1,1	C01697,C00006	1,1	Xavier et al. 2020 curated [3].
1172	R01095.b	C01697,C00006	1,1	C00124,C00005,C00080	1,1,1	Xavier et al. 2020 curated [3].
1173	R01096.a	C00124,C00006	1,1	C02669,C00005,C00080	1,1,1	Xavier et al. 2020 curated [3].
1174	R01096.b	C02669,C00005,C00080	1,1,1	C00124,C00006	1,1	Xavier et al. 2020 curated [3].
1175	R01100.a	C00243,C00001	1,1	C00031,C00124	1,1	Xavier et al. 2020 curated [3].
1176	R01100.b	C00031,C00124	1,1	C00243,C00001	1,1	Xavier et al. 2020 curated [3].
1177	R01101.a	C05402,C00001	1,1	C00124,C00031	1,1	Xavier et al. 2020 curated [3].
1178	R01101.b	C00124,C00031	1,1	C05402,C00001	1,1	Xavier et al. 2020 curated [3].
1179	R01103.a	C00492,C00001	1,1	C00124,C00089	1,1	Xavier et al. 2020 curated [3].
1180	R01103.b	C00124,C00089	1,1	C00492,C00001	1,1	Xavier et al. 2020 curated [3].
1181	R01104.a	C05401,C00001	1,1	C00124,C00116	1,1	Xavier et al. 2020 curated [3].
1182	R01104.b	C00124,C00116	1,1	C05401,C00001	1,1	Xavier et al. 2020 curated [3].
1183	R01109.a	C01420,C00051	1,2	C00127,C00736	1,2	Xavier et al. 2020 curated [3].
1184	R01109.b	C00127,C00736	1,2	C01420,C00051	1,2	Xavier et al. 2020 curated [3].
1185	R01110.a	C20788,C00051	1,2	C00127,C05330	1,2	Xavier et al. 2020 curated [3].
1186	R01110.b	C00127,C05330	1,2	C20788,C00051	1,2	Xavier et al. 2020 curated [3].
1187	R01111.a	C00010,C00127	1,1	C00920,C00051	1,1	Xavier et al. 2020 curated [3].
1188	R01111.b	C00920,C00051	1,1	C00010,C00127	1,1	Xavier et al. 2020 curated [3].
1189	R01113.a	C00491,C00051	1,2	C00127,C00097	1,2	Xavier et al. 2020 curated [3].
1190	R01113.b	C00127,C00097	1,2	C00491,C00051	1,2	Xavier et al. 2020 curated [3].
1191	R01117.a	C00063,C00270	1,1	C00013,C00128	1,1	Xavier et al. 2020 curated [3].
1192	R01117.b	C00013,C00128	1,1	C00063,C00270	1,1	Xavier et al. 2020 curated [3].
1193	R01121.a	C00002,C01143	1,1	C00008,C00009,C00129,C00011	1,1,1,1	Xavier et al. 2020 curated [3].
1194	R01121.b	C00008,C00009,C00129,C00011	1,1,1,1	C00002,C01143	1,1	Xavier et al. 2020 curated [3].
1195	R01123.a	C00129	1	C00235	1	Xavier et al. 2020 curated [3].
1196	R01123.b	C00235	1	C00129	1	Xavier et al. 2020 curated [3].
1197	R01126.a	C00130,C00001	1,1	C00294,C00009	1,1	Xavier et al. 2020 curated [3].
1198	R01126.b	C00294,C00009	1,1	C00130,C00001	1,1	Xavier et al. 2020 curated [3].
1199	R01127.a	C00130,C00001	1,1	C04734	1	Xavier et al. 2020 curated [3].
1200	R01127.b	C04734	1	C00130,C00001	1,1	Xavier et al. 2020 curated [3].
1201	R01128.a	C00130,C00001	1,1	C00262,C00117	1,1	Xavier et al. 2020 curated [3].
1202	R01128.b	C00262,C00117	1,1	C00130,C00001	1,1	Xavier et al. 2020 curated [3].
1203	R01130.a	C00130,C00003,C00001	1,1,1	C00655,C00004,C00080	1,1,1	Xavier et al. 2020 curated [3].
1204	R01130.b	C00655,C00004,C00080	1,1,1	C00130,C00003,C00001	1,1,1	Xavier et al. 2020 curated [3].
1205	R01131.a	C00002,C00294	1,1	C00008,C00130	1,1	Xavier et al. 2020 curated [3].
1206	R01131.b	C00008,C00130	1,1	C00002,C00294	1,1	Xavier et al. 2020 curated [3].
1207	R01132.a	C00130,C00013	1,1	C00262,C00119	1,1	Xavier et al. 2020 curated [3].
1208	R01132.b	C00262,C00119	1,1	C00130,C00013	1,1	Xavier et al. 2020 curated [3].
1209	R01134.a	C00130,C00014,C00006	1,1,1	C00144,C00005,C00080	1,1,1	Xavier et al. 2020 curated [3].
1210	R01134.b	C00144,C00005,C00080	1,1,1	C00130,C00014,C00006	1,1,1	Xavier et al. 2020 curated [3].
1211	R01135.a	C00044,C00130,C00049	1,1,1	C00035,C00009,C03794	1,1,1	Xavier et al. 2020 curated [3].
1212	R01135.b	C00035,C00009,C03794	1,1,1	C00044,C00130,C00049	1,1,1	Xavier et al. 2020 curated [3].
1213	R01137.a	C00002,C00206	1,1	C00008,C00131	1,1	Xavier et al. 2020 curated [3].
1214	R01137.b	C00008,C00131	1,1	C00002,C00206	1,1	Xavier et al. 2020 curated [3].
1215	R01138.a	C00131,C00022	1,1	C00206,C00074	1,1	Xavier et al. 2020 curated [3].
1216	R01138.b	C00206,C00074	1,1	C00131,C00022	1,1	Xavier et al. 2020 curated [3].
1217	R01139.a	C00131,C00031	1,1	C00206,C00092	1,1	Xavier et al. 2020 curated [3].
1218	R01139.b	C00206,C00092	1,1	C00131,C00031	1,1	Xavier et al. 2020 curated [3].
1219	R01140.a	C00131,C00095	1,1	C00206,C00085	1,1	Xavier et al. 2020 curated [3].
1220	R01140.b	C00206,C00085	1,1	C00131,C00095	1,1	Xavier et al. 2020 curated [3].
1221	R01144.a	C03716,C00001	1,1	C00036,C00132	1,1	Xavier et al. 2020 curated [3].
1222	R01144.b	C00036,C00132	1,1	C03716,C00001	1,1	Xavier et al. 2020 curated [3].
1223	R01145.a	C02704,C00001	1,1	C00132,C00059	1,1	Xavier et al. 2020 curated [3].
1224	R01145.b	C00132,C00059	1,1	C02704,C00001	1,1	Xavier et al. 2020 curated [3].
1225	R01148.a	C00133,C00026	1,1	C00022,C00217	1,1	Xavier et al. 2020 curated [3].
1226	R01148.b	C00022,C00217	1,1	C00133,C00026	1,1	Xavier et al. 2020 curated [3].
1227	R01149.a	C00133,C00064	1,1	C00014,C03738	1,1	Xavier et al. 2020 curated [3].
1228	R01149.b	C00014,C03738	1,1	C00133,C00064	1,1	Xavier et al. 2020 curated [3].
1229	R01150.a	C00002,C00133	1,2	C00008,C00009,C00993	1,1,1	Xavier et al. 2020 curated [3].
1230	R01150.b	C00008,C00009,C00993	1,1,1	C00002,C00133	1,2	Xavier et al. 2020 curated [3].
1231	R01152.a	C00436,C00001	1,1	C00134,C00011,C00014	1,1,1	Xavier et al. 2020 curated [3].
1232	R01152.b	C00134,C00011,C00014	1,1,1	C00436,C00001	1,1	Xavier et al. 2020 curated [3].
1233	R01154.a	C00024,C00134	1,1	C00010,C02714	1,1	Xavier et al. 2020 curated [3].
1234	R01154.b	C00010,C02714	1,1	C00024,C00134	1,1	Xavier et al. 2020 curated [3].
1235	R01155.a	C00134,C00026	1,1	C00555,C00025	1,1	Xavier et al. 2020 curated [3].
1236	R01155.b	C00555,C00025	1,1	C00134,C00026	1,1	Xavier et al. 2020 curated [3].
1237	R01156.a	C02714,C00001	1,1	C00033,C00134	1,1	Xavier et al. 2020 curated [3].
1238	R01156.b	C00033,C00134	1,1	C02714,C00001	1,1	Xavier et al. 2020 curated [3].
1239	R01157.a	C00179,C00001	1,1	C00134,C00086	1,1	Xavier et al. 2020 curated [3].
1240	R01157.b	C00134,C00086	1,1	C00179,C00001	1,1	Xavier et al. 2020 curated [3].
1241	R01160.a	C00024,C00135	1,1	C00010,C02997	1,1	Xavier et al. 2020 curated [3].
1242	R01160.b	C00010,C02997	1,1	C00024,C00135	1,1	Xavier et al. 2020 curated [3].
1243	R01161.a	C00135,C00026	1,1	C03277,C00025	1,1	Xavier et al. 2020 curated [3].
1244	R01161.b	C03277,C00025	1,1	C00135,C00026	1,1	Xavier et al. 2020 curated [3].
1245	R01163.a	C01929,C00001,C00003	1,1,1	C00135,C00004,C00080	1,1,1	Xavier et al. 2020 curated [3].
1246	R01163.b	C00135,C00004,C00080	1,1,1	C01929,C00001,C00003	1,1,1	Xavier et al. 2020 curated [3].
1247	R01167.a	C00135	1	C00388,C00011	1,1	Xavier et al. 2020 curated [3].
1248	R01167.b	C00388,C00011	1,1	C00135	1	Xavier et al. 2020 curated [3].
1249	R01168.a	C00135	1	C00785,C00014	1,1	Xavier et al. 2020 curated [3].
1250	R01168.b	C00785,C00014	1,1	C00135	1	Xavier et al. 2020 curated [3].
1251	R01171.a	C00136,C00003	1,1	C00877,C00004,C00080	1,1,1	Xavier et al. 2020 curated [3].
1252	R01171.b	C00877,C00004,C00080	1,1,1	C00136,C00003	1,1	Xavier et al. 2020 curated [3].
1253	R01172.a	C01412,C00010,C00003	1,1,1	C00136,C00004,C00080	1,1,1	Xavier et al. 2020 curated [3].
1254	R01172.b	C00136,C00004,C00080	1,1,1	C01412,C00010,C00003	1,1,1	Xavier et al. 2020 curated [3].
1255	R01173.a	C01412,C00010,C00006	1,1,1	C00136,C00005,C00080	1,1,1	Xavier et al. 2020 curated [3].
1256	R01173.b	C00136,C00005,C00080	1,1,1	C01412,C00010,C00006	1,1,1	Xavier et al. 2020 curated [3].
1257	R01174.a	C00136,C00009	1,1	C00010,C02527	1,1	Xavier et al. 2020 curated [3].
1258	R01174.b	C00010,C02527	1,1	C00136,C00009	1,1	Xavier et al. 2020 curated [3].
1259	R01175.a	C00136,C00016	1,1	C01352,C00877	1,1	Xavier et al. 2020 curated [3].
1260	R01175.b	C01352,C00877	1,1	C00136,C00016	1,1	Xavier et al. 2020 curated [3].
1261	R01176.a	C00002,C00246,C00010	1,1,1	C00020,C00013,C00136	1,1,1	Xavier et al. 2020 curated [3].
1262	R01176.b	C00020,C00013,C00136	1,1,1	C00002,C00246,C00010	1,1,1	Xavier et al. 2020 curated [3].
1263	R01177.a	C00024,C00136	1,1	C00010,C05269	1,1	Xavier et al. 2020 curated [3].
1264	R01177.b	C00010,C05269	1,1	C00024,C00136	1,1	Xavier et al. 2020 curated [3].
1265	R01179.a	C00136,C00033	1,1	C00246,C00024	1,1	Xavier et al. 2020 curated [3].
1266	R01179.b	C00246,C00024	1,1	C00136,C00033	1,1	Xavier et al. 2020 curated [3].
1267	R01180.a	C01989,C00010	1,1	C00136,C00001,C00048	1,1,1	Xavier et al. 2020 curated [3].
1268	R01180.b	C00136,C00001,C00048	1,1,1	C01989,C00010	1,1	Xavier et al. 2020 curated [3].
1269	R01181.a	C00630	1	C00136	1	Xavier et al. 2020 curated [3].
1270	R01181.b	C00136	1	C00630	1	Xavier et al. 2020 curated [3].
1271	R01183.a	C00137,C00003	1,1	C00691,C00004,C00080	1,1,1	Xavier et al. 2020 curated [3].
1272	R01183.b	C00691,C00004,C00080	1,1,1	C00137,C00003	1,1	Xavier et al. 2020 curated [3].
1273	R01185.a	C01177,C00001	1,1	C00137,C00009	1,1	Xavier et al. 2020 curated [3].
1274	R01185.b	C00137,C00009	1,1	C01177,C00001	1,1	Xavier et al. 2020 curated [3].
1275	R01186.a	C03546,C00001	1,1	C00137,C00009	1,1	Xavier et al. 2020 curated [3].
1276	R01186.b	C00137,C00009	1,1	C03546,C00001	1,1	Xavier et al. 2020 curated [3].
1277	R01187.a	C04006,C00001	1,1	C00137,C00009	1,1	Xavier et al. 2020 curated [3].
1278	R01187.b	C00137,C00009	1,1	C04006,C00001	1,1	Xavier et al. 2020 curated [3].
1279	R01188.a	C00019,C00137	1,1	C00021,C03659	1,1	Xavier et al. 2020 curated [3].
1280	R01188.b	C00021,C03659	1,1	C00019,C00137	1,1	Xavier et al. 2020 curated [3].
1281	R01189.a	C00019,C00137	1,1	C00021,C03660	1,1	Xavier et al. 2020 curated [3].
1282	R01189.b	C00021,C03660	1,1	C00019,C00137	1,1	Xavier et al. 2020 curated [3].
1283	R01194.a	C01235,C00001	1,1	C00137,C00124	1,1	Xavier et al. 2020 curated [3].
1284	R01194.b	C00137,C00124	1,1	C01235,C00001	1,1	Xavier et al. 2020 curated [3].
1285	R01200.a	C00140,C00001	1,1	C00329,C00033	1,1	Xavier et al. 2020 curated [3].
1286	R01200.b	C00329,C00033	1,1	C00140,C00001	1,1	Xavier et al. 2020 curated [3].
1287	R01201.a	C00002,C00140	1,1	C00008,C00357	1,1	Xavier et al. 2020 curated [3].
1288	R01201.b	C00008,C00357	1,1	C00002,C00140	1,1	Xavier et al. 2020 curated [3].
1289	R01202.a	C20328,C00003,C00001	1,1,1	C01133,C00004,C00080	1,1,1	Xavier et al. 2020 curated [3].
1290	R01202.b	C01133,C00004,C00080	1,1,1	C20328,C00003,C00001	1,1,1	Xavier et al. 2020 curated [3].
1291	R01204.a	C00024,C00329	1,1	C00010,C00140	1,1	Xavier et al. 2020 curated [3].
1292	R01204.b	C00010,C00140	1,1	C00024,C00329	1,1	Xavier et al. 2020 curated [3].
1293	R01207.a	C00140	1	C00645	1	Xavier et al. 2020 curated [3].
1294	R01207.b	C00645	1	C00140	1	Xavier et al. 2020 curated [3].
1295	R01209.a	C04039	1	C00141,C00001	1,1	Xavier et al. 2020 curated [3].
1296	R01209.b	C00141,C00001	1,1	C04039	1	Xavier et al. 2020 curated [3].
1297	R01211.a	C01088,C00003	1,1	C00141,C00011,C00004,C00080	1,1,1,1	Xavier et al. 2020 curated [3].
1298	R01211.b	C00141,C00011,C00004,C00080	1,1,1,1	C01088,C00003	1,1	Xavier et al. 2020 curated [3].
1299	R01212.a	C00183,C00006,C00001	1,1,1	C00141,C00014,C00005,C00080	1,1,1,1	Xavier et al. 2020 curated [3].
1300	R01212.b	C00141,C00014,C00005,C00080	1,1,1,1	C00183,C00006,C00001	1,1,1	Xavier et al. 2020 curated [3].
1301	R01213.a	C02504,C00010	1,1	C00024,C00141,C00001	1,1,1	Xavier et al. 2020 curated [3].
1302	R01213.b	C00024,C00141,C00001	1,1,1	C02504,C00010	1,1	Xavier et al. 2020 curated [3].
1303	R01214.a	C00183,C00026	1,1	C00141,C00025	1,1	Xavier et al. 2020 curated [3].
1304	R01214.b	C00141,C00025	1,1	C00183,C00026	1,1	Xavier et al. 2020 curated [3].
1305	R01215.a	C00183,C00022	1,1	C00141,C00041	1,1	Xavier et al. 2020 curated [3].
1306	R01215.b	C00141,C00041	1,1	C00183,C00022	1,1	Xavier et al. 2020 curated [3].
1307	R01216.a	C00966	1	C00141,C00067	1,1	Xavier et al. 2020 curated [3].
1308	R01216.b	C00141,C00067	1,1	C00966	1	Xavier et al. 2020 curated [3].
1309	R01220.a	C00143,C00006	1,1	C00445,C00005	1,1	Xavier et al. 2020 curated [3].
1310	R01220.b	C00445,C00005	1,1	C00143,C00006	1,1	Xavier et al. 2020 curated [3].
1311	R01224.a	C00440,C00006	1,1	C00143,C00005,C00080	1,1,1	Xavier et al. 2020 curated [3].
1312	R01224.b	C00143,C00005,C00080	1,1,1	C00440,C00006	1,1	Xavier et al. 2020 curated [3].
1313	R01225.a	C00143,C00133,C00001	1,1,1	C00101,C02115	1,1	Xavier et al. 2020 curated [3].
1314	R01225.b	C00101,C02115	1,1	C00143,C00133,C00001	1,1,1	Xavier et al. 2020 curated [3].
1315	R01227.a	C00144,C00001	1,1	C00387,C00009	1,1	Xavier et al. 2020 curated [3].
1316	R01227.b	C00387,C00009	1,1	C00144,C00001	1,1	Xavier et al. 2020 curated [3].
1317	R01228.a	C00002,C00387	1,1	C00008,C00144	1,1	Xavier et al. 2020 curated [3].
1318	R01228.b	C00008,C00144	1,1	C00002,C00387	1,1	Xavier et al. 2020 curated [3].
1319	R01229.a	C00144,C00013	1,1	C00242,C00119	1,1	Xavier et al. 2020 curated [3].
1320	R01229.b	C00242,C00119	1,1	C00144,C00013	1,1	Xavier et al. 2020 curated [3].
1321	R01230.a	C00002,C00655,C00014	1,1,1	C00020,C00013,C00144	1,1,1	Xavier et al. 2020 curated [3].
1322	R01230.b	C00020,C00013,C00144	1,1,1	C00002,C00655,C00014	1,1,1	Xavier et al. 2020 curated [3].
1323	R01231.a	C00002,C00655,C00064,C00001	1,1,1,1	C00020,C00013,C00144,C00025	1,1,1,1	Xavier et al. 2020 curated [3].
1324	R01231.b	C00020,C00013,C00144,C00025	1,1,1,1	C00002,C00655,C00064,C00001	1,1,1,1	Xavier et al. 2020 curated [3].
1325	R01232.a	C01261,C00001	1,1	C00044,C00144	1,1	Xavier et al. 2020 curated [3].
1326	R01232.b	C00044,C00144	1,1	C01261,C00001	1,1	Xavier et al. 2020 curated [3].
1327	R01234.a	C00942,C00001	1,1	C00144	1	Xavier et al. 2020 curated [3].
1328	R01234.b	C00144	1	C00942,C00001	1,1	Xavier et al. 2020 curated [3].
1329	R01238.a	C00156	1	C00146,C00011	1,1	Xavier et al. 2020 curated [3].
1330	R01238.b	C00146,C00011	1,1	C00156	1	Xavier et al. 2020 curated [3].
1331	R01239.a	C00019,C00146	1,1	C00021,C01403	1,1	Xavier et al. 2020 curated [3].
1332	R01239.b	C00021,C01403	1,1	C00019,C00146	1,1	Xavier et al. 2020 curated [3].
1333	R01240.a	C00029,C15584	1,1	C00015,C03097	1,1	Xavier et al. 2020 curated [3].
1334	R01240.b	C00015,C03097	1,1	C00029,C15584	1,1	Xavier et al. 2020 curated [3].
1335	R01241.a	C00146,C00033	1,1	C00548,C00001	1,1	Xavier et al. 2020 curated [3].
1336	R01241.b	C00548,C00001	1,1	C00146,C00033	1,1	Xavier et al. 2020 curated [3].
1337	R01242.a	C00053,C15584	1,1	C00054,C00850	1,1	Xavier et al. 2020 curated [3].
1338	R01242.b	C00054,C00850	1,1	C00053,C15584	1,1	Xavier et al. 2020 curated [3].
1339	R01243.a	C00850,C00001	1,1	C15584,C00059	1,1	Xavier et al. 2020 curated [3].
1340	R01243.b	C15584,C00059	1,1	C00850,C00001	1,1	Xavier et al. 2020 curated [3].
1341	R01244.a	C00147,C00001	1,1	C00262,C00014	1,1	Xavier et al. 2020 curated [3].
1342	R01244.b	C00262,C00014	1,1	C00147,C00001	1,1	Xavier et al. 2020 curated [3].
1343	R01245.a	C00212,C00001	1,1	C00147,C00121	1,1	Xavier et al. 2020 curated [3].
1344	R01245.b	C00147,C00121	1,1	C00212,C00001	1,1	Xavier et al. 2020 curated [3].
1345	R01246.a	C00148,C00003	1,1	C03564,C00004,C00080	1,1,1	Xavier et al. 2020 curated [3].
1346	R01246.b	C03564,C00004,C00080	1,1,1	C00148,C00003	1,1	Xavier et al. 2020 curated [3].
1347	R01248.a	C00148,C00003	1,1	C03912,C00004,C00080	1,1,1	Xavier et al. 2020 curated [3].
1348	R01248.b	C03912,C00004,C00080	1,1,1	C00148,C00003	1,1	Xavier et al. 2020 curated [3].
1349	R01249.a	C00148,C00006	1,1	C03564,C00005,C00080	1,1,1	Xavier et al. 2020 curated [3].
1350	R01249.b	C03564,C00005,C00080	1,1,1	C00148,C00006	1,1	Xavier et al. 2020 curated [3].
1351	R01251.a	C00148,C00006	1,1	C03912,C00005,C00080	1,1,1	Xavier et al. 2020 curated [3].
1352	R01251.b	C03912,C00005,C00080	1,1,1	C00148,C00006	1,1	Xavier et al. 2020 curated [3].
1353	R01255.a	C00148	1	C00763	1	Xavier et al. 2020 curated [3].
1354	R01255.b	C00763	1	C00148	1	Xavier et al. 2020 curated [3].
1355	R01256.a	C00002,C00149,C00010	1,1,1	C00008,C00009,C04348	1,1,1	Xavier et al. 2020 curated [3].
1356	R01256.b	C00008,C00009,C04348	1,1,1	C00002,C00149,C00010	1,1,1	Xavier et al. 2020 curated [3].
1357	R01257.a	C00149,C00016	1,1	C00036,C01352	1,1	Xavier et al. 2020 curated [3].
1358	R01257.b	C00036,C01352	1,1	C00149,C00016	1,1	Xavier et al. 2020 curated [3].
1359	R01266.a	C04540,C00001	1,1	C00140,C00152	1,1	Xavier et al. 2020 curated [3].
1360	R01266.b	C00140,C00152	1,1	C04540,C00001	1,1	Xavier et al. 2020 curated [3].
1361	R01268.a	C00153,C00001	1,1	C00253,C00014	1,1	Xavier et al. 2020 curated [3].
1362	R01268.b	C00253,C00014	1,1	C00153,C00001	1,1	Xavier et al. 2020 curated [3].
1363	R01270.a	C00455,C00001	1,1	C00153,C00117	1,1	Xavier et al. 2020 curated [3].
1364	R01270.b	C00153,C00117	1,1	C00455,C00001	1,1	Xavier et al. 2020 curated [3].
1365	R01271.a	C00455,C00013	1,1	C00153,C00119	1,1	Xavier et al. 2020 curated [3].
1366	R01271.b	C00153,C00119	1,1	C00455,C00013	1,1	Xavier et al. 2020 curated [3].
1367	R01273.a	C03150,C00001	1,1	C00153,C00121	1,1	Xavier et al. 2020 curated [3].
1368	R01273.b	C00153,C00121	1,1	C03150,C00001	1,1	Xavier et al. 2020 curated [3].
1369	R01277.a	C00517,C00010,C00003	1,1,1	C00154,C00004,C00080	1,1,1	Xavier et al. 2020 curated [3].
1370	R01277.b	C00154,C00004,C00080	1,1,1	C00517,C00010,C00003	1,1,1	Xavier et al. 2020 curated [3].
1371	R01278.a	C00154,C00006	1,1	C05272,C00005,C00080	1,1,1	Xavier et al. 2020 curated [3].
1372	R01278.b	C05272,C00005,C00080	1,1,1	C00154,C00006	1,1	Xavier et al. 2020 curated [3].
1373	R01279.a	C00154,C00016	1,1	C05272,C01352	1,1	Xavier et al. 2020 curated [3].
1374	R01279.b	C05272,C01352	1,1	C00154,C00016	1,1	Xavier et al. 2020 curated [3].
1375	R01280.a	C00002,C00249,C00010	1,1,1	C00020,C00154,C00013	1,1,1	Xavier et al. 2020 curated [3].
1376	R01280.b	C00020,C00154,C00013	1,1,1	C00002,C00249,C00010	1,1,1	Xavier et al. 2020 curated [3].
1377	R01281.a	C00154,C00065	1,1	C02934,C00010,C00011	1,1,1	Xavier et al. 2020 curated [3].
1378	R01281.b	C02934,C00010,C00011	1,1,1	C00154,C00065	1,1	Xavier et al. 2020 curated [3].
1379	R01286.a	C02291,C00001	1,1	C00155,C00014,C00022	1,1,1	Xavier et al. 2020 curated [3].
1380	R01286.b	C00155,C00014,C00022	1,1,1	C02291,C00001	1,1	Xavier et al. 2020 curated [3].
1381	R01287.a	C01077,C00283	1,1	C00155,C00033	1,1	Xavier et al. 2020 curated [3].
1382	R01287.b	C00155,C00033	1,1	C01077,C00283	1,1	Xavier et al. 2020 curated [3].
1383	R01288.a	C01118,C00283	1,1	C00155,C00042	1,1	Xavier et al. 2020 curated [3].
1384	R01288.b	C00155,C00042	1,1	C01118,C00283	1,1	Xavier et al. 2020 curated [3].
1385	R01289.a	C00065,C00155	1,1	C00542,C00001	1,1	Xavier et al. 2020 curated [3].
1386	R01289.b	C00542,C00001	1,1	C00065,C00155	1,1	Xavier et al. 2020 curated [3].
1387	R01291.a	C03539	1	C11838,C00155	1,1	Xavier et al. 2020 curated [3].
1388	R01291.b	C11838,C00155	1,1	C03539	1	Xavier et al. 2020 curated [3].
1389	R01292.a	C01817,C00051	1,2	C00155,C00127	2,1	Xavier et al. 2020 curated [3].
1390	R01292.b	C00155,C00127	2,1	C01817,C00051	1,2	Xavier et al. 2020 curated [3].
1391	R01293.a	C00633,C00003,C00001	1,1,1	C00156,C00004,C00080	1,1,1	Xavier et al. 2020 curated [3].
1392	R01293.b	C00156,C00004,C00080	1,1,1	C00633,C00003,C00001	1,1,1	Xavier et al. 2020 curated [3].
1393	R01294.a	C00633,C00006,C00001	1,1,1	C00156,C00005,C00080	1,1,1	Xavier et al. 2020 curated [3].
1394	R01294.b	C00156,C00005,C00080	1,1,1	C00633,C00006,C00001	1,1,1	Xavier et al. 2020 curated [3].
1395	R01300.a	C00002,C00156,C00010	1,1,1	C00020,C00013,C02949	1,1,1	Xavier et al. 2020 curated [3].
1396	R01300.b	C00020,C00013,C02949	1,1,1	C00002,C00156,C00010	1,1,1	Xavier et al. 2020 curated [3].
1397	R01301.a	C02949,C00001	1,1	C00156,C00010	1,1	Xavier et al. 2020 curated [3].
1398	R01301.b	C00156,C00010	1,1	C02949,C00001	1,1	Xavier et al. 2020 curated [3].
1399	R01302.a	C00156,C00022	1,1	C00251	1	Xavier et al. 2020 curated [3].
1400	R01302.b	C00251	1	C00156,C00022	1,1	Xavier et al. 2020 curated [3].
1401	R01304.a	C00029,C00156	1,1	C00015,C03993	1,1	Xavier et al. 2020 curated [3].
1402	R01304.b	C00015,C03993	1,1	C00029,C00156	1,1	Xavier et al. 2020 curated [3].
1403	R01307.a	C02370,C00001	1,1	C00156,C00698,C00080	1,1,1	Xavier et al. 2020 curated [3].
1404	R01307.b	C00156,C00698,C00080	1,1,1	C02370,C00001	1,1	Xavier et al. 2020 curated [3].
1405	R01322.a	C00002,C00158,C00010	1,1,1	C00008,C00009,C00566	1,1,1	Xavier et al. 2020 curated [3].
1406	R01322.b	C00008,C00009,C00566	1,1,1	C00002,C00158,C00010	1,1,1	Xavier et al. 2020 curated [3].
1407	R01323.a	C00024,C00158	1,1	C00033,C00566	1,1	Xavier et al. 2020 curated [3].
1408	R01323.b	C00033,C00566	1,1	C00024,C00158	1,1	Xavier et al. 2020 curated [3].
1409	R01325.a	C00158	1	C00417,C00001	1,1	Xavier et al. 2020 curated [3].
1410	R01325.b	C00417,C00001	1,1	C00158	1	Xavier et al. 2020 curated [3].
1411	R01326.a	C00002,C00159	1,1	C00008,C00275	1,1	Xavier et al. 2020 curated [3].
1412	R01326.b	C00008,C00275	1,1	C00002,C00159	1,1	Xavier et al. 2020 curated [3].
1413	R01327.a	C00081,C00159	1,1	C00104,C00275	1,1	Xavier et al. 2020 curated [3].
1414	R01327.b	C00104,C00275	1,1	C00081,C00159	1,1	Xavier et al. 2020 curated [3].
1415	R01329.a	C05400,C00001	1,1	C00159,C00124	1,1	Xavier et al. 2020 curated [3].
1416	R01329.b	C00159,C00124	1,1	C05400,C00001	1,1	Xavier et al. 2020 curated [3].
1417	R01330.a	C00131,C00159	1,1	C00206,C00275	1,1	Xavier et al. 2020 curated [3].
1418	R01330.b	C00206,C00275	1,1	C00131,C00159	1,1	Xavier et al. 2020 curated [3].
1419	R01333.a	C00266,C00003,C00001	1,1,1	C00160,C00004,C00080	1,1,1	Xavier et al. 2020 curated [3].
1420	R01333.b	C00160,C00004,C00080	1,1,1	C00266,C00003,C00001	1,1,1	Xavier et al. 2020 curated [3].
1421	R01334.a	C00988,C00001	1,1	C00160,C00009	1,1	Xavier et al. 2020 curated [3].
1422	R01334.b	C00160,C00009	1,1	C00988,C00001	1,1	Xavier et al. 2020 curated [3].
1423	R01336.a	C03600	1	C00122,C00160	1,1	Xavier et al. 2020 curated [3].
1424	R01336.b	C00122,C00160	1,1	C03600	1	Xavier et al. 2020 curated [3].
1425	R01353.a	C00002,C00163	1,1	C00008,C02876	1,1	Xavier et al. 2020 curated [3].
1426	R01353.b	C00008,C02876	1,1	C00002,C00163	1,1	Xavier et al. 2020 curated [3].
1427	R01354.a	C00002,C00163	1,1	C00013,C05983	1,1	Xavier et al. 2020 curated [3].
1428	R01354.b	C00013,C05983	1,1	C00002,C00163	1,1	Xavier et al. 2020 curated [3].
1429	R01355.a	C03652	1	C00163,C00022	1,1	Xavier et al. 2020 curated [3].
1430	R01355.b	C00163,C00022	1,1	C03652	1	Xavier et al. 2020 curated [3].
1431	R01357.a	C00002,C00164,C00010	1,1,1	C00020,C00013,C00332	1,1,1	Xavier et al. 2020 curated [3].
1432	R01357.b	C00020,C00013,C00332	1,1,1	C00002,C00164,C00010	1,1,1	Xavier et al. 2020 curated [3].
1433	R01358.a	C00332,C00001	1,1	C00164,C00010	1,1	Xavier et al. 2020 curated [3].
1434	R01358.b	C00164,C00010	1,1	C00332,C00001	1,1	Xavier et al. 2020 curated [3].
1435	R01359.a	C00332,C00033	1,1	C00164,C00024	1,1	Xavier et al. 2020 curated [3].
1436	R01359.b	C00164,C00024	1,1	C00332,C00033	1,1	Xavier et al. 2020 curated [3].
1437	R01360.a	C00356	1	C00024,C00164	1,1	Xavier et al. 2020 curated [3].
1438	R01360.b	C00024,C00164	1,1	C00356	1	Xavier et al. 2020 curated [3].
1439	R01361.a	C01089,C00003	1,1	C00164,C00004,C00080	1,1,1	Xavier et al. 2020 curated [3].
1440	R01361.b	C00164,C00004,C00080	1,1,1	C01089,C00003	1,1	Xavier et al. 2020 curated [3].
1441	R01364.a	C00164,C00122	1,1	C01061,C00001	1,1	Xavier et al. 2020 curated [3].
1442	R01364.b	C01061,C00001	1,1	C00164,C00122	1,1	Xavier et al. 2020 curated [3].
1443	R01365.a	C00136,C00164	1,1	C00246,C00332	1,1	Xavier et al. 2020 curated [3].
1444	R01365.b	C00246,C00332	1,1	C00136,C00164	1,1	Xavier et al. 2020 curated [3].
1445	R01366.a	C00164	1	C00207,C00011	1,1	Xavier et al. 2020 curated [3].
1446	R01366.b	C00207,C00011	1,1	C00164	1	Xavier et al. 2020 curated [3].
1447	R01367.a	C00164	1	C06144,C00001	1,1	Xavier et al. 2020 curated [3].
1448	R01367.b	C06144,C00001	1,1	C00164	1	Xavier et al. 2020 curated [3].
1449	R01370.a	C05607,C00003	1,1	C00166,C00004,C00080	1,1,1	Xavier et al. 2020 curated [3].
1450	R01370.b	C00166,C00004,C00080	1,1,1	C05607,C00003	1,1	Xavier et al. 2020 curated [3].
1451	R01371.a	C05607,C00006	1,1	C00166,C00005,C00080	1,1,1	Xavier et al. 2020 curated [3].
1452	R01371.b	C00166,C00005,C00080	1,1,1	C05607,C00006	1,1	Xavier et al. 2020 curated [3].
1453	R01373.a	C00254	1	C00166,C00001,C00011	1,1,1	Xavier et al. 2020 curated [3].
1454	R01373.b	C00166,C00001,C00011	1,1,1	C00254	1	Xavier et al. 2020 curated [3].
1455	R01377.a	C00166	1	C00601,C00011	1,1	Xavier et al. 2020 curated [3].
1456	R01377.b	C00601,C00011	1,1	C00166	1	Xavier et al. 2020 curated [3].
1457	R01381.a	C00075,C05385	1,1	C00013,C00167	1,1	Xavier et al. 2020 curated [3].
1458	R01381.b	C00013,C00167	1,1	C00075,C05385	1,1	Xavier et al. 2020 curated [3].
1459	R01384.a	C00167	1	C00190,C00011	1,1	Xavier et al. 2020 curated [3].
1460	R01384.b	C00190,C00011	1,1	C00167	1	Xavier et al. 2020 curated [3].
1461	R01385.a	C00167	1	C00617	1	Xavier et al. 2020 curated [3].
1462	R01385.b	C00617	1	C00167	1	Xavier et al. 2020 curated [3].
1463	R01387.a	C00167	1	C02330	1	Xavier et al. 2020 curated [3].
1464	R01387.b	C02330	1	C00167	1	Xavier et al. 2020 curated [3].
1465	R01388.a	C00258,C00003	1,1	C00168,C00004,C00080	1,1,1	Xavier et al. 2020 curated [3].
1466	R01388.b	C00168,C00004,C00080	1,1,1	C00258,C00003	1,1	Xavier et al. 2020 curated [3].
1467	R01390.a	C00168,C00011	1,1	C00975	1	Xavier et al. 2020 curated [3].
1468	R01390.b	C00975	1	C00168,C00011	1,1	Xavier et al. 2020 curated [3].
1469	R01392.a	C00258,C00006	1,1	C00168,C00005,C00080	1,1,1	Xavier et al. 2020 curated [3].
1470	R01392.b	C00168,C00005,C00080	1,1,1	C00258,C00006	1,1	Xavier et al. 2020 curated [3].
1471	R01393.a	C00168	1	C00266,C00011	1,1	Xavier et al. 2020 curated [3].
1472	R01393.b	C00266,C00011	1,1	C00168	1	Xavier et al. 2020 curated [3].
1473	R01394.a	C00168	1	C01146	1	Xavier et al. 2020 curated [3].
1474	R01394.b	C01146	1	C00168	1	Xavier et al. 2020 curated [3].
1475	R01396.a	C00169,C00047	1,1	C00009,C02427	1,1	Xavier et al. 2020 curated [3].
1476	R01396.b	C00009,C02427	1,1	C00169,C00047	1,1	Xavier et al. 2020 curated [3].
1477	R01397.a	C00169,C00049	1,1	C00009,C00438	1,1	Xavier et al. 2020 curated [3].
1478	R01397.b	C00009,C00438	1,1	C00169,C00049	1,1	Xavier et al. 2020 curated [3].
1479	R01398.a	C00169,C00077	1,1	C00009,C00327	1,1	Xavier et al. 2020 curated [3].
1480	R01398.b	C00009,C00327	1,1	C00169,C00077	1,1	Xavier et al. 2020 curated [3].
1481	R01399.a	C00169,C00134	1,1	C00009,C00436	1,1	Xavier et al. 2020 curated [3].
1482	R01399.b	C00009,C00436	1,1	C00169,C00134	1,1	Xavier et al. 2020 curated [3].
1483	R01401.a	C00170,C00001	1,1	C00147,C03089	1,1	Xavier et al. 2020 curated [3].
1484	R01401.b	C00147,C03089	1,1	C00170,C00001	1,1	Xavier et al. 2020 curated [3].
1485	R01402.a	C00170,C00009	1,1	C00147,C04188	1,1	Xavier et al. 2020 curated [3].
1486	R01402.b	C00147,C04188	1,1	C00170,C00009	1,1	Xavier et al. 2020 curated [3].
1487	R01411.a	C02376,C00001	1,1	C00178,C00014	1,1	Xavier et al. 2020 curated [3].
1488	R01411.b	C00178,C00014	1,1	C02376,C00001	1,1	Xavier et al. 2020 curated [3].
1489	R01414.a	C00906,C00003	1,1	C00178,C00004,C00080	1,1,1	Xavier et al. 2020 curated [3].
1490	R01414.b	C00178,C00004,C00080	1,1,1	C00906,C00003	1,1	Xavier et al. 2020 curated [3].
1491	R01415.a	C21028,C00006	1,1	C00178,C00005,C00080	1,1,1	Xavier et al. 2020 curated [3].
1492	R01415.b	C00178,C00005,C00080	1,1,1	C21028,C00006	1,1	Xavier et al. 2020 curated [3].
1493	R01416.a	C00179,C00001	1,1	C00436,C00014	1,1	Xavier et al. 2020 curated [3].
1494	R01416.b	C00436,C00014	1,1	C00179,C00001	1,1	Xavier et al. 2020 curated [3].
1495	R01417.a	C00002,C00179	1,1	C00008,C02726	1,1	Xavier et al. 2020 curated [3].
1496	R01417.b	C00008,C02726	1,1	C00002,C00179	1,1	Xavier et al. 2020 curated [3].
1497	R01418.a	C00179,C00086	1,1	C03047,C00001	1,1	Xavier et al. 2020 curated [3].
1498	R01418.b	C03047,C00001	1,1	C00179,C00086	1,1	Xavier et al. 2020 curated [3].
1499	R01419.a	C00261,C00003,C00001	1,1,1	C00180,C00004,C00080	1,1,1	Xavier et al. 2020 curated [3].
1500	R01419.b	C00180,C00004,C00080	1,1,1	C00261,C00003,C00001	1,1,1	Xavier et al. 2020 curated [3].
1501	R01420.a	C00261,C00006,C00001	1,1,1	C00180,C00005,C00080	1,1,1	Xavier et al. 2020 curated [3].
1502	R01420.b	C00180,C00005,C00080	1,1,1	C00261,C00006,C00001	1,1,1	Xavier et al. 2020 curated [3].
1503	R01421.a	C06206,C00001	1,1	C00180,C00009	1,1	Xavier et al. 2020 curated [3].
1504	R01421.b	C00180,C00009	1,1	C06206,C00001	1,1	Xavier et al. 2020 curated [3].
1505	R01422.a	C00002,C00180,C00010	1,1,1	C00020,C00013,C00512	1,1,1	Xavier et al. 2020 curated [3].
1506	R01422.b	C00020,C00013,C00512	1,1,1	C00002,C00180,C00010	1,1,1	Xavier et al. 2020 curated [3].
1507	R01423.a	C06433,C00001	1,1	C00020,C00180	1,1	Xavier et al. 2020 curated [3].
1508	R01423.b	C00020,C00180	1,1	C06433,C00001	1,1	Xavier et al. 2020 curated [3].
1509	R01424.a	C01586,C00001	1,1	C00180,C00037	1,1	Xavier et al. 2020 curated [3].
1510	R01424.b	C00180,C00037	1,1	C01586,C00001	1,1	Xavier et al. 2020 curated [3].
1511	R01425.a	C02253,C00001	1,1	C00180,C00179	1,1	Xavier et al. 2020 curated [3].
1512	R01425.b	C00180,C00179	1,1	C02253,C00001	1,1	Xavier et al. 2020 curated [3].
1513	R01429.a	C00181,C00003	1,1	C02266,C00004,C00080	1,1,1	Xavier et al. 2020 curated [3].
1514	R01429.b	C02266,C00004,C00080	1,1,1	C00181,C00003	1,1	Xavier et al. 2020 curated [3].
1515	R01430.a	C00181,C00006	1,1	C02266,C00005,C00080	1,1,1	Xavier et al. 2020 curated [3].
1516	R01430.b	C02266,C00005,C00080	1,1,1	C00181,C00006	1,1	Xavier et al. 2020 curated [3].
1517	R01431.a	C00379,C00006	1,1	C00181,C00005,C00080	1,1,1	Xavier et al. 2020 curated [3].
1518	R01431.b	C00181,C00005,C00080	1,1,1	C00379,C00006	1,1	Xavier et al. 2020 curated [3].
1519	R01432.a	C00181	1	C00310	1	Xavier et al. 2020 curated [3].
1520	R01432.b	C00310	1	C00181	1	Xavier et al. 2020 curated [3].
1521	R01434.a	C00183,C00001,C00003	1,1,1	C00141,C00014,C00004,C00080	1,1,1,1	Xavier et al. 2020 curated [3].
1522	R01434.b	C00141,C00014,C00004,C00080	1,1,1,1	C00183,C00001,C00003	1,1,1	Xavier et al. 2020 curated [3].
1523	R01437.a	C00183	1	C02787,C00011	1,1	Xavier et al. 2020 curated [3].
1524	R01437.b	C02787,C00011	1,1	C00183	1	Xavier et al. 2020 curated [3].
1525	R01441.a	C00002,C00185	1,1	C00008,C04534	1,1	Xavier et al. 2020 curated [3].
1526	R01441.b	C00008,C04534	1,1	C00002,C00185	1,1	Xavier et al. 2020 curated [3].
1527	R01444.a	C06219,C00001	1,1	C00185,C00031	1,1	Xavier et al. 2020 curated [3].
1528	R01444.b	C00185,C00031	1,1	C06219,C00001	1,1	Xavier et al. 2020 curated [3].
1529	R01445.a	C00185	1	C02964	1	Xavier et al. 2020 curated [3].
1530	R01445.b	C02964	1	C00185	1	Xavier et al. 2020 curated [3].
1531	R01446.a	C00424,C00003,C00001	1,1,1	C00186,C00004,C00080	1,1,1	Xavier et al. 2020 curated [3].
1532	R01446.b	C00186,C00004,C00080	1,1,1	C00424,C00003,C00001	1,1,1	Xavier et al. 2020 curated [3].
1533	R01447.a	C00186,C00036	1,1	C00149,C00022	1,1	Xavier et al. 2020 curated [3].
1534	R01447.b	C00149,C00022	1,1	C00186,C00036	1,1	Xavier et al. 2020 curated [3].
1535	R01448.a	C17205,C00001	1,1	C00256,C00059	1,1	Xavier et al. 2020 curated [3].
1536	R01448.b	C00256,C00059	1,1	C17205,C00001	1,1	Xavier et al. 2020 curated [3].
1537	R01449.a	C00827,C00163	1,1	C00186,C00100	1,1	Xavier et al. 2020 curated [3].
1538	R01449.b	C00186,C00100	1,1	C00827,C00163	1,1	Xavier et al. 2020 curated [3].
1539	R01450.a	C00186	1	C00256	1	Xavier et al. 2020 curated [3].
1540	R01450.b	C00256	1	C00186	1	Xavier et al. 2020 curated [3].
1541	R01451.a	C00187,C00003	1,1	C01164,C00004,C00080	1,1,1	Xavier et al. 2020 curated [3].
1542	R01451.b	C01164,C00004,C00080	1,1,1	C00187,C00003	1,1	Xavier et al. 2020 curated [3].
1543	R01456.a	C00187,C00006	1,1	C01164,C00005,C00080	1,1,1	Xavier et al. 2020 curated [3].
1544	R01456.b	C01164,C00005,C00080	1,1,1	C00187,C00006	1,1	Xavier et al. 2020 curated [3].
1545	R01457.a	C00187,C00006	1,1	C01802,C00080,C00005	1,1,1	Xavier et al. 2020 curated [3].
1546	R01457.b	C01802,C00080,C00005	1,1,1	C00187,C00006	1,1	Xavier et al. 2020 curated [3].
1547	R01460.a	C03855,C00001	1,1	C00187,C00031	1,1	Xavier et al. 2020 curated [3].
1548	R01460.b	C00187,C00031	1,1	C03855,C00001	1,1	Xavier et al. 2020 curated [3].
1549	R01465.a	C00188,C00003	1,1	C03508,C00004,C00080	1,1,1	Xavier et al. 2020 curated [3].
1550	R01465.b	C03508,C00004,C00080	1,1,1	C00188,C00003	1,1	Xavier et al. 2020 curated [3].
1551	R01467.a	C00188	1	C00820	1	Xavier et al. 2020 curated [3].
1552	R01467.b	C00820	1	C00188	1	Xavier et al. 2020 curated [3].
1553	R01470.a	C01233,C00001	1,1	C00189,C00093	1,1	Xavier et al. 2020 curated [3].
1554	R01470.b	C00189,C00093	1,1	C01233,C00001	1,1	Xavier et al. 2020 curated [3].
1555	R01471.a	C00075,C03737	1,1	C00013,C00190	1,1	Xavier et al. 2020 curated [3].
1556	R01471.b	C00013,C00190	1,1	C00075,C03737	1,1	Xavier et al. 2020 curated [3].
1557	R01473.a	C00935	1	C00190	1	Xavier et al. 2020 curated [3].
1558	R01473.b	C00190	1	C00935	1	Xavier et al. 2020 curated [3].
1559	R01476.a	C00002,C00191	1,1	C00008,C05385	1,1	Xavier et al. 2020 curated [3].
1560	R01476.b	C00008,C05385	1,1	C00002,C00191	1,1	Xavier et al. 2020 curated [3].
1561	R01481.a	C00800,C00006	1,1	C00191,C00005,C00080	1,1,1	Xavier et al. 2020 curated [3].
1562	R01481.b	C00191,C00005,C00080	1,1,1	C00800,C00006	1,1	Xavier et al. 2020 curated [3].
1563	R01482.a	C00191	1	C00905	1	Xavier et al. 2020 curated [3].
1564	R01482.b	C00905	1	C00191	1	Xavier et al. 2020 curated [3].
1565	R01483.a	C02670,C00001	1,1	C00191	1	Xavier et al. 2020 curated [3].
1566	R01483.b	C00191	1	C02670,C00001	1,1	Xavier et al. 2020 curated [3].
1567	R01484.a	C03387,C00001	1,1	C00191	1	Xavier et al. 2020 curated [3].
1568	R01484.b	C00191	1	C03387,C00001	1,1	Xavier et al. 2020 curated [3].
1569	R01485.a	C00152,C00192	1,1	C00014,C03124	1,1	Xavier et al. 2020 curated [3].
1570	R01485.b	C00014,C03124	1,1	C00152,C00192	1,1	Xavier et al. 2020 curated [3].
1571	R01486.a	C00193,C00003,C00001	1,1,1	C00539,C00004,C00080	1,1,1	Xavier et al. 2020 curated [3].
1572	R01486.b	C00539,C00004,C00080	1,1,1	C00193,C00003,C00001	1,1,1	Xavier et al. 2020 curated [3].
1573	R01487.a	C03485,C00003	1,1	C00193,C00004,C00080	1,1,1	Xavier et al. 2020 curated [3].
1574	R01487.b	C00193,C00004,C00080	1,1,1	C03485,C00003	1,1	Xavier et al. 2020 curated [3].
1575	R01488.a	C03485,C00006	1,1	C00193,C00005,C00080	1,1,1	Xavier et al. 2020 curated [3].
1576	R01488.b	C00193,C00005,C00080	1,1,1	C03485,C00006	1,1	Xavier et al. 2020 curated [3].
1577	R01490.a	C00193,C00020,C00013,C00006	1,1,1,1	C00539,C00005,C00002,C00080	1,1,1,1	Xavier et al. 2020 curated [3].
1578	R01490.b	C00539,C00005,C00002,C00080	1,1,1,1	C00193,C00020,C00013,C00006	1,1,1,1	Xavier et al. 2020 curated [3].
1579	R01492.a	C00002,C00853	1,1	C00536,C00194	1,1	Xavier et al. 2020 curated [3].
1580	R01492.b	C00536,C00194	1,1	C00002,C00853	1,1	Xavier et al. 2020 curated [3].
1581	R01504.a	C00002,C00196	1,1	C00013,C04030	1,1	Xavier et al. 2020 curated [3].
1582	R01504.b	C00013,C04030	1,1	C00002,C00196	1,1	Xavier et al. 2020 curated [3].
1583	R01505.a	C04171,C00003	1,1	C00196,C00004,C00080	1,1,1	Xavier et al. 2020 curated [3].
1584	R01505.b	C00196,C00004,C00080	1,1,1	C04171,C00003	1,1	Xavier et al. 2020 curated [3].
1585	R01511.a	C00197,C00001	1,1	C00258,C00009	1,1	Xavier et al. 2020 curated [3].
1586	R01511.b	C00258,C00009	1,1	C00197,C00001	1,1	Xavier et al. 2020 curated [3].
1587	R01512.a	C00002,C00197	1,1	C00008,C00236	1,1	Xavier et al. 2020 curated [3].
1588	R01512.b	C00008,C00236	1,1	C00002,C00197	1,1	Xavier et al. 2020 curated [3].
1589	R01513.a	C00197,C00003	1,1	C03232,C00004,C00080	1,1,1	Xavier et al. 2020 curated [3].
1590	R01513.b	C03232,C00004,C00080	1,1,1	C00197,C00003	1,1	Xavier et al. 2020 curated [3].
1591	R01514.a	C00002,C00258	1,1	C00008,C00197	1,1	Xavier et al. 2020 curated [3].
1592	R01514.b	C00008,C00197	1,1	C00002,C00258	1,1	Xavier et al. 2020 curated [3].
1593	R01515.a	C00236,C00001	1,1	C00197,C00009	1,1	Xavier et al. 2020 curated [3].
1594	R01515.b	C00197,C00009	1,1	C00236,C00001	1,1	Xavier et al. 2020 curated [3].
1595	R01517.a	C00044,C00197	1,1	C00035,C00236	1,1	Xavier et al. 2020 curated [3].
1596	R01517.b	C00035,C00236	1,1	C00044,C00197	1,1	Xavier et al. 2020 curated [3].
1597	R01518.a	C00631	1	C00197	1	Xavier et al. 2020 curated [3].
1598	R01518.b	C00197	1	C00631	1	Xavier et al. 2020 curated [3].
1599	R01519.a	C00198,C00001	1,1	C00257	1	Xavier et al. 2020 curated [3].
1600	R01519.b	C00257	1	C00198,C00001	1,1	Xavier et al. 2020 curated [3].
1601	R01520.a	C00221,C00003	1,1	C00198,C00004,C00080	1,1,1	Xavier et al. 2020 curated [3].
1602	R01520.b	C00198,C00004,C00080	1,1,1	C00221,C00003	1,1	Xavier et al. 2020 curated [3].
1603	R01521.a	C00221,C00006	1,1	C00198,C00005,C00080	1,1,1	Xavier et al. 2020 curated [3].
1604	R01521.b	C00198,C00005,C00080	1,1,1	C00221,C00006	1,1	Xavier et al. 2020 curated [3].
1605	R01523.a	C00002,C00199	1,1	C00008,C01182	1,1	Xavier et al. 2020 curated [3].
1606	R01523.b	C00008,C01182	1,1	C00002,C00199	1,1	Xavier et al. 2020 curated [3].
1607	R01524.a	C01068,C00003	1,1	C00199,C00004,C00080	1,1,1	Xavier et al. 2020 curated [3].
1608	R01524.b	C00199,C00004,C00080	1,1,1	C01068,C00003	1,1	Xavier et al. 2020 curated [3].
1609	R01525.a	C01068,C00006	1,1	C00199,C00005,C00080	1,1,1	Xavier et al. 2020 curated [3].
1610	R01525.b	C00199,C00005,C00080	1,1,1	C01068,C00006	1,1	Xavier et al. 2020 curated [3].
1611	R01526.a	C00002,C00309	1,1	C00008,C00199	1,1	Xavier et al. 2020 curated [3].
1612	R01526.b	C00008,C00199	1,1	C00002,C00309	1,1	Xavier et al. 2020 curated [3].
1613	R01528.a	C00345,C00006	1,1	C00199,C00011,C00005,C00080	1,1,1,1	Xavier et al. 2020 curated [3].
1614	R01528.b	C00199,C00011,C00005,C00080	1,1,1,1	C00345,C00006	1,1	Xavier et al. 2020 curated [3].
1615	R01529.a	C00199	1	C00231	1	Xavier et al. 2020 curated [3].
1616	R01529.b	C00231	1	C00199	1	Xavier et al. 2020 curated [3].
1617	R01530.a	C01112	1	C00199	1	Xavier et al. 2020 curated [3].
1618	R01530.b	C00199	1	C01112	1	Xavier et al. 2020 curated [3].
1619	R01533.a	C00202,C00001	1,1	C03113,C16487	1,1	Xavier et al. 2020 curated [3].
1620	R01533.b	C03113,C16487	1,1	C00202,C00001	1,1	Xavier et al. 2020 curated [3].
1621	R01535.a	C00052,C17556	1,1	C00105,C04507	1,1	Xavier et al. 2020 curated [3].
1622	R01535.b	C00105,C04507	1,1	C00052,C17556	1,1	Xavier et al. 2020 curated [3].
1623	R01538.a	C00257	1	C00204,C00001	1,1	Xavier et al. 2020 curated [3].
1624	R01538.b	C00204,C00001	1,1	C00257	1	Xavier et al. 2020 curated [3].
1625	R01540.a	C00817	1	C00204,C00001	1,1	Xavier et al. 2020 curated [3].
1626	R01540.b	C00204,C00001	1,1	C00817	1	Xavier et al. 2020 curated [3].
1627	R01541.a	C00002,C00204	1,1	C00008,C04442	1,1	Xavier et al. 2020 curated [3].
1628	R01541.b	C00008,C04442	1,1	C00002,C00204	1,1	Xavier et al. 2020 curated [3].
1629	R01542.a	C00204,C00003	1,1	C04349,C00004,C00080	1,1,1	Xavier et al. 2020 curated [3].
1630	R01542.b	C04349,C00004,C00080	1,1,1	C00204,C00003	1,1	Xavier et al. 2020 curated [3].
1631	R01543.a	C00204,C00006	1,1	C04471,C00005,C00080	1,1,1	Xavier et al. 2020 curated [3].
1632	R01543.b	C04471,C00005,C00080	1,1,1	C00204,C00006	1,1	Xavier et al. 2020 curated [3].
1633	R01544.a	C03752	1	C00204,C00014	1,1	Xavier et al. 2020 curated [3].
1634	R01544.b	C00204,C00014	1,1	C03752	1	Xavier et al. 2020 curated [3].
1635	R01547.a	C00002,C00360	1,1	C00008,C00206	1,1	Xavier et al. 2020 curated [3].
1636	R01547.b	C00008,C00206	1,1	C00002,C00360	1,1	Xavier et al. 2020 curated [3].
1637	R01548.a	C00131,C00475	1,1	C00206,C00055	1,1	Xavier et al. 2020 curated [3].
1638	R01548.b	C00206,C00055	1,1	C00131,C00475	1,1	Xavier et al. 2020 curated [3].
1639	R01549.a	C00131,C00299	1,1	C00206,C00105	1,1	Xavier et al. 2020 curated [3].
1640	R01549.b	C00206,C00105	1,1	C00131,C00299	1,1	Xavier et al. 2020 curated [3].
1641	R01550.a	C00207,C00005,C00080	1,1,1	C01845,C00006	1,1	Xavier et al. 2020 curated [3].
1642	R01550.b	C01845,C00006	1,1	C00207,C00005,C00080	1,1,1	Xavier et al. 2020 curated [3].
1643	R01553.a	C02659	1	C01326,C00207	1,1	Xavier et al. 2020 curated [3].
1644	R01553.b	C01326,C00207	1,1	C02659	1	Xavier et al. 2020 curated [3].
1645	R01555.a	C00208,C00009	1,1	C00031,C00663	1,1	Xavier et al. 2020 curated [3].
1646	R01555.b	C00031,C00663	1,1	C00208,C00009	1,1	Xavier et al. 2020 curated [3].
1647	R01556.a	C00024,C00208	1,1	C00010,C02130	1,1	Xavier et al. 2020 curated [3].
1648	R01556.b	C00010,C02130	1,1	C00024,C00208	1,1	Xavier et al. 2020 curated [3].
1649	R01557.a	C00208	1	C01083	1	Xavier et al. 2020 curated [3].
1650	R01557.b	C01083	1	C00208	1	Xavier et al. 2020 curated [3].
1651	R01558.a	C00002,C00209,C00010	1,1,1	C00020,C00013,C00313	1,1,1	Xavier et al. 2020 curated [3].
1652	R01558.b	C00020,C00013,C00313	1,1,1	C00002,C00209,C00010	1,1,1	Xavier et al. 2020 curated [3].
1653	R01559.a	C00091,C00209	1,1	C00042,C00313	1,1	Xavier et al. 2020 curated [3].
1654	R01559.b	C00042,C00313	1,1	C00091,C00209	1,1	Xavier et al. 2020 curated [3].
1655	R01560.a	C00212,C00001	1,1	C00294,C00014	1,1	Xavier et al. 2020 curated [3].
1656	R01560.b	C00294,C00014	1,1	C00212,C00001	1,1	Xavier et al. 2020 curated [3].
1657	R01561.a	C00212,C00009	1,1	C00147,C00620	1,1	Xavier et al. 2020 curated [3].
1658	R01561.b	C00147,C00620	1,1	C00212,C00009	1,1	Xavier et al. 2020 curated [3].
1659	R01562.a	C01367,C00001	1,1	C00212,C00009	1,1	Xavier et al. 2020 curated [3].
1660	R01562.b	C00212,C00009	1,1	C01367,C00001	1,1	Xavier et al. 2020 curated [3].
1661	R01563.a	C01043,C00001	1,1	C00213,C00011,C00014	1,1,1	Xavier et al. 2020 curated [3].
1662	R01563.b	C00213,C00011,C00014	1,1,1	C01043,C00001	1,1	Xavier et al. 2020 curated [3].
1663	R01566.a	C00300,C00001	1,1	C00213,C00086	1,1	Xavier et al. 2020 curated [3].
1664	R01566.b	C00213,C00086	1,1	C00300,C00001	1,1	Xavier et al. 2020 curated [3].
1665	R01567.a	C00002,C00214	1,1	C00008,C00364	1,1	Xavier et al. 2020 curated [3].
1666	R01567.b	C00008,C00364	1,1	C00002,C00214	1,1	Xavier et al. 2020 curated [3].
1667	R01568.a	C00008,C00214	1,1	C00020,C00364	1,1	Xavier et al. 2020 curated [3].
1668	R01568.b	C00020,C00364	1,1	C00008,C00214	1,1	Xavier et al. 2020 curated [3].
1669	R01569.a	C00364,C00001	1,1	C00214,C00009	1,1	Xavier et al. 2020 curated [3].
1670	R01569.b	C00214,C00009	1,1	C00364,C00001	1,1	Xavier et al. 2020 curated [3].
1671	R01570.a	C00214,C00009	1,1	C00178,C00672	1,1	Xavier et al. 2020 curated [3].
1672	R01570.b	C00178,C00672	1,1	C00214,C00009	1,1	Xavier et al. 2020 curated [3].
1673	R01571.a	C00020,C00214	1,1	C00212,C00364	1,1	Xavier et al. 2020 curated [3].
1674	R01571.b	C00212,C00364	1,1	C00020,C00214	1,1	Xavier et al. 2020 curated [3].
1675	R01573.a	C00002,C00216	1,1	C00008,C01112	1,1	Xavier et al. 2020 curated [3].
1676	R01573.b	C00008,C01112	1,1	C00002,C00216	1,1	Xavier et al. 2020 curated [3].
1677	R01574.a	C00216,C00003	1,1	C00652,C00004,C00080	1,1,1	Xavier et al. 2020 curated [3].
1678	R01574.b	C00652,C00004,C00080	1,1,1	C00216,C00003	1,1	Xavier et al. 2020 curated [3].
1679	R01575.a	C00216,C00006	1,1	C00652,C00005,C00080	1,1,1	Xavier et al. 2020 curated [3].
1680	R01575.b	C00652,C00005,C00080	1,1,1	C00216,C00006	1,1	Xavier et al. 2020 curated [3].
1681	R01576.a	C01187	1	C00022,C00216	1,1	Xavier et al. 2020 curated [3].
1682	R01576.b	C00022,C00216	1,1	C01187	1	Xavier et al. 2020 curated [3].
1683	R01577.a	C00216	1	C00309	1	Xavier et al. 2020 curated [3].
1684	R01577.b	C00309	1	C00216	1	Xavier et al. 2020 curated [3].
1685	R01579.a	C00819,C00001	1,1	C00217,C00014	1,1	Xavier et al. 2020 curated [3].
1686	R01579.b	C00217,C00014	1,1	C00819,C00001	1,1	Xavier et al. 2020 curated [3].
1687	R01580.a	C00647,C00026	1,1	C00018,C00217	1,1	Xavier et al. 2020 curated [3].
1688	R01580.b	C00018,C00217	1,1	C00647,C00026	1,1	Xavier et al. 2020 curated [3].
1689	R01582.a	C02265,C00026	1,1	C00166,C00217	1,1	Xavier et al. 2020 curated [3].
1690	R01582.b	C00166,C00217	1,1	C02265,C00026	1,1	Xavier et al. 2020 curated [3].
1691	R01583.a	C00217	1	C02237,C00001	1,1	Xavier et al. 2020 curated [3].
1692	R01583.b	C02237,C00001	1,1	C00217	1	Xavier et al. 2020 curated [3].
1693	R01584.a	C02721,C00001,C00006	1,1,1	C00022,C00218,C00005,C00080	1,1,1,1	Xavier et al. 2020 curated [3].
1694	R01584.b	C00022,C00218,C00005,C00080	1,1,1,1	C02721,C00001,C00006	1,1,1	Xavier et al. 2020 curated [3].
1695	R01585.a	C00002,C00025,C00218	1,1,1	C00008,C00009,C03153	1,1,1	Xavier et al. 2020 curated [3].
1696	R01585.b	C00008,C00009,C03153	1,1,1	C00002,C00025,C00218	1,1,1	Xavier et al. 2020 curated [3].
1697	R01586.a	C00218,C00025	1,1	C00014,C01046	1,1	Xavier et al. 2020 curated [3].
1698	R01586.b	C00014,C01046	1,1	C00218,C00025	1,1	Xavier et al. 2020 curated [3].
1699	R01587.a	C03623,C00001	1,1	C00218,C00026	1,1	Xavier et al. 2020 curated [3].
1700	R01587.b	C00218,C00026	1,1	C03623,C00001	1,1	Xavier et al. 2020 curated [3].
1701	R01589.a	C02294,C00001	1,1	C00218,C00086	1,1	Xavier et al. 2020 curated [3].
1702	R01589.b	C00218,C00086	1,1	C02294,C00001	1,1	Xavier et al. 2020 curated [3].
1703	R01598.a	C00002,C00219,C00010	1,1,1	C00020,C00013,C02249	1,1,1	Xavier et al. 2020 curated [3].
1704	R01598.b	C00020,C00013,C02249	1,1,1	C00002,C00219,C00010	1,1,1	Xavier et al. 2020 curated [3].
1705	R01600.a	C00002,C00221	1,1	C00008,C01172	1,1	Xavier et al. 2020 curated [3].
1706	R01600.b	C00008,C01172	1,1	C00002,C00221	1,1	Xavier et al. 2020 curated [3].
1707	R01602.a	C00267	1	C00221	1	Xavier et al. 2020 curated [3].
1708	R01602.b	C00221	1	C00267	1	Xavier et al. 2020 curated [3].
1709	R01604.a	C00222,C00003,C00001	1,1,1	C00383,C00004,C00080	1,1,1	Xavier et al. 2020 curated [3].
1710	R01604.b	C00383,C00004,C00080	1,1,1	C00222,C00003,C00001	1,1,1	Xavier et al. 2020 curated [3].
1711	R01607.a	C00222,C00006,C00001	1,1,1	C00383,C00005,C00080	1,1,1	Xavier et al. 2020 curated [3].
1712	R01607.b	C00383,C00005,C00080	1,1,1	C00222,C00006,C00001	1,1,1	Xavier et al. 2020 curated [3].
1713	R01608.a	C01013,C00003	1,1	C00222,C00004,C00080	1,1,1	Xavier et al. 2020 curated [3].
1714	R01608.b	C00222,C00004,C00080	1,1,1	C01013,C00003	1,1	Xavier et al. 2020 curated [3].
1715	R01611.a	C00222	1	C00804,C00001	1,1	Xavier et al. 2020 curated [3].
1716	R01611.b	C00804,C00001	1,1	C00222	1	Xavier et al. 2020 curated [3].
1717	R01616.a	C00002,C00811,C00010	1,1,1	C00020,C00013,C00223	1,1,1	Xavier et al. 2020 curated [3].
1718	R01616.b	C00020,C00013,C00223	1,1,1	C00002,C00811,C00010	1,1,1	Xavier et al. 2020 curated [3].
1719	R01618.a	C00224,C00002	1,1	C00059,C01260	1,1	Xavier et al. 2020 curated [3].
1720	R01618.b	C00059,C01260	1,1	C00224,C00002	1,1	Xavier et al. 2020 curated [3].
1721	R01619.a	C00224,C00014	1,1	C03851,C00059	1,1	Xavier et al. 2020 curated [3].
1722	R01619.b	C03851,C00059	1,1	C00224,C00014	1,1	Xavier et al. 2020 curated [3].
1723	R01621.a	C00231,C00009	1,1	C00227,C00118,C00001	1,1,1	Xavier et al. 2020 curated [3].
1724	R01621.b	C00227,C00118,C00001	1,1,1	C00231,C00009	1,1	Xavier et al. 2020 curated [3].
1725	R01627.a	C02637	1	C00230,C00001	1,1	Xavier et al. 2020 curated [3].
1726	R01627.b	C00230,C00001	1,1	C02637	1	Xavier et al. 2020 curated [3].
1727	R01633.a	C06318,C00003	1,1	C00230,C00011,C00004,C00080	1,1,1,1	Xavier et al. 2020 curated [3].
1728	R01633.b	C00230,C00011,C00004,C00080	1,1,1,1	C06318,C00003	1,1	Xavier et al. 2020 curated [3].
1729	R01634.a	C03223	1	C00230,C00011	1,1	Xavier et al. 2020 curated [3].
1730	R01634.b	C00230,C00011	1,1	C03223	1	Xavier et al. 2020 curated [3].
1731	R01635.a	C03233	1	C00230,C00011	1,1	Xavier et al. 2020 curated [3].
1732	R01635.b	C00230,C00011	1,1	C03233	1	Xavier et al. 2020 curated [3].
1733	R01639.a	C00002,C00310	1,1	C00008,C00231	1,1	Xavier et al. 2020 curated [3].
1734	R01639.b	C00008,C00231	1,1	C00002,C00310	1,1	Xavier et al. 2020 curated [3].
1735	R01641.a	C05382,C00118	1,1	C00117,C00231	1,1	Xavier et al. 2020 curated [3].
1736	R01641.b	C00117,C00231	1,1	C05382,C00118	1,1	Xavier et al. 2020 curated [3].
1737	R01644.a	C00989,C00003	1,1	C00232,C00004,C00080	1,1,1	Xavier et al. 2020 curated [3].
1738	R01644.b	C00232,C00004,C00080	1,1,1	C00989,C00003	1,1	Xavier et al. 2020 curated [3].
1739	R01645.a	C05601	1	C00232,C00022	1,1	Xavier et al. 2020 curated [3].
1740	R01645.b	C00232,C00022	1,1	C05601	1	Xavier et al. 2020 curated [3].
1741	R01647.a	C00232,C00022	1,1	C06201	1	Xavier et al. 2020 curated [3].
1742	R01647.b	C06201	1	C00232,C00022	1,1	Xavier et al. 2020 curated [3].
1743	R01648.a	C00334,C00026	1,1	C00232,C00025	1,1	Xavier et al. 2020 curated [3].
1744	R01648.b	C00232,C00025	1,1	C00334,C00026	1,1	Xavier et al. 2020 curated [3].
1745	R01649.a	C01215,C00001	1,2	C00033,C00232,C00014,C00011	1,1,1,1	Xavier et al. 2020 curated [3].
1746	R01649.b	C00033,C00232,C00014,C00011	1,1,1,1	C01215,C00001	1,2	Xavier et al. 2020 curated [3].
1747	R01652.a	C00233,C00011	1,1	C04236	1	Xavier et al. 2020 curated [3].
1748	R01652.b	C04236	1	C00233,C00011	1,1	Xavier et al. 2020 curated [3].
1749	R01654.a	C00002,C00234,C00025	1,1,1	C00008,C00009,C05928	1,1,1	Xavier et al. 2020 curated [3].
1750	R01654.b	C00008,C00009,C05928	1,1,1	C00002,C00234,C00025	1,1,1	Xavier et al. 2020 curated [3].
1751	R01655.a	C00445,C00001	1,1	C00234,C00080	1,1	Xavier et al. 2020 curated [3].
1752	R01655.b	C00234,C00080	1,1	C00445,C00001	1,1	Xavier et al. 2020 curated [3].
1753	R01658.a	C00235,C00129	1,1	C00013,C00341	1,1	Xavier et al. 2020 curated [3].
1754	R01658.b	C00013,C00341	1,1	C00235,C00129	1,1	Xavier et al. 2020 curated [3].
1755	R01663.a	C00239,C00001	1,1	C00365,C00014	1,1	Xavier et al. 2020 curated [3].
1756	R01663.b	C00365,C00014	1,1	C00239,C00001	1,1	Xavier et al. 2020 curated [3].
1757	R01664.a	C00239,C00001	1,1	C00881,C00009	1,1	Xavier et al. 2020 curated [3].
1758	R01664.b	C00881,C00009	1,1	C00239,C00001	1,1	Xavier et al. 2020 curated [3].
1759	R01665.a	C00002,C00239	1,1	C00008,C00705	1,1	Xavier et al. 2020 curated [3].
1760	R01665.b	C00008,C00705	1,1	C00002,C00239	1,1	Xavier et al. 2020 curated [3].
1761	R01666.a	C00002,C00881	1,1	C00008,C00239	1,1	Xavier et al. 2020 curated [3].
1762	R01666.b	C00008,C00239	1,1	C00002,C00881	1,1	Xavier et al. 2020 curated [3].
1763	R01668.a	C00458,C00001	1,1	C00239,C00013	1,1	Xavier et al. 2020 curated [3].
1764	R01668.b	C00239,C00013	1,1	C00458,C00001	1,1	Xavier et al. 2020 curated [3].
1765	R01669.a	C00143,C00001,C00239	1,1,1	C00101,C03997	1,1	Xavier et al. 2020 curated [3].
1766	R01669.b	C00101,C03997	1,1	C00143,C00001,C00239	1,1,1	Xavier et al. 2020 curated [3].
1767	R01670.a	C00143,C00239	1,1	C00415,C03495	1,1	Xavier et al. 2020 curated [3].
1768	R01670.b	C00415,C03495	1,1	C00143,C00239	1,1	Xavier et al. 2020 curated [3].
1769	R01676.a	C00242,C00001	1,1	C00385,C00014	1,1	Xavier et al. 2020 curated [3].
1770	R01676.b	C00385,C00014	1,1	C00242,C00001	1,1	Xavier et al. 2020 curated [3].
1771	R01677.a	C00387,C00001	1,1	C00242,C00121	1,1	Xavier et al. 2020 curated [3].
1772	R01677.b	C00242,C00121	1,1	C00387,C00001	1,1	Xavier et al. 2020 curated [3].
1773	R01678.a	C00243,C00001	1,1	C00267,C00124	1,1	Xavier et al. 2020 curated [3].
1774	R01678.b	C00267,C00124	1,1	C00243,C00001	1,1	Xavier et al. 2020 curated [3].
1775	R01681.a	C00519,C00003,C00001	1,1,1	C00245,C00004,C00080	1,1,1	Xavier et al. 2020 curated [3].
1776	R01681.b	C00245,C00004,C00080	1,1,1	C00519,C00003,C00001	1,1,1	Xavier et al. 2020 curated [3].
1777	R01682.a	C00506	1	C00245,C00011	1,1	Xavier et al. 2020 curated [3].
1778	R01682.b	C00245,C00011	1,1	C00506	1	Xavier et al. 2020 curated [3].
1779	R01683.a	C01616,C00003,C00001	1,1,1	C00245,C00022,C00004,C00080	1,1,1,1	Xavier et al. 2020 curated [3].
1780	R01683.b	C00245,C00022,C00004,C00080	1,1,1,1	C01616,C00003,C00001	1,1,1	Xavier et al. 2020 curated [3].
1781	R01684.a	C00245,C00026	1,1	C00593,C00025	1,1	Xavier et al. 2020 curated [3].
1782	R01684.b	C00593,C00025	1,1	C00245,C00026	1,1	Xavier et al. 2020 curated [3].
1783	R01686.a	C00245,C00062	1,1	C01959,C00077	1,1	Xavier et al. 2020 curated [3].
1784	R01686.b	C01959,C00077	1,1	C00245,C00062	1,1	Xavier et al. 2020 curated [3].
1785	R01688.a	C00002,C00246	1,1	C00008,C02527	1,1	Xavier et al. 2020 curated [3].
1786	R01688.b	C00008,C02527	1,1	C00002,C00246	1,1	Xavier et al. 2020 curated [3].
1787	R01689.a	C00246,C00003	1,1	C01771,C00004,C00080	1,1,1	Xavier et al. 2020 curated [3].
1788	R01689.b	C01771,C00004,C00080	1,1,1	C00246,C00003	1,1	Xavier et al. 2020 curated [3].
1789	R01690.a	C06435,C00001	1,1	C00130,C00246	1,1	Xavier et al. 2020 curated [3].
1790	R01690.b	C00130,C00246	1,1	C06435,C00001	1,1	Xavier et al. 2020 curated [3].
1791	R01694.a	C00247,C00006	1,1	C00273,C00005,C00080	1,1,1	Xavier et al. 2020 curated [3].
1792	R01694.b	C00273,C00005,C00080	1,1,1	C00247,C00006	1,1	Xavier et al. 2020 curated [3].
1793	R01698.a	C00579,C00003	1,1	C00248,C00004,C00080	1,1,1	Xavier et al. 2020 curated [3].
1794	R01698.b	C00248,C00004,C00080	1,1,1	C00579,C00003	1,1	Xavier et al. 2020 curated [3].
1795	R01703.a	C00249,C00027	1,2	C01948,C00011,C00001	1,1,3	Xavier et al. 2020 curated [3].
1796	R01703.b	C01948,C00011,C00001	1,1,3	C00249,C00027	1,2	Xavier et al. 2020 curated [3].
1797	R01704.a	C00517,C00003,C00001	1,1,1	C00249,C00004,C00080	1,1,1	Xavier et al. 2020 curated [3].
1798	R01704.b	C00249,C00004,C00080	1,1,1	C00517,C00003,C00001	1,1,1	Xavier et al. 2020 curated [3].
1799	R01707.a	C00250,C00003	1,1	C00971,C00004,C00080	1,1,1	Xavier et al. 2020 curated [3].
1800	R01707.b	C00971,C00004,C00080	1,1,1	C00250,C00003	1,1	Xavier et al. 2020 curated [3].
1801	R01708.a	C00314,C00006	1,1	C00250,C00005,C00080	1,1,1	Xavier et al. 2020 curated [3].
1802	R01708.b	C00250,C00005,C00080	1,1,1	C00314,C00006	1,1	Xavier et al. 2020 curated [3].
1803	R01712.a	C00534,C00022	1,1	C00250,C00041	1,1	Xavier et al. 2020 curated [3].
1804	R01712.b	C00250,C00041	1,1	C00534,C00022	1,1	Xavier et al. 2020 curated [3].
1805	R01713.a	C00534,C00036	1,1	C00250,C00049	1,1	Xavier et al. 2020 curated [3].
1806	R01713.b	C00250,C00049	1,1	C00534,C00036	1,1	Xavier et al. 2020 curated [3].
1807	R01714.a	C01269	1	C00251,C00009	1,1	Xavier et al. 2020 curated [3].
1808	R01714.b	C00251,C00009	1,1	C01269	1	Xavier et al. 2020 curated [3].
1809	R01715.a	C00251	1	C00254	1	Xavier et al. 2020 curated [3].
1810	R01715.b	C00254	1	C00251	1	Xavier et al. 2020 curated [3].
1811	R01717.a	C00251	1	C00885	1	Xavier et al. 2020 curated [3].
1812	R01717.b	C00885	1	C00251	1	Xavier et al. 2020 curated [3].
1813	R01718.a	C00252,C00001	1,1	C00267,C00031	1,1	Xavier et al. 2020 curated [3].
1814	R01718.b	C00267,C00031	1,1	C00252,C00001	1,1	Xavier et al. 2020 curated [3].
1815	R01720.a	C00253,C00006,C00001	1,1,1	C01020,C00005,C00080	1,1,1	Xavier et al. 2020 curated [3].
1816	R01720.b	C01020,C00005,C00080	1,1,1	C00253,C00006,C00001	1,1,1	Xavier et al. 2020 curated [3].
1817	R01721.a	C00019,C00253	1,1	C00021,C01004	1,1	Xavier et al. 2020 curated [3].
1818	R01721.b	C00021,C01004	1,1	C00019,C00253	1,1	Xavier et al. 2020 curated [3].
1819	R01722.a	C00029,C00253	1,1	C00015,C03003	1,1	Xavier et al. 2020 curated [3].
1820	R01722.b	C00015,C03003	1,1	C00029,C00253	1,1	Xavier et al. 2020 curated [3].
1821	R01724.a	C01185,C00013,C00008,C00009	1,1,1,1	C00253,C00119,C00002,C00001,C00080	1,1,1,1,1	Xavier et al. 2020 curated [3].
1822	R01724.b	C00253,C00119,C00002,C00001,C00080	1,1,1,1,1	C01185,C00013,C00008,C00009	1,1,1,1	Xavier et al. 2020 curated [3].
1823	R01728.a	C00254,C00003	1,1	C01179,C00011,C00004,C00080	1,1,1,1	Xavier et al. 2020 curated [3].
1824	R01728.b	C01179,C00011,C00004,C00080	1,1,1,1	C00254,C00003	1,1	Xavier et al. 2020 curated [3].
1825	R01730.a	C00254,C00006	1,1	C01179,C00011,C00005,C00080	1,1,1,1	Xavier et al. 2020 curated [3].
1826	R01730.b	C01179,C00011,C00005,C00080	1,1,1,1	C00254,C00006	1,1	Xavier et al. 2020 curated [3].
1827	R01731.a	C00036,C00826	1,1	C00049,C00254	1,1	Xavier et al. 2020 curated [3].
1828	R01731.b	C00049,C00254	1,1	C00036,C00826	1,1	Xavier et al. 2020 curated [3].
1829	R01732.a	C00255,C00001	1,1	C00474,C01727	1,1	Xavier et al. 2020 curated [3].
1830	R01732.b	C00474,C01727	1,1	C00255,C00001	1,1	Xavier et al. 2020 curated [3].
1831	R01735.a	C00937,C00003,C00001	1,1,1	C00256,C00004,C00080	1,1,1	Xavier et al. 2020 curated [3].
1832	R01735.b	C00256,C00004,C00080	1,1,1	C00937,C00003,C00001	1,1,1	Xavier et al. 2020 curated [3].
1833	R01736.a	C03451,C00001	1,1	C00051,C00256	1,1	Xavier et al. 2020 curated [3].
1834	R01736.b	C00051,C00256	1,1	C03451,C00001	1,1	Xavier et al. 2020 curated [3].
1835	R01737.a	C00002,C00257	1,1	C00008,C00345	1,1	Xavier et al. 2020 curated [3].
1836	R01737.b	C00008,C00345	1,1	C00002,C00257	1,1	Xavier et al. 2020 curated [3].
1837	R01738.a	C00257,C00003	1,1	C01062,C00004,C00080	1,1,1	Xavier et al. 2020 curated [3].
1838	R01738.b	C01062,C00004,C00080	1,1,1	C00257,C00003	1,1	Xavier et al. 2020 curated [3].
1839	R01739.a	C00257,C00006	1,1	C06473,C00005,C00080	1,1,1	Xavier et al. 2020 curated [3].
1840	R01739.b	C06473,C00005,C00080	1,1,1	C00257,C00006	1,1	Xavier et al. 2020 curated [3].
1841	R01740.a	C00257,C00006	1,1	C01062,C00005,C00080	1,1,1	Xavier et al. 2020 curated [3].
1842	R01740.b	C01062,C00005,C00080	1,1,1	C00257,C00006	1,1	Xavier et al. 2020 curated [3].
1843	R01741.a	C00257,C00016	1,1	C06473,C01352	1,1	Xavier et al. 2020 curated [3].
1844	R01741.b	C06473,C01352	1,1	C00257,C00016	1,1	Xavier et al. 2020 curated [3].
1845	R01745.a	C00258,C00003	1,1	C01146,C00004,C00080	1,1,1	Xavier et al. 2020 curated [3].
1846	R01745.b	C01146,C00004,C00080	1,1,1	C00258,C00003	1,1	Xavier et al. 2020 curated [3].
1847	R01747.a	C00258,C00006	1,1	C01146,C00005,C00080	1,1,1	Xavier et al. 2020 curated [3].
1848	R01747.b	C01146,C00005,C00080	1,1,1	C00258,C00006	1,1	Xavier et al. 2020 curated [3].
1849	R01748.a	C00631,C00001	1,1	C00258,C00009	1,1	Xavier et al. 2020 curated [3].
1850	R01748.b	C00258,C00009	1,1	C00631,C00001	1,1	Xavier et al. 2020 curated [3].
1851	R01749.a	C00258,C00003,C00011	1,1,1	C03459,C00004,C00080	1,1,1	Xavier et al. 2020 curated [3].
1852	R01749.b	C03459,C00004,C00080	1,1,1	C00258,C00003,C00011	1,1,1	Xavier et al. 2020 curated [3].
1853	R01750.a	C00258,C00006,C00011	1,1,1	C03459,C00005,C00080	1,1,1	Xavier et al. 2020 curated [3].
1854	R01750.b	C03459,C00005,C00080	1,1,1	C00258,C00006,C00011	1,1,1	Xavier et al. 2020 curated [3].
1855	R01751.a	C00898	1	C00258,C00011	1,1	Xavier et al. 2020 curated [3].
1856	R01751.b	C00258,C00011	1,1	C00898	1	Xavier et al. 2020 curated [3].
1857	R01752.a	C00577,C00003,C00001	1,1,1	C00258,C00004,C00080	1,1,1	Xavier et al. 2020 curated [3].
1858	R01752.b	C00258,C00004,C00080	1,1,1	C00577,C00003,C00001	1,1,1	Xavier et al. 2020 curated [3].
1859	R01754.a	C00002,C00259	1,1	C00008,C03906	1,1	Xavier et al. 2020 curated [3].
1860	R01754.b	C00008,C03906	1,1	C00002,C00259	1,1	Xavier et al. 2020 curated [3].
1861	R01757.a	C00259,C00003	1,1	C01114,C00004,C00080	1,1,1	Xavier et al. 2020 curated [3].
1862	R01757.b	C01114,C00004,C00080	1,1,1	C00259,C00003	1,1	Xavier et al. 2020 curated [3].
1863	R01758.a	C00532,C00003	1,1	C00259,C00004,C00080	1,1,1	Xavier et al. 2020 curated [3].
1864	R01758.b	C00259,C00004,C00080	1,1,1	C00532,C00003	1,1	Xavier et al. 2020 curated [3].
1865	R01759.a	C00532,C00006	1,1	C00259,C00005,C00080	1,1,1	Xavier et al. 2020 curated [3].
1866	R01759.b	C00259,C00005,C00080	1,1,1	C00532,C00006	1,1	Xavier et al. 2020 curated [3].
1867	R01761.a	C00259	1	C00508	1	Xavier et al. 2020 curated [3].
1868	R01761.b	C00508	1	C00259	1	Xavier et al. 2020 curated [3].
1869	R01763.a	C00556,C00003	1,1	C00261,C00004,C00080	1,1,1	Xavier et al. 2020 curated [3].
1870	R01763.b	C00261,C00004,C00080	1,1,1	C00556,C00003	1,1	Xavier et al. 2020 curated [3].
1871	R01764.a	C02137	1	C00261,C00011	1,1	Xavier et al. 2020 curated [3].
1872	R01764.b	C00261,C00011	1,1	C02137	1	Xavier et al. 2020 curated [3].
1873	R01766.a	C03290	1	C00037,C00261	1,1	Xavier et al. 2020 curated [3].
1874	R01766.b	C00037,C00261	1,1	C03290	1	Xavier et al. 2020 curated [3].
1875	R01768.a	C00262,C00003,C00001	1,1,1	C00385,C00004,C00080	1,1,1	Xavier et al. 2020 curated [3].
1876	R01768.b	C00385,C00004,C00080	1,1,1	C00262,C00003,C00001	1,1,1	Xavier et al. 2020 curated [3].
1877	R01770.a	C00294,C00001	1,1	C00262,C00121	1,1	Xavier et al. 2020 curated [3].
1878	R01770.b	C00262,C00121	1,1	C00294,C00001	1,1	Xavier et al. 2020 curated [3].
1879	R01771.a	C00002,C00263	1,1	C00008,C01102	1,1	Xavier et al. 2020 curated [3].
1880	R01771.b	C00008,C01102	1,1	C00002,C00263	1,1	Xavier et al. 2020 curated [3].
1881	R01773.a	C00263,C00003	1,1	C00441,C00004,C00080	1,1,1	Xavier et al. 2020 curated [3].
1882	R01773.b	C00441,C00004,C00080	1,1,1	C00263,C00003	1,1	Xavier et al. 2020 curated [3].
1883	R01775.a	C00263,C00006	1,1	C00441,C00005,C00080	1,1,1	Xavier et al. 2020 curated [3].
1884	R01775.b	C00441,C00005,C00080	1,1,1	C00263,C00006	1,1	Xavier et al. 2020 curated [3].
1885	R01776.a	C00024,C00263	1,1	C00010,C01077	1,1	Xavier et al. 2020 curated [3].
1886	R01776.b	C00010,C01077	1,1	C00024,C00263	1,1	Xavier et al. 2020 curated [3].
1887	R01777.a	C00091,C00263	1,1	C00010,C01118	1,1	Xavier et al. 2020 curated [3].
1888	R01777.b	C00010,C01118	1,1	C00091,C00263	1,1	Xavier et al. 2020 curated [3].
1889	R01781.a	C01380,C00003	1,1	C00266,C00004,C00080	1,1,1	Xavier et al. 2020 curated [3].
1890	R01781.b	C00266,C00004,C00080	1,1,1	C01380,C00003	1,1	Xavier et al. 2020 curated [3].
1891	R01782.a	C03826	1	C00022,C00266	1,1	Xavier et al. 2020 curated [3].
1892	R01782.b	C00022,C00266	1,1	C03826	1	Xavier et al. 2020 curated [3].
1893	R01784.a	C00684	1	C00022,C00266	1,1	Xavier et al. 2020 curated [3].
1894	R01784.b	C00022,C00266	1,1	C00684	1	Xavier et al. 2020 curated [3].
1895	R01785.a	C06441	1	C00111,C00266	1,1	Xavier et al. 2020 curated [3].
1896	R01785.b	C00111,C00266	1,1	C06441	1	Xavier et al. 2020 curated [3].
1897	R01786.a	C00002,C00267	1,1	C00008,C00668	1,1	Xavier et al. 2020 curated [3].
1898	R01786.b	C00008,C00668	1,1	C00002,C00267	1,1	Xavier et al. 2020 curated [3].
1899	R01787.a	C00794,C00006	1,1	C00267,C00005,C00080	1,1,1	Xavier et al. 2020 curated [3].
1900	R01787.b	C00267,C00005,C00080	1,1,1	C00794,C00006	1,1	Xavier et al. 2020 curated [3].
1901	R01793.a	C00268,C00004,C00080	1,1,1	C00272,C00003	1,1	Xavier et al. 2020 curated [3].
1902	R01793.b	C00272,C00003	1,1	C00268,C00004,C00080	1,1,1	Xavier et al. 2020 curated [3].
1903	R01794.a	C00268,C00005,C00080	1,1,1	C00272,C00006	1,1	Xavier et al. 2020 curated [3].
1904	R01794.b	C00272,C00006	1,1	C00268,C00005,C00080	1,1,1	Xavier et al. 2020 curated [3].
1905	R01804.a	C00270,C00009	1,1	C00645,C00074,C00001	1,1,1	Xavier et al. 2020 curated [3].
1906	R01804.b	C00645,C00074,C00001	1,1,1	C00270,C00009	1,1	Xavier et al. 2020 curated [3].
1907	R01805.a	C06241,C00001	1,1	C00270,C00009	1,1	Xavier et al. 2020 curated [3].
1908	R01805.b	C00270,C00009	1,1	C06241,C00001	1,1	Xavier et al. 2020 curated [3].
1909	R01806.a	C00024,C00270	1,1	C00010,C04015	1,1	Xavier et al. 2020 curated [3].
1910	R01806.b	C00010,C04015	1,1	C00024,C00270	1,1	Xavier et al. 2020 curated [3].
1911	R01811.a	C00270	1	C00645,C00022	1,1	Xavier et al. 2020 curated [3].
1912	R01811.b	C00645,C00022	1,1	C00270	1	Xavier et al. 2020 curated [3].
1913	R01812.a	C00272,C00006	1,2	C06313,C00005,C00080	1,2,2	Xavier et al. 2020 curated [3].
1914	R01812.b	C06313,C00005,C00080	1,2,2	C00272,C00006	1,2	Xavier et al. 2020 curated [3].
1915	R01817.a	C00644,C00006	1,1	C00275,C00005,C00080	1,1,1	Xavier et al. 2020 curated [3].
1916	R01817.b	C00275,C00005,C00080	1,1,1	C00644,C00006	1,1	Xavier et al. 2020 curated [3].
1917	R01818.a	C00275	1	C00636	1	Xavier et al. 2020 curated [3].
1918	R01818.b	C00636	1	C00275	1	Xavier et al. 2020 curated [3].
1919	R01819.a	C00275	1	C05345	1	Xavier et al. 2020 curated [3].
1920	R01819.b	C05345	1	C00275	1	Xavier et al. 2020 curated [3].
1921	R01825.a	C00279,C00003,C00001	1,1,1	C03393,C00004,C00080	1,1,1	Xavier et al. 2020 curated [3].
1922	R01825.b	C03393,C00004,C00080	1,1,1	C00279,C00003,C00001	1,1,1	Xavier et al. 2020 curated [3].
1923	R01827.a	C05382,C00118	1,1	C00279,C05345	1,1	Xavier et al. 2020 curated [3].
1924	R01827.b	C00279,C05345	1,1	C05382,C00118	1,1	Xavier et al. 2020 curated [3].
1925	R01829.a	C00447	1	C00111,C00279	1,1	Xavier et al. 2020 curated [3].
1926	R01829.b	C00111,C00279	1,1	C00447	1	Xavier et al. 2020 curated [3].
1927	R01830.a	C05345,C00118	1,1	C00279,C00231	1,1	Xavier et al. 2020 curated [3].
1928	R01830.b	C00279,C00231	1,1	C05345,C00118	1,1	Xavier et al. 2020 curated [3].
1929	R01836.a	C00535,C00003	1,1	C00280,C00004,C00080	1,1,1	Xavier et al. 2020 curated [3].
1930	R01836.b	C00280,C00004,C00080	1,1,1	C00535,C00003	1,1	Xavier et al. 2020 curated [3].
1931	R01837.a	C01227,C00003	1,1	C00280,C00004,C00080	1,1,1	Xavier et al. 2020 curated [3].
1932	R01837.b	C00280,C00004,C00080	1,1,1	C01227,C00003	1,1	Xavier et al. 2020 curated [3].
1933	R01838.a	C00535,C00006	1,1	C00280,C00005,C00080	1,1,1	Xavier et al. 2020 curated [3].
1934	R01838.b	C00280,C00005,C00080	1,1,1	C00535,C00006	1,1	Xavier et al. 2020 curated [3].
1935	R01843.a	C00002,C05382	1,1	C00008,C00447	1,1	Xavier et al. 2020 curated [3].
1936	R01843.b	C00008,C00447	1,1	C00002,C05382	1,1	Xavier et al. 2020 curated [3].
1937	R01844.a	C00002,C02076	1,1	C00008,C05382	1,1	Xavier et al. 2020 curated [3].
1938	R01844.b	C00008,C05382	1,1	C00002,C02076	1,1	Xavier et al. 2020 curated [3].
1939	R01845.a	C00447,C00001	1,1	C05382,C00009	1,1	Xavier et al. 2020 curated [3].
1940	R01845.b	C05382,C00009	1,1	C00447,C00001	1,1	Xavier et al. 2020 curated [3].
1941	R01850.a	C00024,C00283	1,1	C00010,C01857	1,1	Xavier et al. 2020 curated [3].
1942	R01850.b	C00010,C01857	1,1	C00024,C00283	1,1	Xavier et al. 2020 curated [3].
1943	R01856.a	C00286,C00001	1,1	C00330,C00536	1,1	Xavier et al. 2020 curated [3].
1944	R01856.b	C00330,C00536	1,1	C00286,C00001	1,1	Xavier et al. 2020 curated [3].
1945	R01857.a	C00002,C00361	1,1	C00008,C00286	1,1	Xavier et al. 2020 curated [3].
1946	R01857.b	C00008,C00286	1,1	C00002,C00361	1,1	Xavier et al. 2020 curated [3].
1947	R01858.a	C00286,C00022	1,1	C00361,C00074	1,1	Xavier et al. 2020 curated [3].
1948	R01858.b	C00361,C00074	1,1	C00286,C00022	1,1	Xavier et al. 2020 curated [3].
1949	R01860.a	C00568	1	C00292,C00011	1,1	Xavier et al. 2020 curated [3].
1950	R01860.b	C00292,C00011	1,1	C00568	1	Xavier et al. 2020 curated [3].
1951	R01863.a	C00294,C00009	1,1	C00262,C00620	1,1	Xavier et al. 2020 curated [3].
1952	R01863.b	C00262,C00620	1,1	C00294,C00009	1,1	Xavier et al. 2020 curated [3].
1953	R01866.a	C00337,C00006	1,1	C00295,C00005,C00080	1,1,1	Xavier et al. 2020 curated [3].
1954	R01866.b	C00295,C00005,C00080	1,1,1	C00337,C00006	1,1	Xavier et al. 2020 curated [3].
1955	R01867.a	C00337,C00122	1,1	C00295,C00042	1,1	Xavier et al. 2020 curated [3].
1956	R01867.b	C00295,C00042	1,1	C00337,C00122	1,1	Xavier et al. 2020 curated [3].
1957	R01869.a	C00337,C00003	1,1	C00295,C00080,C00004	1,1,1	Xavier et al. 2020 curated [3].
1958	R01869.b	C00295,C00080,C00004	1,1,1	C00337,C00003	1,1	Xavier et al. 2020 curated [3].
1959	R01870.a	C01103,C00013	1,1	C00295,C00119	1,1	Xavier et al. 2020 curated [3].
1960	R01870.b	C00295,C00119	1,1	C01103,C00013	1,1	Xavier et al. 2020 curated [3].
1961	R01872.a	C00296,C00003	1,1	C00944,C00004,C00080	1,1,1	Xavier et al. 2020 curated [3].
1962	R01872.b	C00944,C00004,C00080	1,1,1	C00296,C00003	1,1	Xavier et al. 2020 curated [3].
1963	R01873.a	C00296,C00113	1,1	C01359,C00944	1,1	Xavier et al. 2020 curated [3].
1964	R01873.b	C01359,C00944	1,1	C00296,C00113	1,1	Xavier et al. 2020 curated [3].
1965	R01874.a	C00793,C00001	1,1	C00283,C00014,C00022	1,1,1	Xavier et al. 2020 curated [3].
1966	R01874.b	C00283,C00014,C00022	1,1,1	C00793,C00001	1,1	Xavier et al. 2020 curated [3].
1967	R01875.a	C00320,C00051,C00080	1,2,1	C00094,C00127,C00283	1,1,1	Xavier et al. 2020 curated [3].
1968	R01875.b	C00094,C00127,C00283	1,1,1	C00320,C00051,C00080	1,2,1	Xavier et al. 2020 curated [3].
1969	R01876.a	C00299,C00009	1,1	C00106,C00620	1,1	Xavier et al. 2020 curated [3].
1970	R01876.b	C00106,C00620	1,1	C00299,C00009	1,1	Xavier et al. 2020 curated [3].
1971	R01877.a	C01368,C00001	1,1	C00299,C00009	1,1	Xavier et al. 2020 curated [3].
1972	R01877.b	C00299,C00009	1,1	C01368,C00001	1,1	Xavier et al. 2020 curated [3].
1973	R01878.a	C00475,C00001	1,1	C00299,C00014	1,1	Xavier et al. 2020 curated [3].
1974	R01878.b	C00299,C00014	1,1	C00475,C00001	1,1	Xavier et al. 2020 curated [3].
1975	R01880.a	C00286,C00299	1,1	C00361,C00105	1,1	Xavier et al. 2020 curated [3].
1976	R01880.b	C00361,C00105	1,1	C00286,C00299	1,1	Xavier et al. 2020 curated [3].
1977	R01881.a	C00002,C00300	1,1	C00008,C02305	1,1	Xavier et al. 2020 curated [3].
1978	R01881.b	C00008,C02305	1,1	C00002,C00300	1,1	Xavier et al. 2020 curated [3].
1979	R01882.a	C02305,C00001	1,1	C00300,C00009	1,1	Xavier et al. 2020 curated [3].
1980	R01882.b	C00300,C00009	1,1	C02305,C00001	1,1	Xavier et al. 2020 curated [3].
1981	R01883.a	C00019,C00581	1,1	C00021,C00300	1,1	Xavier et al. 2020 curated [3].
1982	R01883.b	C00021,C00300	1,1	C00019,C00581	1,1	Xavier et al. 2020 curated [3].
1983	R01884.a	C00791,C00001	1,1	C00300	1	Xavier et al. 2020 curated [3].
1984	R01884.b	C00300	1	C00791,C00001	1,1	Xavier et al. 2020 curated [3].
1985	R01885.a	C00301,C00001	1,1	C00620,C00020	1,1	Xavier et al. 2020 curated [3].
1986	R01885.b	C00620,C00020	1,1	C00301,C00001	1,1	Xavier et al. 2020 curated [3].
1987	R01887.a	C05715,C00001	1,2	C00302,C00014	1,1	Xavier et al. 2020 curated [3].
1988	R01887.b	C00302,C00014	1,1	C05715,C00001	1,2	Xavier et al. 2020 curated [3].
1989	R01888.a	C00002,C01822	1,1	C00008,C03281	1,1	Xavier et al. 2020 curated [3].
1990	R01888.b	C00008,C03281	1,1	C00002,C01822	1,1	Xavier et al. 2020 curated [3].
1991	R01889.a	C00024,C00825	1,1	C00010,C03154	1,1	Xavier et al. 2020 curated [3].
1992	R01889.b	C00010,C03154	1,1	C00024,C00825	1,1	Xavier et al. 2020 curated [3].
1993	R01890.a	C00063,C00588	1,1	C00013,C00307	1,1	Xavier et al. 2020 curated [3].
1994	R01890.b	C00013,C00307	1,1	C00063,C00588	1,1	Xavier et al. 2020 curated [3].
1995	R01895.a	C00474,C00003	1,1	C00309,C00004,C00080	1,1,1	Xavier et al. 2020 curated [3].
1996	R01895.b	C00309,C00004,C00080	1,1,1	C00474,C00003	1,1	Xavier et al. 2020 curated [3].
1997	R01896.a	C00379,C00003	1,1	C00310,C00004,C00080	1,1,1	Xavier et al. 2020 curated [3].
1998	R01896.b	C00310,C00004,C00080	1,1,1	C00379,C00003	1,1	Xavier et al. 2020 curated [3].
1999	R01898.a	C00310	1	C00476	1	Xavier et al. 2020 curated [3].
[truncated: 6,403 more rows]

## Sheet: Reference
Reference
[1] https://www.kegg.jp/dbget-bin/www_bget?rn:R06974
[2] https://www.kegg.jp/dbget-bin/www_bget?rn:R06975
[3] Xavier JC, Hordijk W, Kauffman S, Steel M, Martin WF. Autocatalytic chemical networks at the origin of metabolism. Proc R Soc B. 2020;287: 20192377. doi:10.1098/rspb.2019.2377
