# Supplementary material for: The hierarchical organization of autocatalytic reaction networks and its relevance to the origin of life
Source: PLoS Comput Biol. 2022 Sep 9;18(9):e1010498. doi: 10.1371/journal.pcbi.1010498 (PMC9491600; doi:10.1371/journal.pcbi.1010498)
Supplement: S3 Table — (XLSX) [file pcbi.1010498.s008.xlsx]

## Sheet: Sheet1
Serial	Seed_Choice	Func	Status	Message	Nit	Success	Warning	Supported
17	HO2	None	3	The problem is unbounded.	145	FALSE	N/A	Yes
18	OH	None	3	The problem is unbounded.	137	FALSE	N/A	Yes
20	O	None	3	The problem is unbounded.	141	FALSE	N/A	Yes
29	H2O2	None	3	The problem is unbounded.	142	FALSE	N/A	Yes
35	NO2	None	3	The problem is unbounded.	131	FALSE	N/A	Yes
36	HNO2	None	3	The problem is unbounded.	145	FALSE	N/A	Yes
37	HNO3	None	3	The problem is unbounded.	143	FALSE	N/A	Yes
66	NCO	None	3	The problem is unbounded.	132	FALSE	N/A	Yes
170	HOONO2	None	3	The problem is unbounded.	149	FALSE	N/A	Yes
171	O2NOO(-)	None	3	The problem is unbounded.	136	FALSE	N/A	Yes
182	Fe(3+)HO2(-)	None	3	The problem is unbounded.	153	FALSE	N/A	Yes
183	Fe(3+)HO2(-)Fe(2+)	None	3	The problem is unbounded.	152	FALSE	N/A	Yes
1	C3H6O3	None	2	The problem is infeasible.	15	FALSE	N/A	No
2	C3H6O3keto	None	2	The problem is infeasible.	16	FALSE	N/A	No
3	C4H8O4	None	2	The problem is infeasible.	15	FALSE	N/A	No
4	C4H8O4keto	None	2	The problem is infeasible.	14	FALSE	N/A	No
5	C5H10O5	None	2	The problem is infeasible.	15	FALSE	N/A	No
6	C5H10O5keto	None	2	The problem is infeasible.	14	FALSE	N/A	No
7	C6H12O6	None	2	The problem is infeasible.	15	FALSE	N/A	No
8	C6H12O6keto	None	2	The problem is infeasible.	14	FALSE	N/A	No
9	C7H14O7	None	2	The problem is infeasible.	14	FALSE	N/A	No
10	C7H14O7keto	None	2	The problem is infeasible.	15	FALSE	N/A	No
11	C8H16O8	None	2	The problem is infeasible.	16	FALSE	N/A	No
12	C8H16O8keto	None	2	The problem is infeasible.	15	FALSE	N/A	No
13	C2H4O2	None	2	The problem is infeasible.	14	FALSE	N/A	No
15	H	None	2	The problem is infeasible.	2	FALSE	N/A	No
21	vX	None	2	The problem is infeasible.	195	FALSE	N/A	No
22	vGamma	None	2	The problem is infeasible.	0	FALSE	N/A	No
23	vUV	None	2	The problem is infeasible.	0	FALSE	N/A	No
25	O(1D)	None	2	The problem is infeasible.	0	FALSE	N/A	No
31	O(3P)	None	2	The problem is infeasible.	0	FALSE	N/A	No
32	HCO	None	2	The problem is infeasible.	3	FALSE	N/A	No
33	N	None	2	The problem is infeasible.	0	FALSE	N/A	No
34	HNO	None	2	The problem is infeasible.	1	FALSE	N/A	No
38	(1)CH2	None	2	The problem is infeasible.	0	FALSE	N/A	No
39	CH	None	2	The problem is infeasible.	96	FALSE	N/A	No
40	CH3	None	2	The problem is infeasible.	0	FALSE	N/A	No
41	C	None	2	The problem is infeasible.	5	FALSE	N/A	No
43	CN	None	2	The problem is infeasible.	3	FALSE	N/A	No
44	CHN2	None	2	The problem is infeasible.	0	FALSE	N/A	No
45	(3)CH2	None	2	The problem is infeasible.	100	FALSE	N/A	No
46	CH2N2	None	2	The problem is infeasible.	1	FALSE	N/A	No
50	CH3CO	None	2	The problem is infeasible.	0	FALSE	N/A	No
51	HCONH2	None	2	The problem is infeasible.	2	FALSE	N/A	No
55	C2H5	None	2	The problem is infeasible.	0	FALSE	N/A	No
58	C2H	None	2	The problem is infeasible.	0	FALSE	N/A	No
59	C2	None	2	The problem is infeasible.	0	FALSE	N/A	No
61	C2H3	None	2	The problem is infeasible.	130	FALSE	N/A	No
72	(2D)N	None	2	The problem is infeasible.	0	FALSE	N/A	No
76	C4H	None	2	The problem is infeasible.	0	FALSE	N/A	No
79	C4H2star	None	2	The problem is infeasible.	0	FALSE	N/A	No
87	NH	None	2	The problem is infeasible.	0	FALSE	N/A	No
88	CHCN	None	2	The problem is infeasible.	0	FALSE	N/A	No
89	H2CN	None	2	The problem is infeasible.	0	FALSE	N/A	No
93	C3N	None	2	The problem is infeasible.	0	FALSE	N/A	No
101	CH3CHN	None	2	The problem is infeasible.	0	FALSE	N/A	No
104	CH3COHN	None	2	The problem is infeasible.	0	FALSE	N/A	No
108	CH3CNH	None	2	The problem is infeasible.	0	FALSE	N/A	No
109	CH3CNOH	None	2	The problem is infeasible.	0	FALSE	N/A	No
111	CH3NCO	None	2	The problem is infeasible.	0	FALSE	N/A	No
112	NH2	None	2	The problem is infeasible.	0	FALSE	N/A	No
118	CH2COO(-)	None	2	The problem is infeasible.	0	FALSE	N/A	No
120	CH2COOH	None	2	The problem is infeasible.	0	FALSE	N/A	No
122	CH2CN	None	2	The problem is infeasible.	0	FALSE	N/A	No
131	CH3COOH	None	2	The problem is infeasible.	2	FALSE	N/A	No
137	COO(-)	None	2	The problem is infeasible.	0	FALSE	N/A	No
141	COOH	None	2	The problem is infeasible.	2	FALSE	N/A	No
144	CO3(-)	None	2	The problem is infeasible.	0	FALSE	N/A	No
147	HO2(-)	None	2	The problem is infeasible.	2	FALSE	N/A	No
151	H2PO4	None	2	The problem is infeasible.	0	FALSE	N/A	No
152	H3PO4	None	2	The problem is infeasible.	4	FALSE	N/A	No
154	HCOOH	None	2	The problem is infeasible.	2	FALSE	N/A	No
160	H2Ostar	None	2	The problem is infeasible.	0	FALSE	N/A	No
186	Ca(H2PO4)2	None	2	The problem is infeasible.	0	FALSE	N/A	No
187	CaSO4	None	2	The problem is infeasible.	0	FALSE	N/A	No
188	HCl	None	2	The problem is infeasible.	2	FALSE	N/A	No
193	CaO2.8H2O	None	2	The problem is infeasible.	90	FALSE	N/A	No
195	FeSO4	None	2	The problem is infeasible.	2	FALSE	N/A	No
196	Fe(OH)2	None	2	The problem is infeasible.	1	FALSE	N/A	No
197	Fe3(PO4)2.8H2O	None	2	The problem is infeasible.	1	FALSE	N/A	No
198	HCOONH4	None	2	The problem is infeasible.	0	FALSE	N/A	No
199	Cl	None	2	The problem is infeasible.	3	FALSE	N/A	No
201	CNH2O	None	2	The problem is infeasible.	0	FALSE	N/A	No
202	H2PO4(-)	None	2	The problem is infeasible.	7	FALSE	N/A	No
203	HPO4(2-)	None	2	The problem is infeasible.	7	FALSE	N/A	No
208	H2NCN	None	2	The problem is infeasible.	1	FALSE	N/A	No
222	O2CH2COOH	None	2	The problem is infeasible.	2	FALSE	N/A	No
225	Cl2(-)	None	2	The problem is infeasible.	5	FALSE	N/A	No
227	H2O(+)	None	2	The problem is infeasible.	0	FALSE	N/A	No
228	H3O(+)	None	2	The problem is infeasible.	0	FALSE	N/A	No
229	HOCl	None	2	The problem is infeasible.	2	FALSE	N/A	No
238	HC(OH)N	None	2	The problem is infeasible.	0	FALSE	N/A	No
244	NC-CH2-NH2	None	2	The problem is infeasible.	2	FALSE	N/A	No
245	NC-CH2-OH	None	2	The problem is infeasible.	2	FALSE	N/A	No
247	HNC-CH2-OH	None	2	The problem is infeasible.	0	FALSE	N/A	No
252	H2NCONH2	None	2	The problem is infeasible.	2	FALSE	N/A	No
14	H2CO	N/A	N/A	N/A	N/A	N/A	N/A	No
16	O2	N/A	N/A	N/A	N/A	N/A	N/A	No
19	H2O	N/A	N/A	N/A	N/A	N/A	N/A	No
24	vIR	N/A	N/A	N/A	N/A	N/A	N/A	No
26	N2	N/A	N/A	N/A	N/A	N/A	N/A	No
27	CO2	N/A	N/A	N/A	N/A	N/A	N/A	No
28	O3	N/A	N/A	N/A	N/A	N/A	N/A	No
30	CO	N/A	N/A	N/A	N/A	N/A	N/A	No
42	CH2	N/A	N/A	N/A	N/A	N/A	N/A	No
47	HCN	N/A	N/A	N/A	N/A	N/A	N/A	No
48	(4S)N	N/A	N/A	N/A	N/A	N/A	N/A	No
49	CH3O2	N/A	N/A	N/A	N/A	N/A	N/A	No
52	C2H6	N/A	N/A	N/A	N/A	N/A	N/A	No
53	C2H2	N/A	N/A	N/A	N/A	N/A	N/A	No
54	C2H4	N/A	N/A	N/A	N/A	N/A	N/A	No
56	CH3CHO	N/A	N/A	N/A	N/A	N/A	N/A	No
57	CH2CO	N/A	N/A	N/A	N/A	N/A	N/A	No
60	C4H2	N/A	N/A	N/A	N/A	N/A	N/A	No
62	C2H2OH	N/A	N/A	N/A	N/A	N/A	N/A	No
63	C2H4OH	N/A	N/A	N/A	N/A	N/A	N/A	No
64	HCNOH	N/A	N/A	N/A	N/A	N/A	N/A	No
65	HNCO	N/A	N/A	N/A	N/A	N/A	N/A	No
67	HC3N	N/A	N/A	N/A	N/A	N/A	N/A	No
68	C2N2	N/A	N/A	N/A	N/A	N/A	N/A	No
69	C3H4	N/A	N/A	N/A	N/A	N/A	N/A	No
70	C3H8	N/A	N/A	N/A	N/A	N/A	N/A	No
71	C4H10	N/A	N/A	N/A	N/A	N/A	N/A	No
73	CH3C2H	N/A	N/A	N/A	N/A	N/A	N/A	No
74	C3H5	N/A	N/A	N/A	N/A	N/A	N/A	No
75	C4H6	N/A	N/A	N/A	N/A	N/A	N/A	No
77	C6H2	N/A	N/A	N/A	N/A	N/A	N/A	No
78	C8H2	N/A	N/A	N/A	N/A	N/A	N/A	No
80	C4H3	N/A	N/A	N/A	N/A	N/A	N/A	No
81	C3H3	N/A	N/A	N/A	N/A	N/A	N/A	No
82	CH2CCH2	N/A	N/A	N/A	N/A	N/A	N/A	No
83	C3H2	N/A	N/A	N/A	N/A	N/A	N/A	No
84	C3H7	N/A	N/A	N/A	N/A	N/A	N/A	No
85	C3H6	N/A	N/A	N/A	N/A	N/A	N/A	No
86	C4H8	N/A	N/A	N/A	N/A	N/A	N/A	No
90	CH2NH	N/A	N/A	N/A	N/A	N/A	N/A	No
91	C2H3CN	N/A	N/A	N/A	N/A	N/A	N/A	No
92	CH3CN	N/A	N/A	N/A	N/A	N/A	N/A	No
94	H2C3N	N/A	N/A	N/A	N/A	N/A	N/A	No
95	C4N2	N/A	N/A	N/A	N/A	N/A	N/A	No
96	HC2N2	N/A	N/A	N/A	N/A	N/A	N/A	No
97	N2(+)	N/A	N/A	N/A	N/A	N/A	N/A	No
98	e(-)	N/A	N/A	N/A	N/A	N/A	N/A	No
99	N(+)	N/A	N/A	N/A	N/A	N/A	N/A	No
100	CH3CN(-)	N/A	N/A	N/A	N/A	N/A	N/A	No
102	OH(-)	N/A	N/A	N/A	N/A	N/A	N/A	No
103	CH4star	N/A	N/A	N/A	N/A	N/A	N/A	No
105	CH3COHNH	N/A	N/A	N/A	N/A	N/A	N/A	No
106	CH3OCN	N/A	N/A	N/A	N/A	N/A	N/A	No
107	CH3CHNH	N/A	N/A	N/A	N/A	N/A	N/A	No
110	CH3CHNOH	N/A	N/A	N/A	N/A	N/A	N/A	No
113	NH3	N/A	N/A	N/A	N/A	N/A	N/A	No
114	C2H2star	N/A	N/A	N/A	N/A	N/A	N/A	No
115	eaq(-)	N/A	N/A	N/A	N/A	N/A	N/A	No
116	C5H6N2O2	N/A	N/A	N/A	N/A	N/A	N/A	No
117	(C5H6N2O2)2	N/A	N/A	N/A	N/A	N/A	N/A	No
119	(CH2COO(-))2	N/A	N/A	N/A	N/A	N/A	N/A	No
121	(CH2COOH)2	N/A	N/A	N/A	N/A	N/A	N/A	No
123	CH3CONH2	N/A	N/A	N/A	N/A	N/A	N/A	No
124	CH2CONH2	N/A	N/A	N/A	N/A	N/A	N/A	No
125	CH3CONH	N/A	N/A	N/A	N/A	N/A	N/A	No
126	CH3CONHCH3	N/A	N/A	N/A	N/A	N/A	N/A	No
127	CH2CONHCH3	N/A	N/A	N/A	N/A	N/A	N/A	No
128	CH3CONCH3	N/A	N/A	N/A	N/A	N/A	N/A	No
129	CH3CONHCH2	N/A	N/A	N/A	N/A	N/A	N/A	No
130	CH3COO(-)	N/A	N/A	N/A	N/A	N/A	N/A	No
132	CH3NH2	N/A	N/A	N/A	N/A	N/A	N/A	No
133	HCOOCH3	N/A	N/A	N/A	N/A	N/A	N/A	No
134	CH3NHCHO	N/A	N/A	N/A	N/A	N/A	N/A	No
135	CH3OH	N/A	N/A	N/A	N/A	N/A	N/A	No
136	CH2OH	N/A	N/A	N/A	N/A	N/A	N/A	No
138	CH2(OH)COO(-)	N/A	N/A	N/A	N/A	N/A	N/A	No
139	COO(-)(CO2H)	N/A	N/A	N/A	N/A	N/A	N/A	No
140	OH(-)(H2O)	N/A	N/A	N/A	N/A	N/A	N/A	No
142	CH2(OH)COOH	N/A	N/A	N/A	N/A	N/A	N/A	No
143	H(+)	N/A	N/A	N/A	N/A	N/A	N/A	No
145	CO4(2-)	N/A	N/A	N/A	N/A	N/A	N/A	No
146	CO3(2-)	N/A	N/A	N/A	N/A	N/A	N/A	No
148	HCO3(-)	N/A	N/A	N/A	N/A	N/A	N/A	No
149	HCOO(-)	N/A	N/A	N/A	N/A	N/A	N/A	No
150	C2O4(2-)	N/A	N/A	N/A	N/A	N/A	N/A	No
153	CNCH2CH2CN	N/A	N/A	N/A	N/A	N/A	N/A	No
155	H4P2O8	N/A	N/A	N/A	N/A	N/A	N/A	No
156	H3PO5	N/A	N/A	N/A	N/A	N/A	N/A	No
157	OCNH2	N/A	N/A	N/A	N/A	N/A	N/A	No
158	HCONH	N/A	N/A	N/A	N/A	N/A	N/A	No
159	O2(-)	N/A	N/A	N/A	N/A	N/A	N/A	No
161	N2H2	N/A	N/A	N/A	N/A	N/A	N/A	No
162	NH2OH	N/A	N/A	N/A	N/A	N/A	N/A	No
163	NH2O(-)	N/A	N/A	N/A	N/A	N/A	N/A	No
164	N2H4	N/A	N/A	N/A	N/A	N/A	N/A	No
165	NH2O2	N/A	N/A	N/A	N/A	N/A	N/A	No
166	NH4(+)	N/A	N/A	N/A	N/A	N/A	N/A	No
167	NO3(-)	N/A	N/A	N/A	N/A	N/A	N/A	No
168	NO3(2-)	N/A	N/A	N/A	N/A	N/A	N/A	No
169	NO2(-)	N/A	N/A	N/A	N/A	N/A	N/A	No
172	CH2CHO	N/A	N/A	N/A	N/A	N/A	N/A	No
173	OCN	N/A	N/A	N/A	N/A	N/A	N/A	No
174	CHOCHO	N/A	N/A	N/A	N/A	N/A	N/A	No
175	CH3CH2CHO	N/A	N/A	N/A	N/A	N/A	N/A	No
176	CH3COCOCH3	N/A	N/A	N/A	N/A	N/A	N/A	No
177	HCOCOCH3	N/A	N/A	N/A	N/A	N/A	N/A	No
178	Fe(2+)	N/A	N/A	N/A	N/A	N/A	N/A	No
179	SO4(2-)	N/A	N/A	N/A	N/A	N/A	N/A	No
180	Fe(3+)	N/A	N/A	N/A	N/A	N/A	N/A	No
181	Fe(OH)3	N/A	N/A	N/A	N/A	N/A	N/A	No
184	Fe(2+)HO2(-)	N/A	N/A	N/A	N/A	N/A	N/A	No
185	Ca10Cl2(PO4)6	N/A	N/A	N/A	N/A	N/A	N/A	No
189	Ca(2+)	N/A	N/A	N/A	N/A	N/A	N/A	No
190	PO4(3-)	N/A	N/A	N/A	N/A	N/A	N/A	No
191	Cl(-)	N/A	N/A	N/A	N/A	N/A	N/A	No
192	Ca(OH)2	N/A	N/A	N/A	N/A	N/A	N/A	No
194	O2(2-)	N/A	N/A	N/A	N/A	N/A	N/A	No
200	(NH4)2SO4	N/A	N/A	N/A	N/A	N/A	N/A	No
204	H4P2O7	N/A	N/A	N/A	N/A	N/A	N/A	No
205	H5P3O10	N/A	N/A	N/A	N/A	N/A	N/A	No
206	H6P4O13	N/A	N/A	N/A	N/A	N/A	N/A	No
207	NH6PO4	N/A	N/A	N/A	N/A	N/A	N/A	No
209	Ca5(PO4)3(OH)	N/A	N/A	N/A	N/A	N/A	N/A	No
210	HOOC(CH2)2COOH	N/A	N/A	N/A	N/A	N/A	N/A	No
211	HOOCCHCHCOOH	N/A	N/A	N/A	N/A	N/A	N/A	No
212	C4H4N2O2	N/A	N/A	N/A	N/A	N/A	N/A	No
213	C4H4N2O3	N/A	N/A	N/A	N/A	N/A	N/A	No
214	CH4N2O	N/A	N/A	N/A	N/A	N/A	N/A	No
215	HOOCCH2COOH	N/A	N/A	N/A	N/A	N/A	N/A	No
216	C4H6N2O4	N/A	N/A	N/A	N/A	N/A	N/A	No
217	C4H4N2O4	N/A	N/A	N/A	N/A	N/A	N/A	No
218	CH3COCOOH	N/A	N/A	N/A	N/A	N/A	N/A	No
219	HOCOO(2-)	N/A	N/A	N/A	N/A	N/A	N/A	No
220	H2CO3	N/A	N/A	N/A	N/A	N/A	N/A	No
221	O2CH2COO(-)	N/A	N/A	N/A	N/A	N/A	N/A	No
223	HO	N/A	N/A	N/A	N/A	N/A	N/A	No
224	ClOH(-)	N/A	N/A	N/A	N/A	N/A	N/A	No
226	Cl2	N/A	N/A	N/A	N/A	N/A	N/A	No
230	(-)OCl	N/A	N/A	N/A	N/A	N/A	N/A	No
231	NH2Cl	N/A	N/A	N/A	N/A	N/A	N/A	No
232	NHCl2	N/A	N/A	N/A	N/A	N/A	N/A	No
233	NCl3	N/A	N/A	N/A	N/A	N/A	N/A	No
234	(-)CN	N/A	N/A	N/A	N/A	N/A	N/A	No
235	ClCN	N/A	N/A	N/A	N/A	N/A	N/A	No
236	OCN(-)	N/A	N/A	N/A	N/A	N/A	N/A	No
237	(-)N(CN)2	N/A	N/A	N/A	N/A	N/A	N/A	No
239	H2CNH	N/A	N/A	N/A	N/A	N/A	N/A	No
240	HOCN	N/A	N/A	N/A	N/A	N/A	N/A	No
241	CCNHC	N/A	N/A	N/A	N/A	N/A	N/A	No
242	CNCCH	N/A	N/A	N/A	N/A	N/A	N/A	No
243	HNC	N/A	N/A	N/A	N/A	N/A	N/A	No
246	CN-CH2-OH	N/A	N/A	N/A	N/A	N/A	N/A	No
248	H2NC-CH2-OH	N/A	N/A	N/A	N/A	N/A	N/A	No
249	NC-CH2O-CH2-OH	N/A	N/A	N/A	N/A	N/A	N/A	No
250	H2NCNH	N/A	N/A	N/A	N/A	N/A	N/A	No
251	H2NCOOH	N/A	N/A	N/A	N/A	N/A	N/A	No
253	2-NH2-Ox	N/A	N/A	N/A	N/A	N/A	N/A	No
254	Pentose-NH2-Ox	N/A	N/A	N/A	N/A	N/A	N/A	No
255	NH2CN	N/A	N/A	N/A	N/A	N/A	N/A	No
256	C3H3NO	N/A	N/A	N/A	N/A	N/A	N/A	No
257	C4H5N3O	N/A	N/A	N/A	N/A	N/A	N/A	No
258	Anhydroarabinonucleoside	N/A	N/A	N/A	N/A	N/A	N/A	No
259	CMP	N/A	N/A	N/A	N/A	N/A	N/A	No
260	2-NH2-Im	N/A	N/A	N/A	N/A	N/A	N/A	No
261	H2O(2+)	N/A	N/A	N/A	N/A	N/A	N/A	No
262	H2O(3+)	N/A	N/A	N/A	N/A	N/A	N/A	No
263	H2O(4+)	N/A	N/A	N/A	N/A	N/A	N/A	No
264	alpha	N/A	N/A	N/A	N/A	N/A	N/A	No
265	He4(+)	N/A	N/A	N/A	N/A	N/A	N/A	No
266	beta	N/A	N/A	N/A	N/A	N/A	N/A	No
267	FastNeutron	N/A	N/A	N/A	N/A	N/A	N/A	No
268	ThermalNeutron	N/A	N/A	N/A	N/A	N/A	N/A	No
269	He(4+)	N/A	N/A	N/A	N/A	N/A	N/A	No
270	He	N/A	N/A	N/A	N/A	N/A	N/A	No
271	FastProton	N/A	N/A	N/A	N/A	N/A	N/A	No
272	CH3OCONH2	N/A	N/A	N/A	N/A	N/A	N/A	No
