# Supplementary material for: The hierarchical organization of autocatalytic reaction networks and its relevance to the origin of life
Source: PLoS Comput Biol. 2022 Sep 9;18(9):e1010498. doi: 10.1371/journal.pcbi.1010498 (PMC9491600; doi:10.1371/journal.pcbi.1010498)
Supplement: S4 Table — (XLSX) [file pcbi.1010498.s009.xlsx]

## Sheet: Sheet1
Seed_Choice		Rxn	Reactant	Reactant_stoi	Product	Product_stoi
OH		Rn008	H2,OH	1,1	H,H2O	1,1
		Rn032	OH	2	H2O,O	1,1
		Rn033	OH	2	H2O2	1
		Rn079	NO,OH	1,1	HNO2	1
		Rn116	CH4,OH	1,1	CH3,H2O	1,1
		Rn334	OH	2	H2O,O(3P)	1,1
		Rn000	H	2	H2	1
		Rn007	H2,O	1,1	H,OH	1,1
		Rn009	O,OH	1,1	H,O2	1,1
		Rn010	O	2	O2	1
		Rn035	H2O2,vVIS	1,1	OH,vIR	2,1
		Rn039	H2O2,O	1,1	HO2,OH	1,1
		Rn040	H2O2,OH	1,1	H2O,HO2	1,1
		Rn077	H,NO	1,1	HNO	1
		Rn078	NO,O	1,1	NO2	1
		Rn096	HNO2,OH	1,1	H2O,NO2	1,1
		Rn097	HNO2,vVIS	1,1	NO,OH,vIR	1,1,1
		Rn115	CH4,O	1,1	CH3,OH	1,1
		Rn151	CH3,H	1,1	CH4	1
		Rn152	CH3,O	1,1	H,H2CO	1,1
		Rn154	CH3,OH	1,1	H2,H2CO	1,1
		Rn164	CH3,NO	1,1	HCONH2	1
		Rn171	CH3	2	C2H6	1
		Rn332	CH3,OH	1,1	CO,H2	1,2
		Rn518	CH3,OH	1,1	CH3OH	1
		Rn644	O(3P)	2	O2	1
		Rn645	O(3P),OH	1,1	HO2	1
		Rn668	H,OH	1,1	H2O,vIR	1,1
		Rn678	H,H2O	1,1	H2,OH	1,1
		Update001	CH3,H2O2	1,1	CH3OH,OH	1,1
		Rn001	H,O2	1,1	HO2	1
		Rn002	H,HO2	1,1	H2,O2	1,1
		Rn003	H,HO2	1,1	OH	2
		Rn004	H,HO2	1,1	H2O,O	1,1
		Rn005	HO2,O	1,1	O2,OH	1,1
		Rn006	HO2,OH	1,1	H2O,O2	1,1
		Rn024	O,O2	1,1	O3	1
		Rn034	HO2	2	H2O2,O2	1,1
		Rn047	CO,OH	1,1	CO2,H	1,1
		Rn048	CO,O(3P)	1,1	CO2	1
		Rn049	CO,H	1,1	HCO	1
		Rn067	H,H2CO	1,1	H2,HCO	1,1
		Rn068	H2CO,O	1,1	HCO,OH	1,1
		Rn069	H2CO,OH	1,1	H2O,HCO	1,1
		Rn080	HO2,NO	1,1	NO2,OH	1,1
		Rn082	HNO,vVIS	1,1	H,NO,vIR	1,1,1
		Rn086	H,HNO	1,1	H2,NO	1,1
		Rn087	HNO,O	1,1	NO,OH	1,1
		Rn088	HNO,OH	1,1	H2O,NO	1,1
		Rn089	NO2,vVIS	1,1	NO,O,vIR	1,1,1
		Rn093	H,NO2	1,1	NO,OH	1,1
		Rn094	NO2,O	1,1	NO,O2	1,1
		Rn095	NO2,OH	1,1	HNO3	1
		Rn156	CH3,HNO	1,1	CH4,NO	1,1
		Rn157	CH3,O2	1,1	CH3O2	1
		Rn161	CH3,CO	1,1	CH3CO	1
		Rn169	H,HCONH2	1,1	CH4,NO	1,1
		Rn170	CH3,H2CO	1,1	CH4,HCO	1,1
		Rn181	C2H6,OH	1,1	C2H5,H2O	1,1
		Rn182	C2H6,O	1,1	C2H5,OH	1,1
		Rn200	CH3,HCONH2	1,1	C2H6,NO	1,1
		Rn387	H2O,NO,O2	1,2,1	H2O,NO2	1,2
		Rn388	H2O,NO2	1,2	HNO2,HNO3	1,1
		Rn401	C2H6,CH3	1,1	C2H5,CH4	1,1
		Rn436	C2H6,H	1,1	C2H5,H2	1,1
		Rn446	HCONH2,OH	1,1	H2O,OCNH2	1,1
		Rn447	HCONH2,OH	1,1	H2O,HCONH	1,1
		Rn448	HO2	1	H(+),O2(-)	1,1
		Rn461	HO2,NO2	1,1	HOONO2	1
		Rn480	FeS2,H2O,O2	2,2,7	Fe(2+),H(+),SO4(2-)	2,4,4
		Rn488	H2O2,HO2	1,1	H2O,O2,OH	1,1,1
		Rn514	HCONH2	1	CO,NH3	1,1
		Rn519	CH3OH,CO	1,1	HCOOCH3	1
		Rn646	HO2,O(3P)	1,1	O2,OH	1,1
		Rn031	H,O3	1,1	O2,OH	1,1
		Rn050	HCO,vIR	1,1	CO,H	1,1
		Rn051	HCO,vVIS	1,1	CO,H,vIR	1,1,1
		Rn055	H,HCO	1,1	CO,H2	1,1
		Rn056	HCO,O	1,1	CO2,H	1,1
		Rn057	HCO,O	1,1	CO,OH	1,1
		Rn058	HCO,OH	1,1	CO,H2O	1,1
		Rn059	HCO,O2	1,1	CO,HO2	1,1
		Rn060	HCO	2	CO,H2CO	1,1
		Rn081	HCO,NO	1,1	CO,HNO	1,1
		Rn101	HNO3,vVIS	1,1	NO2,OH,vIR	1,1,1
		Rn105	HNO3,OH	1,1	H2O,NO2,O	1,1,1
		Rn155	CH3,HCO	1,1	CH4,CO	1,1
		Rn158	CH3O2,H	1,1	CH4,O2	1,1
		Rn159	CH3O2,H	1,1	H2CO,H2O	1,1
		Rn160	CH3O2,O	1,1	H2CO,HO2	1,1
		Rn162	CH3CO,H	1,1	CH4,CO	1,1
		Rn163	CH3CO,O	1,1	H2CO,HCO	1,1
		Rn168	CH3CO,NO	1,1	CO,HCONH2	1,1
		Rn183	C2H5,H	1,1	CH3	2
		Rn184	C2H5,O	1,1	CH3CHO,H	1,1
		Rn185	C2H5,OH	1,1	CH3CHO,H2	1,1
		Rn186	C2H5,HCO	1,1	C2H6,CO	1,1
		Rn187	C2H5,HNO	1,1	C2H6,NO	1,1
		Rn198	CH3,CH3CO	1,1	C2H6,CO	1,1
		Rn199	CH3,CH3CO	1,1	CH2CO,CH4	1,1
		Rn281	C2H5,CH3	1,1	C3H8	1
		Rn282	C2H5	2	C4H10	1
		Rn310	C2H5,CH3	1,1	C2H4,CH4	1,1
		Rn313	C2H5	2	C2H4,C2H6	1,1
		Rn392	C2H5,H	1,1	C2H6	1
		Rn456	NH3,OH	1,1	H2O,NH2	1,1
		Rn462	HOONO2	1	HO2,NO2	1,1
		Rn463	NO2,O2(-)	1,1	O2NOO(-)	1
		Rn476	HCO	2	CHOCHO	1
		Rn478	CH3CO	2	CH3COCOCH3	1
		Rn479	CH3CO,HCO	1,1	HCOCOCH3	1
		Rn481	Fe(2+),H(+),O2	4,4,1	Fe(3+),H2O	4,2
		Rn485	Fe(2+),H2O2	1,1	Fe(3+),OH,OH(-)	1,1,1
		Rn486	Fe(2+),OH	1,1	Fe(3+),OH(-)	1,1
		Rn489	Fe(2+),HO2	1,1	Fe(3+),HO2(-)	1,1
		Rn491	H,O2(-)	1,1	HO2(-)	1
		Rn492	Fe(2+),HO2	1,1	Fe(3+)HO2(-)	1
		Rn507	Fe(2+),SO4(2-)	1,1	FeSO4	1
		Rn513	CO,NH3	1,1	HCONH2	1
		Rn520	H(+),H2O,HCONH2,SO4(2-)	2,2,2,1	(NH4)2SO4,HCOOH	1,2
		Rn523	H,OCNH2	1,1	HCONH2	1
		Rn543	CO2,H2O	1,1	H(+),HCO3(-)	1,1
		Rn621	H2CO,NH3	1,1	H,H2CNH,OH	1,1,1
		Update002	HCOOCH3,NH3	1,1	CH3OH,HCONH2	1,1
		Rn194	CH3CHO,H	1,1	CH3CO,H2	1,1
		Rn195	CH3CHO,O	1,1	CH3CO,OH	1,1
		Rn196	CH3CHO,OH	1,1	CH3CO,H2O	1,1
		Rn197	CH3,CH3CHO	1,1	CH3CO,CH4	1,1
		Rn236	C2H4,H	1,1	C2H5	1
		Rn237	C2H4,O(3P)	1,1	CH3,HCO	1,1
		Rn238	C2H4,OH	1,1	C2H4OH	1
		Rn249	CH2CO,H	1,1	CH3,CO	1,1
		Rn250	CH2CO,O	1,1	CO,H2CO	1,1
		Rn386	NH2	2	NH,NH3	1,1
		Rn444	HCO3(-),OH	1,1	CO3(-),H2O	1,1
		Rn451	H2O,NH2,OH	1,1,1	H2O,NH2OH	1,1
		Rn453	NH2	2	N2H4	1
		Rn454	H2O,NH2,O2	1,1,1	H2O,NH2O2	1,1
		Rn455	HCO3(-),NH2	1,1	CO3(-),NH3	1,1
		Rn467	O2NOO(-)	1	NO2,O2(-)	1,1
		Rn473	CH3CHO,OH	1,1	CH2CHO,H2O	1,1
		Rn482	Fe(3+),H2O	1,3	Fe(OH)3,H(+)	1,3
		Rn483	Fe(3+),FeS2,H2O	14,1,8	Fe(2+),H(+),SO4(2-)	15,16,2
		Rn484	Fe(3+),O2(-)	1,1	Fe(2+),O2	1,1
		Rn490	HO2(-)	1	H,O2(-)	1,1
		Rn493	Fe(2+),Fe(3+)HO2(-)	1,1	Fe(3+)HO2(-)Fe(2+)	1
		Rn495	Fe(3+)HO2(-)	1	Fe(3+),HO2(-)	1,1
		Rn505	H2O2,HO2(-)	1,1	H2O,O2,OH(-)	1,1,1
		Rn508	FeSO4	1	Fe(2+),SO4(2-)	1,1
		Rn509	Fe(2+),OH(-)	1,2	Fe(OH)2	1
		Rn515	HCOOH,NH3	1,1	HCOONH4	1
		Rn561	H,HCOOH	1,1	COOH,H2	1,1
		Rn562	H2CO,H2O,HCOOH	1,1,1	CH3OH,H2CO3	1,1
		Rn565	HCOOH,OH	1,1	COOH,H2O	1,1
		Rn569	HCOOH	1	H(+),HCOO(-)	1,1
		Rn620	H,H2CNH,OH	1,1,1	H2CO,NH3	1,1
		Rn675	H(+),HO2(-)	1,1	H2O2	1
		Update004_revRn543	H(+),HCO3(-)	1,1	CO2,H2O	1,1
		Rn239	C2H4OH,H	1,1	C2H4,H2O	1,1
		Rn240	C2H4OH,H	1,1	CH3CHO,H2	1,1
		Rn241	C2H4OH,O	1,1	CH3CHO,OH	1,1
		Rn242	C2H4OH,OH	1,1	CH3CHO,H2O	1,1
		Rn347	H,NH	1,1	(4S)N,H2	1,1
		Rn348	CH3,NH	1,1	CH2NH,H	1,1
		Rn349	CH3,NH	1,1	(4S)N,CH4	1,1
		Rn350	NH	2	H2,N2	1,1
		Rn425	COOH	1	COO(-),H(+)	1,1
		Rn427	CO3(-)	2	CO2,CO4(2-)	1,1
		Rn435	H,HCOO(-)	1,1	COO(-),H2	1,1
		Rn439	COOH,H	1,1	HCOOH	1
		Rn452	CO3(-),NH2	1,1	CO2,NH2O(-)	1,1
		Rn469	HCOO(-),OH	1,1	COO(-),H2O	1,1
		Rn477	CH2CHO,CH3	1,1	CH3CH2CHO	1
		Rn494	Fe(3+)HO2(-)Fe(2+)	1	Fe(2+),Fe(3+)HO2(-)	1,1
		Rn496	Fe(3+)HO2(-)Fe(2+)	1	Fe(2+)HO2(-),Fe(3+)	1,1
		Rn510	Fe(OH)2	1	Fe(2+),OH(-)	1,2
		Rn516	HCOONH4	1	H2O,HCONH2	1,1
		Rn554	CH3CO,COOH	1,1	CH3COCOOH	1
		Rn560	CO3(-),HCOO(-)	1,1	COO(-),HCO3(-)	1,1
		Rn568	H(+),HCOO(-)	1,1	HCOOH	1
		Rn340	(4S)N,CH3	1,1	H,H2CN	1,1
		Rn343	(4S)N,C2H5	1,1	CH3,H2CN	1,1
		Rn344	(4S)N,C2H5	1,1	C2H4,NH	1,1
		Rn345	(4S)N,NH	1,1	H,N2	1,1
		Rn426	COO(-),H(+)	1,1	COOH	1
		Rn429	CO4(2-),H2O	1,1	CO2,HO2(-),OH(-)	1,1,1
		Rn430	CO3(-),COO(-)	1,1	CO2,CO3(2-)	1,1
		Rn431	COO(-),H2O2	1,1	CO2,OH,OH(-)	1,1,1
		Rn432	COO(-),HCO3(-)	1,1	CO3(-),HCOO(-)	1,1
		Rn433	COO(-)	2	C2O4(2-)	1
		Rn472	COO(-),H2O	1,1	COOH,OH(-)	1,1
		Rn558	COO(-),H2O	1,1	H(+),HOCOO(2-)	1,1
		Rn352	(4S)N,H2CN	1,1	HCN,NH	1,1
		Rn353	H,H2CN	1,1	H2,HCN	1,1
		Rn428	CO3(2-),OH	1,1	CO3(-),OH(-)	1,1
		Rn544	CO3(2-),H2O	1,1	HCO3(-),OH(-)	1,1
		Rn559	H(+),HOCOO(2-)	1,1	COO(-),H2O	1,1
		Rn612	H2CN	2	H2CNH,HCN	1,1
		Rn254	HCN,OH	1,1	HCNOH	1
		Rn255	HCN,OH	1,1	H,HNCO	1,1
		Rn521	HCN,OH	1,1	CNH2O	1
		Rn610	H,HCN	1,1	H2CN	1
		Rn611	HCN,OH	1,1	HC(OH)N	1
		Rn622	H2CNH,HCN	1,1	NC-CH2-NH2	1
		Rn624	H2CO,HCN	1,1	NC-CH2-OH	1
		Rn262	H,HCNOH	1,1	H2O,HCN	1,1
		Rn263	H,HCNOH	1,1	H2,HNCO	1,1
		Rn264	HCNOH,O	1,1	HNCO,OH	1,1
		Rn265	HCNOH,OH	1,1	H2O,HNCO	1,1
		Rn269	HNCO,OH	1,1	H2O,NCO	1,1
		Rn522	CNH2O	1	OCNH2	1
		Rn613	HC(OH)N	2	HCONH2,HOCN	1,1
		Rn623	NC-CH2-NH2	1	H2CNH,HCN	1,1
		Rn625	NC-CH2-OH	1	H2CO,HCN	1,1
		Rn273	NCO,O	1,1	CO,NO	1,1
		Rn275	H2,NCO	1,1	H,HNCO	1,1
		Rn276	CH4,NCO	1,1	CH3,HNCO	1,1
		Rn633	H2O,HOCN	1,1	H2NCOOH	1
		Rn634	HOCN,NH3	1,1	H2NCONH2	1
		Update005_revRn634	H2NCONH2	1	HOCN,NH3	1,1
