# Supplementary material for: The hierarchical organization of autocatalytic reaction networks and its relevance to the origin of life
Source: PLoS Comput Biol. 2022 Sep 9;18(9):e1010498. doi: 10.1371/journal.pcbi.1010498 (PMC9491600; doi:10.1371/journal.pcbi.1010498)
Supplement: S5 Table — (XLSX) [file pcbi.1010498.s010.xlsx]

## Sheet: TableS5A
Table S5A. Example of an abiotic 10-reaction tier-1 autocatalytic motif, corresponding to Fig. 3
x_AC#1	Reaction_ID	Reactant_name	Reactant_stoi.	Product_name	Product_stoi.
14	Rn009	O,OH	1,1	H,O2	1,1
1	Rn032	OH	2	H2O,O	1,1
15	Rn049	CO,H	1,1	HCO	1
7	Rn060	HCO	2	CO,H2CO	1,1
25	Rn089	NO2,vVIS	1,1	NO,O,vIR	1,1,1
11	Rn115	CH4,O	1,1	CH3,OH	1,1
10	Rn164	CH3,NO	1,1	HCONH2	1
13	Rn387	H2O,NO,O2	1,2,1	H2O,NO2	1,2
9	Rn514	HCONH2	1	CO,NH3	1,1
6	Rn621	H2CO,NH3	1,1	H,H2CNH,OH	1,1,1

## Sheet: TableS5B
Table S5B. Examples of alternative abiotic tier-1 autocatalytic motifs
	Reactions_in_the_autocatalytic_motif	10	10	10	10	10	10	10	10	10	10	11	11	11	11	11	11	11	11	11	11	11	11	11	11	11	11	11	11	11	11	11	11	11	11	11	11	11	11	11	11
Shared_by_all?	Reaction_ID	AC#1	AC#2	AC#3	AC#4	AC#5	AC#6	AC#7	AC#8	AC#9	AC#10	AC#11	AC#12	AC#13	AC#14	AC#15	AC#16	AC#17	AC#18	AC#19	AC#20	AC#21	AC#22	AC#23	AC#24	AC#25	AC#26	AC#27	AC#28	AC#29	AC#30	AC#31	AC#32	AC#33	AC#34	AC#35	AC#36	AC#37	AC#38	AC#39	AC#40
Yes	Rn009	14	14	16	15	15	16	15	15	15	16	19	12	58	19	18	19	16	58	58	20	62	60	58	20	16	17	19	66	18	18	19	59	60	15	15	59	59	66	15	59
Yes	Rn060	7	7	8	7	7	7	7	8	7	7	7	7	7	11	7	7	7	7	7	9	7	7	7	9	7	9	9	8	8	7	9	7	7	8	7	7	7	8	7	7
Yes	Rn089	25	25	29	27	27	29	27	27	27	29	35	21	113	35	33	35	29	113	113	33	121	117	113	33	29	30	33	129	33	33	33	115	117	28	27	115	115	129	27	115
Yes	Rn387	13	13	15	14	14	15	14	14	14	15	18	11	57	18	17	18	15	57	57	17	61	59	57	17	15	16	17	65	17	17	17	58	59	14	14	58	58	65	14	58
Yes	Rn514	9	9	10	9	9	9	9	9	9	9	22	9	22	13	21	22	10	22	22	11	23	22	22	11	10	11	11	25	11	10	11	22	22	10	9	22	22	25	9	22
Yes	Rn621	6	6	7	6	6	6	6	6	6	6	21	6	21	10	20	21	6	21	21	8	22	21	21	8	6	8	8	24	7	6	8	21	21	7	6	21	21	24	6	21
No	Rn115	11	10	12	11	11	12	11	11	11	12			39	15			13	40	39	13	42	41	40	13	12	13	13	45	14	14	13	40	41	12	11	40	40	45	11	40
No	Rn164	10	10	11	10	10	11	10	10	10	11		10		14	22	23		23	23	12				12		12	12				12	23		11	10	23		26	10
No	Rn049	15	15	17	15	15	15	16	16	15	15		15		23	15		15			19				21	15	19	21		17	15	19			17	17				15
No	Rn161											39		39			16	12	16	16		41	40	39		12			44	13	13		16	40			16	39	18		39
No	Rn163											15		15			15		15	15		16	15	15					17				15	15			15	15	17		15
No	Rn168											23		23				11				24	24	23		11			26	12	12			24				23			23
No	Rn116		1									40	11	1		37	40			1						1
No	Rn032	1																1	1					1
No	Rn334			1																									1	1									1
No	Rn678											39	10			36	39
No	Rn008					1																											1					1
No	Rn446						1																								1			1
No	Rn668									1																											1				1
No	Rn001																				2											2
No	Rn004																				1				1
No	Rn006																											1				1
No	Rn058							1														1
No	Rn059																								2			2
No	Rn088																																			1				1
No	Rn447										1												1
No	Rn007												8
No	Rn033														2
No	Rn040														1
No	Rn069								1
No	Rn077																																							2
No	Rn079																																		2
No	Rn081																																			2
No	Rn095																										2
No	Rn096																																		1
No	Rn105																										1
No	Rn152															14
No	Rn456				1
