# Supplementary material for: The hierarchical organization of autocatalytic reaction networks and its relevance to the origin of life
Source: PLoS Comput Biol. 2022 Sep 9;18(9):e1010498. doi: 10.1371/journal.pcbi.1010498 (PMC9491600; doi:10.1371/journal.pcbi.1010498)
Supplement: S6 Table — (XLSX) [file pcbi.1010498.s011.xlsx]

## Sheet: Sheet1
Seed_Choice		Rxn	Reactant	Reactant_stoi	Product	Product_stoi
HCO,O2		Rn089	NO2,vVIS	1,1	NO,O,vIR	1,1,1
		Rn115	CH4,O	1,1	CH3,OH	1,1
		Rn049	CO,H	1,1	HCO	1
		Rn164	CH3,NO	1,1	HCONH2	1
		Rn490	HO2(-)	1	H,O2(-)	1,1
		Rn484	Fe(3+),O2(-)	1,1	Fe(2+),O2	1,1
		Rn514	HCONH2	1	CO,NH3	1,1
		Rn621	H2CO,NH3	1,1	H,H2CNH,OH	1,1,1
		Rn387	H2O,NO,O2	1,2,1	H2O,NO2	1,2
		Rn334	OH	2	H2O,O(3P)	1,1
		Rn645	O(3P),OH	1,1	HO2	1
		Rn489	Fe(2+),HO2	1,1	Fe(3+),HO2(-)	1,1
		Rn060	HCO	2	CO,H2CO	1,1
		Rn543	CO2,H2O	1,1	H(+),HCO3(-)	1,1
		Rn432	COO(-),HCO3(-)	1,1	CO3(-),HCOO(-)	1,1
		Rn435	H,HCOO(-)	1,1	COO(-),H2	1,1
		Rn427	CO3(-)	2	CO2,CO4(2-)	1,1
		Rn429	CO4(2-),H2O	1,1	CO2,HO2(-),OH(-)	1,1,1
		Rn161	CH3,CO	1,1	CH3CO	1
		Rn163	CH3CO,O	1,1	H2CO,HCO	1,1
		Rn456	NH3,OH	1,1	H2O,NH2	1,1
		Rn481	Fe(2+),H(+),O2	4,4,1	Fe(3+),H2O	4,2
		Rn349	CH3,NH	1,1	(4S)N,CH4	1,1
		Rn561	H,HCOOH	1,1	COOH,H2	1,1
		Rn425	COOH	1	COO(-),H(+)	1,1
		Rn386	NH2	2	NH,NH3	1,1
		Rn520	H(+),H2O,HCONH2,SO4(2-)	2,2,2,1	(NH4)2SO4,HCOOH	1,2
		Rn340	(4S)N,CH3	1,1	H,H2CN	1,1
		Rn352	(4S)N,H2CN	1,1	HCN,NH	1,1
		Rn433	COO(-)	2	C2O4(2-)	1
		Rn171	CH3	2	C2H6	1
		Rn436	C2H6,H	1,1	C2H5,H2	1,1
		Rn611	HCN,OH	1,1	HC(OH)N	1
		Rn480	FeS2,H2O,O2	2,2,7	Fe(2+),H(+),SO4(2-)	2,4,4
		Rn047	CO,OH	1,1	CO2,H	1,1
		Rn184	C2H5,O	1,1	CH3CHO,H	1,1
		Rn613	HC(OH)N	2	HCONH2,HOCN	1,1
		Rn492	Fe(2+),HO2	1,1	Fe(3+)HO2(-)	1
		Rn473	CH3CHO,OH	1,1	CH2CHO,H2O	1,1
		Rn493	Fe(2+),Fe(3+)HO2(-)	1,1	Fe(3+)HO2(-)Fe(2+)	1
		Rn344	(4S)N,C2H5	1,1	C2H4,NH	1,1
		Rn033	OH	2	H2O2	1
		Rn255	HCN,OH	1,1	H,HNCO	1,1
		Rn476	HCO	2	CHOCHO	1
		Rn024	O,O2	1,1	O3	1
		Rn388	H2O,NO2	1,2	HNO2,HNO3	1,1
		Rn157	CH3,O2	1,1	CH3O2	1
		Rn507	Fe(2+),SO4(2-)	1,1	FeSO4	1
		Update001	CH3,H2O2	1,1	CH3OH,OH	1,1
		Rn446	HCONH2,OH	1,1	H2O,OCNH2	1,1
		Rn447	HCONH2,OH	1,1	H2O,HCONH	1,1
		Rn478	CH3CO	2	CH3COCOCH3	1
		Rn479	CH3CO,HCO	1,1	HCOCOCH3	1
		Rn482	Fe(3+),H2O	1,3	Fe(OH)3,H(+)	1,3
		Rn281	C2H5,CH3	1,1	C3H8	1
		Rn282	C2H5	2	C4H10	1
		Rn496	Fe(3+)HO2(-)Fe(2+)	1	Fe(2+)HO2(-),Fe(3+)	1,1
		Rn562	H2CO,H2O,HCOOH	1,1,1	CH3OH,H2CO3	1,1
		Rn451	H2O,NH2,OH	1,1,1	H2O,NH2OH	1,1
		Rn452	CO3(-),NH2	1,1	CO2,NH2O(-)	1,1
		Rn453	NH2	2	N2H4	1
		Rn454	H2O,NH2,O2	1,1,1	H2O,NH2O2	1,1
		Rn554	CH3CO,COOH	1,1	CH3COCOOH	1
		Rn348	CH3,NH	1,1	CH2NH,H	1,1
		Rn350	NH	2	H2,N2	1,1
		Rn430	CO3(-),COO(-)	1,1	CO2,CO3(2-)	1,1
		Rn477	CH2CHO,CH3	1,1	CH3CH2CHO	1
		Rn254	HCN,OH	1,1	HCNOH	1
		Rn521	HCN,OH	1,1	CNH2O	1
		Rn622	H2CNH,HCN	1,1	NC-CH2-NH2	1
		Rn269	HNCO,OH	1,1	H2O,NCO	1,1
		Rn633	H2O,HOCN	1,1	H2NCOOH	1
		Rn463	NO2,O2(-)	1,1	O2NOO(-)	1
		Rn238	C2H4,OH	1,1	C2H4OH	1
		Rn634	HOCN,NH3	1,1	H2NCONH2	1
		Rn558	COO(-),H2O	1,1	H(+),HOCOO(2-)	1,1
		Rn624	H2CO,HCN	1,1	NC-CH2-OH	1
		Rn461	HO2,NO2	1,1	HOONO2	1
		Rn519	CH3OH,CO	1,1	HCOOCH3	1
		Rn509	Fe(2+),OH(-)	1,2	Fe(OH)2	1
		Rn077	H,NO	1,1	HNO	1
		Rn515	HCOOH,NH3	1,1	HCOONH4	1
		Rn199	CH3,CH3CO	1,1	CH2CO,CH4	1,1
		Rn097	HNO2,vVIS	1,1	NO,OH,vIR	1,1,1
		Rn051	HCO,vVIS	1,1	CO,H,vIR	1,1,1
		Rn059	HCO,O2	1,1	CO,HO2	1,1
		Rn081	HCO,NO	1,1	CO,HNO	1,1
		Rn000	H	2	H2	1
		Rn001	H,O2	1,1	HO2	1
		Rn002	H,HO2	1,1	H2,O2	1,1
		Rn003	H,HO2	1,1	OH	2
		Rn004	H,HO2	1,1	H2O,O	1,1
		Rn034	HO2	2	H2O2,O2	1,1
		Rn050	HCO,vIR	1,1	CO,H	1,1
		Rn055	H,HCO	1,1	CO,H2	1,1
		Rn067	H,H2CO	1,1	H2,HCO	1,1
		Rn080	HO2,NO	1,1	NO2,OH	1,1
		Rn082	HNO,vVIS	1,1	H,NO,vIR	1,1,1
		Rn086	H,HNO	1,1	H2,NO	1,1
		Rn448	HO2	1	H(+),O2(-)	1,1
		Rn005	HO2,O	1,1	O2,OH	1,1
		Rn006	HO2,OH	1,1	H2O,O2	1,1
		Rn007	H2,O	1,1	H,OH	1,1
		Rn008	H2,OH	1,1	H,H2O	1,1
		Rn009	O,OH	1,1	H,O2	1,1
		Rn010	O	2	O2	1
		Rn032	OH	2	H2O,O	1,1
		Rn035	H2O2,vVIS	1,1	OH,vIR	2,1
		Rn039	H2O2,O	1,1	HO2,OH	1,1
		Rn040	H2O2,OH	1,1	H2O,HO2	1,1
		Rn056	HCO,O	1,1	CO2,H	1,1
		Rn057	HCO,O	1,1	CO,OH	1,1
		Rn058	HCO,OH	1,1	CO,H2O	1,1
		Rn068	H2CO,O	1,1	HCO,OH	1,1
		Rn069	H2CO,OH	1,1	H2O,HCO	1,1
		Rn078	NO,O	1,1	NO2	1
		Rn079	NO,OH	1,1	HNO2	1
		Rn087	HNO,O	1,1	NO,OH	1,1
		Rn088	HNO,OH	1,1	H2O,NO	1,1
		Rn093	H,NO2	1,1	NO,OH	1,1
		Rn094	NO2,O	1,1	NO,O2	1,1
		Rn095	NO2,OH	1,1	HNO3	1
		Rn116	CH4,OH	1,1	CH3,H2O	1,1
		Rn488	H2O2,HO2	1,1	H2O,O2,OH	1,1,1
		Rn491	H,O2(-)	1,1	HO2(-)	1
		Rn668	H,OH	1,1	H2O,vIR	1,1
		Rn678	H,H2O	1,1	H2,OH	1,1
		Rn031	H,O3	1,1	O2,OH	1,1
		Rn048	CO,O(3P)	1,1	CO2	1
		Rn096	HNO2,OH	1,1	H2O,NO2	1,1
		Rn101	HNO3,vVIS	1,1	NO2,OH,vIR	1,1,1
		Rn105	HNO3,OH	1,1	H2O,NO2,O	1,1,1
		Rn151	CH3,H	1,1	CH4	1
		Rn152	CH3,O	1,1	H,H2CO	1,1
		Rn154	CH3,OH	1,1	H2,H2CO	1,1
		Rn155	CH3,HCO	1,1	CH4,CO	1,1
		Rn156	CH3,HNO	1,1	CH4,NO	1,1
		Rn170	CH3,H2CO	1,1	CH4,HCO	1,1
		Rn332	CH3,OH	1,1	CO,H2	1,2
		Rn462	HOONO2	1	HO2,NO2	1,1
		Rn467	O2NOO(-)	1	NO2,O2(-)	1,1
		Rn485	Fe(2+),H2O2	1,1	Fe(3+),OH,OH(-)	1,1,1
		Rn486	Fe(2+),OH	1,1	Fe(3+),OH(-)	1,1
		Rn505	H2O2,HO2(-)	1,1	H2O,O2,OH(-)	1,1,1
		Rn518	CH3,OH	1,1	CH3OH	1
		Rn644	O(3P)	2	O2	1
		Rn646	HO2,O(3P)	1,1	O2,OH	1,1
		Rn675	H(+),HO2(-)	1,1	H2O2	1
		Rn158	CH3O2,H	1,1	CH4,O2	1,1
		Rn159	CH3O2,H	1,1	H2CO,H2O	1,1
		Rn160	CH3O2,O	1,1	H2CO,HO2	1,1
		Rn162	CH3CO,H	1,1	CH4,CO	1,1
		Rn168	CH3CO,NO	1,1	CO,HCONH2	1,1
		Rn169	H,HCONH2	1,1	CH4,NO	1,1
		Rn181	C2H6,OH	1,1	C2H5,H2O	1,1
		Rn182	C2H6,O	1,1	C2H5,OH	1,1
		Rn198	CH3,CH3CO	1,1	C2H6,CO	1,1
		Rn200	CH3,HCONH2	1,1	C2H6,NO	1,1
		Rn401	C2H6,CH3	1,1	C2H5,CH4	1,1
		Rn444	HCO3(-),OH	1,1	CO3(-),H2O	1,1
		Rn483	Fe(3+),FeS2,H2O	14,1,8	Fe(2+),H(+),SO4(2-)	15,16,2
		Rn495	Fe(3+)HO2(-)	1	Fe(3+),HO2(-)	1,1
		Rn508	FeSO4	1	Fe(2+),SO4(2-)	1,1
		Update004_revRn543	H(+),HCO3(-)	1,1	CO2,H2O	1,1
		Rn183	C2H5,H	1,1	CH3	2
		Rn185	C2H5,OH	1,1	CH3CHO,H2	1,1
		Rn186	C2H5,HCO	1,1	C2H6,CO	1,1
		Rn187	C2H5,HNO	1,1	C2H6,NO	1,1
		Rn249	CH2CO,H	1,1	CH3,CO	1,1
		Rn250	CH2CO,O	1,1	CO,H2CO	1,1
		Rn310	C2H5,CH3	1,1	C2H4,CH4	1,1
		Rn313	C2H5	2	C2H4,C2H6	1,1
		Rn392	C2H5,H	1,1	C2H6	1
		Rn494	Fe(3+)HO2(-)Fe(2+)	1	Fe(2+),Fe(3+)HO2(-)	1,1
		Rn510	Fe(OH)2	1	Fe(2+),OH(-)	1,2
		Rn513	CO,NH3	1,1	HCONH2	1
		Rn523	H,OCNH2	1,1	HCONH2	1
		Rn565	HCOOH,OH	1,1	COOH,H2O	1,1
		Rn569	HCOOH	1	H(+),HCOO(-)	1,1
		Update002	HCOOCH3,NH3	1,1	CH3OH,HCONH2	1,1
		Rn194	CH3CHO,H	1,1	CH3CO,H2	1,1
		Rn195	CH3CHO,O	1,1	CH3CO,OH	1,1
		Rn196	CH3CHO,OH	1,1	CH3CO,H2O	1,1
		Rn197	CH3,CH3CHO	1,1	CH3CO,CH4	1,1
		Rn236	C2H4,H	1,1	C2H5	1
		Rn237	C2H4,O(3P)	1,1	CH3,HCO	1,1
		Rn439	COOH,H	1,1	HCOOH	1
		Rn455	HCO3(-),NH2	1,1	CO3(-),NH3	1,1
		Rn469	HCOO(-),OH	1,1	COO(-),H2O	1,1
		Rn516	HCOONH4	1	H2O,HCONH2	1,1
		Rn560	CO3(-),HCOO(-)	1,1	COO(-),HCO3(-)	1,1
		Rn568	H(+),HCOO(-)	1,1	HCOOH	1
		Rn620	H,H2CNH,OH	1,1,1	H2CO,NH3	1,1
		Rn239	C2H4OH,H	1,1	C2H4,H2O	1,1
		Rn240	C2H4OH,H	1,1	CH3CHO,H2	1,1
		Rn241	C2H4OH,O	1,1	CH3CHO,OH	1,1
		Rn242	C2H4OH,OH	1,1	CH3CHO,H2O	1,1
		Rn347	H,NH	1,1	(4S)N,H2	1,1
		Rn426	COO(-),H(+)	1,1	COOH	1
		Rn431	COO(-),H2O2	1,1	CO2,OH,OH(-)	1,1,1
		Rn472	COO(-),H2O	1,1	COOH,OH(-)	1,1
		Rn343	(4S)N,C2H5	1,1	CH3,H2CN	1,1
		Rn345	(4S)N,NH	1,1	H,N2	1,1
		Rn428	CO3(2-),OH	1,1	CO3(-),OH(-)	1,1
		Rn544	CO3(2-),H2O	1,1	HCO3(-),OH(-)	1,1
		Rn559	H(+),HOCOO(2-)	1,1	COO(-),H2O	1,1
		Rn353	H,H2CN	1,1	H2,HCN	1,1
		Rn612	H2CN	2	H2CNH,HCN	1,1
		Rn610	H,HCN	1,1	H2CN	1
		Rn262	H,HCNOH	1,1	H2O,HCN	1,1
		Rn263	H,HCNOH	1,1	H2,HNCO	1,1
		Rn264	HCNOH,O	1,1	HNCO,OH	1,1
		Rn265	HCNOH,OH	1,1	H2O,HNCO	1,1
		Rn522	CNH2O	1	OCNH2	1
		Rn623	NC-CH2-NH2	1	H2CNH,HCN	1,1
		Rn625	NC-CH2-OH	1	H2CO,HCN	1,1
		Rn273	NCO,O	1,1	CO,NO	1,1
		Rn275	H2,NCO	1,1	H,HNCO	1,1
		Rn276	CH4,NCO	1,1	CH3,HNCO	1,1
		Update005_revRn634	H2NCONH2	1	HOCN,NH3	1,1
