# Supplementary material for: The hierarchical organization of autocatalytic reaction networks and its relevance to the origin of life
Source: PLoS Comput Biol. 2022 Sep 9;18(9):e1010498. doi: 10.1371/journal.pcbi.1010498 (PMC9491600; doi:10.1371/journal.pcbi.1010498)
Supplement: S7 Table — (XLSX) [file pcbi.1010498.s012.xlsx]

## Sheet: Sheet1
Singleton_unsupported_seed
vX
vGamma
vUV
O(1D)
N
(1)CH2
CH
C
CN
(3)CH2
C2H
C2
C2H3
(2D)N
C4H
H2Ostar
CaO2.8H2O
H2O(+)
