# Supplementary material for: The hierarchical organization of autocatalytic reaction networks and its relevance to the origin of life
Source: PLoS Comput Biol. 2022 Sep 9;18(9):e1010498. doi: 10.1371/journal.pcbi.1010498 (PMC9491600; doi:10.1371/journal.pcbi.1010498)
Supplement: S8 Table — (XLSX) [file pcbi.1010498.s013.xlsx]

## Sheet: Sheet1
Serial	Seed_Choice	Func	Status	Message	Nit	Success	Warning	Supported
1	C3H6O3	None	3	The problem is unbounded.	32	FALSE	N/A	Yes
2	C3H6O3keto	None	3	The problem is unbounded.	25	FALSE	N/A	Yes
3	C4H8O4	None	3	The problem is unbounded.	35	FALSE	N/A	Yes
4	C4H8O4keto	None	3	The problem is unbounded.	23	FALSE	N/A	Yes
5	C5H10O5	None	3	The problem is unbounded.	25	FALSE	N/A	Yes
6	C5H10O5keto	None	3	The problem is unbounded.	23	FALSE	N/A	Yes
7	C6H12O6	None	3	The problem is unbounded.	24	FALSE	N/A	Yes
8	C6H12O6keto	None	3	The problem is unbounded.	28	FALSE	N/A	Yes
9	C7H14O7	None	3	The problem is unbounded.	29	FALSE	N/A	Yes
10	C7H14O7keto	None	3	The problem is unbounded.	26	FALSE	N/A	Yes
11	C8H16O8	None	3	The problem is unbounded.	22	FALSE	N/A	Yes
12	C8H16O8keto	None	3	The problem is unbounded.	31	FALSE	N/A	Yes
13	C2H4O2	None	3	The problem is unbounded.	24	FALSE	N/A	Yes
14	vX	None	2	The problem is infeasible.	47	FALSE	N/A	No
15	vGamma	None	2	The problem is infeasible.	0	FALSE	N/A	No
16	vUV	None	2	The problem is infeasible.	0	FALSE	N/A	No
17	O(1D)	None	2	The problem is infeasible.	0	FALSE	N/A	No
18	N	None	2	The problem is infeasible.	0	FALSE	N/A	No
19	(1)CH2	None	2	The problem is infeasible.	0	FALSE	N/A	No
20	CH	None	2	The problem is infeasible.	6	FALSE	N/A	No
21	C	None	2	The problem is infeasible.	10	FALSE	N/A	No
23	CN	None	2	The problem is infeasible.	8	FALSE	N/A	No
24	CHN2	None	2	The problem is infeasible.	0	FALSE	N/A	No
25	(3)CH2	None	2	The problem is infeasible.	8	FALSE	N/A	No
26	CH2N2	None	2	The problem is infeasible.	2	FALSE	N/A	No
27	C2H2	None	2	The problem is infeasible.	9	FALSE	N/A	No
28	C2H	None	2	The problem is infeasible.	0	FALSE	N/A	No
29	C2	None	2	The problem is infeasible.	0	FALSE	N/A	No
30	C4H2	None	2	The problem is infeasible.	10	FALSE	N/A	No
31	C2H3	None	2	The problem is infeasible.	7	FALSE	N/A	No
32	C2H2OH	None	2	The problem is infeasible.	7	FALSE	N/A	No
33	HC3N	None	2	The problem is infeasible.	0	FALSE	N/A	No
34	C2N2	None	2	The problem is infeasible.	0	FALSE	N/A	No
36	(2D)N	None	2	The problem is infeasible.	0	FALSE	N/A	No
37	CH3C2H	None	2	The problem is infeasible.	8	FALSE	N/A	No
38	C3H5	None	2	The problem is infeasible.	6	FALSE	N/A	No
40	C4H	None	2	The problem is infeasible.	0	FALSE	N/A	No
43	C4H2star	None	2	The problem is infeasible.	0	FALSE	N/A	No
44	C4H3	None	2	The problem is infeasible.	9	FALSE	N/A	No
45	C3H3	None	2	The problem is infeasible.	0	FALSE	N/A	No
47	C3H2	None	2	The problem is infeasible.	0	FALSE	N/A	No
51	CHCN	None	2	The problem is infeasible.	0	FALSE	N/A	No
53	CH3CN	None	2	The problem is infeasible.	0	FALSE	N/A	No
54	C3N	None	2	The problem is infeasible.	0	FALSE	N/A	No
59	e(-)	None	2	The problem is infeasible.	50	FALSE	N/A	No
61	CH3CN(-)	None	2	The problem is infeasible.	0	FALSE	N/A	No
62	CH3CHN	None	2	The problem is infeasible.	0	FALSE	N/A	No
63	CH4star	None	2	The problem is infeasible.	0	FALSE	N/A	No
64	CH3COHN	None	2	The problem is infeasible.	0	FALSE	N/A	No
65	CH3COHNH	None	2	The problem is infeasible.	0	FALSE	N/A	No
67	CH3CHNH	None	2	The problem is infeasible.	0	FALSE	N/A	No
68	CH3CNH	None	2	The problem is infeasible.	0	FALSE	N/A	No
69	CH3CNOH	None	2	The problem is infeasible.	0	FALSE	N/A	No
71	CH3NCO	None	2	The problem is infeasible.	0	FALSE	N/A	No
72	C2H2star	None	2	The problem is infeasible.	0	FALSE	N/A	No
73	eaq(-)	None	2	The problem is infeasible.	0	FALSE	N/A	No
76	CH2COO(-)	None	2	The problem is infeasible.	0	FALSE	N/A	No
78	CH2COOH	None	2	The problem is infeasible.	3	FALSE	N/A	No
80	CH2CN	None	2	The problem is infeasible.	0	FALSE	N/A	No
81	CH3CONH2	None	2	The problem is infeasible.	0	FALSE	N/A	No
84	CH3CONHCH3	None	2	The problem is infeasible.	0	FALSE	N/A	No
88	CH3COO(-)	None	2	The problem is infeasible.	4	FALSE	N/A	No
89	CH3COOH	None	2	The problem is infeasible.	4	FALSE	N/A	No
90	CH3NH2	None	2	The problem is infeasible.	0	FALSE	N/A	No
92	CH2OH	None	2	The problem is infeasible.	0	FALSE	N/A	No
94	COO(-)(CO2H)	None	2	The problem is infeasible.	0	FALSE	N/A	No
97	H2PO4	None	2	The problem is infeasible.	9	FALSE	N/A	No
98	H3PO4	None	2	The problem is infeasible.	11	FALSE	N/A	No
102	H2Ostar	None	2	The problem is infeasible.	0	FALSE	N/A	No
103	N2H2	None	2	The problem is infeasible.	0	FALSE	N/A	No
105	NO3(-)	None	2	The problem is infeasible.	0	FALSE	N/A	No
106	NO3(2-)	None	2	The problem is infeasible.	0	FALSE	N/A	No
107	NO2(-)	None	2	The problem is infeasible.	0	FALSE	N/A	No
108	OCN	None	2	The problem is infeasible.	0	FALSE	N/A	No
109	Ca10Cl2(PO4)6	None	2	The problem is infeasible.	0	FALSE	N/A	No
110	Ca(H2PO4)2	None	2	The problem is infeasible.	0	FALSE	N/A	No
111	CaSO4	None	2	The problem is infeasible.	0	FALSE	N/A	No
112	HCl	None	2	The problem is infeasible.	1	FALSE	N/A	No
113	Ca(2+)	None	2	The problem is infeasible.	4	FALSE	N/A	No
114	PO4(3-)	None	2	The problem is infeasible.	11	FALSE	N/A	No
115	Cl(-)	None	2	The problem is infeasible.	1	FALSE	N/A	No
116	Ca(OH)2	None	2	The problem is infeasible.	3	FALSE	N/A	No
117	CaO2.8H2O	None	2	The problem is infeasible.	3	FALSE	N/A	No
118	O2(2-)	None	2	The problem is infeasible.	0	FALSE	N/A	No
119	Fe3(PO4)2.8H2O	None	2	The problem is infeasible.	10	FALSE	N/A	No
120	Cl	None	2	The problem is infeasible.	3	FALSE	N/A	No
121	H2PO4(-)	None	2	The problem is infeasible.	11	FALSE	N/A	No
122	HPO4(2-)	None	2	The problem is infeasible.	12	FALSE	N/A	No
123	H4P2O7	None	2	The problem is infeasible.	12	FALSE	N/A	No
124	H5P3O10	None	2	The problem is infeasible.	11	FALSE	N/A	No
125	H6P4O13	None	2	The problem is infeasible.	13	FALSE	N/A	No
126	NH6PO4	None	2	The problem is infeasible.	12	FALSE	N/A	No
127	H2NCN	None	2	The problem is infeasible.	1	FALSE	N/A	No
131	C4H4N2O2	None	2	The problem is infeasible.	0	FALSE	N/A	No
132	C4H4N2O3	None	2	The problem is infeasible.	0	FALSE	N/A	No
133	CH4N2O	None	2	The problem is infeasible.	0	FALSE	N/A	No
134	HOOCCH2COOH	None	2	The problem is infeasible.	0	FALSE	N/A	No
137	O2CH2COO(-)	None	2	The problem is infeasible.	1	FALSE	N/A	No
138	O2CH2COOH	None	2	The problem is infeasible.	1	FALSE	N/A	No
140	ClOH(-)	None	2	The problem is infeasible.	3	FALSE	N/A	No
141	Cl2(-)	None	2	The problem is infeasible.	3	FALSE	N/A	No
142	Cl2	None	2	The problem is infeasible.	7	FALSE	N/A	No
143	H2O(+)	None	2	The problem is infeasible.	0	FALSE	N/A	No
144	H3O(+)	None	2	The problem is infeasible.	0	FALSE	N/A	No
145	HOCl	None	2	The problem is infeasible.	9	FALSE	N/A	No
146	(-)OCl	None	2	The problem is infeasible.	7	FALSE	N/A	No
147	NH2Cl	None	2	The problem is infeasible.	9	FALSE	N/A	No
148	NHCl2	None	2	The problem is infeasible.	7	FALSE	N/A	No
149	NCl3	None	2	The problem is infeasible.	5	FALSE	N/A	No
151	ClCN	None	2	The problem is infeasible.	0	FALSE	N/A	No
158	HNC-CH2-OH	None	2	The problem is infeasible.	0	FALSE	N/A	No
164	NH2CN	None	2	The problem is infeasible.	0	FALSE	N/A	No
170	H2O(2+)	None	2	The problem is infeasible.	0	FALSE	N/A	No
171	H2O(3+)	None	2	The problem is infeasible.	0	FALSE	N/A	No
172	H2O(4+)	None	2	The problem is infeasible.	0	FALSE	N/A	No
173	alpha	None	2	The problem is infeasible.	0	FALSE	N/A	No
175	beta	None	2	The problem is infeasible.	0	FALSE	N/A	No
176	FastNeutron	None	2	The problem is infeasible.	0	FALSE	N/A	No
180	FastProton	None	2	The problem is infeasible.	0	FALSE	N/A	No
22	CH2	N/A	N/A	N/A	N/A	N/A	N/A	No
35	C3H4	N/A	N/A	N/A	N/A	N/A	N/A	No
39	C4H6	N/A	N/A	N/A	N/A	N/A	N/A	No
41	C6H2	N/A	N/A	N/A	N/A	N/A	N/A	No
42	C8H2	N/A	N/A	N/A	N/A	N/A	N/A	No
46	CH2CCH2	N/A	N/A	N/A	N/A	N/A	N/A	No
48	C3H7	N/A	N/A	N/A	N/A	N/A	N/A	No
49	C3H6	N/A	N/A	N/A	N/A	N/A	N/A	No
50	C4H8	N/A	N/A	N/A	N/A	N/A	N/A	No
52	C2H3CN	N/A	N/A	N/A	N/A	N/A	N/A	No
55	H2C3N	N/A	N/A	N/A	N/A	N/A	N/A	No
56	C4N2	N/A	N/A	N/A	N/A	N/A	N/A	No
57	HC2N2	N/A	N/A	N/A	N/A	N/A	N/A	No
58	N2(+)	N/A	N/A	N/A	N/A	N/A	N/A	No
60	N(+)	N/A	N/A	N/A	N/A	N/A	N/A	No
66	CH3OCN	N/A	N/A	N/A	N/A	N/A	N/A	No
70	CH3CHNOH	N/A	N/A	N/A	N/A	N/A	N/A	No
74	C5H6N2O2	N/A	N/A	N/A	N/A	N/A	N/A	No
75	(C5H6N2O2)2	N/A	N/A	N/A	N/A	N/A	N/A	No
77	(CH2COO(-))2	N/A	N/A	N/A	N/A	N/A	N/A	No
79	(CH2COOH)2	N/A	N/A	N/A	N/A	N/A	N/A	No
82	CH2CONH2	N/A	N/A	N/A	N/A	N/A	N/A	No
83	CH3CONH	N/A	N/A	N/A	N/A	N/A	N/A	No
85	CH2CONHCH3	N/A	N/A	N/A	N/A	N/A	N/A	No
86	CH3CONCH3	N/A	N/A	N/A	N/A	N/A	N/A	No
87	CH3CONHCH2	N/A	N/A	N/A	N/A	N/A	N/A	No
91	CH3NHCHO	N/A	N/A	N/A	N/A	N/A	N/A	No
93	CH2(OH)COO(-)	N/A	N/A	N/A	N/A	N/A	N/A	No
95	OH(-)(H2O)	N/A	N/A	N/A	N/A	N/A	N/A	No
96	CH2(OH)COOH	N/A	N/A	N/A	N/A	N/A	N/A	No
99	CNCH2CH2CN	N/A	N/A	N/A	N/A	N/A	N/A	No
100	H4P2O8	N/A	N/A	N/A	N/A	N/A	N/A	No
101	H3PO5	N/A	N/A	N/A	N/A	N/A	N/A	No
104	NH4(+)	N/A	N/A	N/A	N/A	N/A	N/A	No
128	Ca5(PO4)3(OH)	N/A	N/A	N/A	N/A	N/A	N/A	No
129	HOOC(CH2)2COOH	N/A	N/A	N/A	N/A	N/A	N/A	No
130	HOOCCHCHCOOH	N/A	N/A	N/A	N/A	N/A	N/A	No
135	C4H6N2O4	N/A	N/A	N/A	N/A	N/A	N/A	No
136	C4H4N2O4	N/A	N/A	N/A	N/A	N/A	N/A	No
139	HO	N/A	N/A	N/A	N/A	N/A	N/A	No
150	(-)CN	N/A	N/A	N/A	N/A	N/A	N/A	No
152	OCN(-)	N/A	N/A	N/A	N/A	N/A	N/A	No
153	(-)N(CN)2	N/A	N/A	N/A	N/A	N/A	N/A	No
154	CCNHC	N/A	N/A	N/A	N/A	N/A	N/A	No
155	CNCCH	N/A	N/A	N/A	N/A	N/A	N/A	No
156	HNC	N/A	N/A	N/A	N/A	N/A	N/A	No
157	CN-CH2-OH	N/A	N/A	N/A	N/A	N/A	N/A	No
159	H2NC-CH2-OH	N/A	N/A	N/A	N/A	N/A	N/A	No
160	NC-CH2O-CH2-OH	N/A	N/A	N/A	N/A	N/A	N/A	No
161	H2NCNH	N/A	N/A	N/A	N/A	N/A	N/A	No
162	2-NH2-Ox	N/A	N/A	N/A	N/A	N/A	N/A	No
163	Pentose-NH2-Ox	N/A	N/A	N/A	N/A	N/A	N/A	No
165	C3H3NO	N/A	N/A	N/A	N/A	N/A	N/A	No
166	C4H5N3O	N/A	N/A	N/A	N/A	N/A	N/A	No
167	Anhydroarabinonucleoside	N/A	N/A	N/A	N/A	N/A	N/A	No
168	CMP	N/A	N/A	N/A	N/A	N/A	N/A	No
169	2-NH2-Im	N/A	N/A	N/A	N/A	N/A	N/A	No
174	He4(+)	N/A	N/A	N/A	N/A	N/A	N/A	No
177	ThermalNeutron	N/A	N/A	N/A	N/A	N/A	N/A	No
178	He(4+)	N/A	N/A	N/A	N/A	N/A	N/A	No
179	He	N/A	N/A	N/A	N/A	N/A	N/A	No
181	CH3OCONH2	N/A	N/A	N/A	N/A	N/A	N/A	No
