# Supplementary material for: The hierarchical organization of autocatalytic reaction networks and its relevance to the origin of life
Source: PLoS Comput Biol. 2022 Sep 9;18(9):e1010498. doi: 10.1371/journal.pcbi.1010498 (PMC9491600; doi:10.1371/journal.pcbi.1010498)
Supplement: S9 Table — (XLSX) [file pcbi.1010498.s014.xlsx]

## Sheet: Sheet1
Seed_Choice		Rxn	Reactant	Reactant_stoi	Product	Product_stoi
C2H4O2		FRa_1A2A_3A	C2H4O2,H2CO	1,1	C3H6O3	1
		FRa_2A2A_4A	C2H4O2	2	C4H8O4	1
		Rn629	C2H4O2,HCN	1,1	NC-CH2O-CH2-OH	1
		FRa_C3iso	C3H6O3	1	C3H6O3keto	1
		FRa_C4iso	C4H8O4	1	C4H8O4keto	1
		FRa_2A3A_5A	C2H4O2,C3H6O3	1,1	C5H10O5	1
		FRa_2A4A_6A	C2H4O2,C4H8O4	1,1	C6H12O6	1
		FRb_1A2A_3A	C3H6O3	1	C2H4O2,H2CO	1,1
		FRb_2A2A_4A	C4H8O4	1	C2H4O2	2
		FRa_C5iso	C5H10O5	1	C5H10O5keto	1
		FRa_C6iso	C6H12O6	1	C6H12O6keto	1
		FRa_1A3K_4K	C3H6O3keto,H2CO	1,1	C4H8O4keto	1
		FRa_2A3K_5K	C2H4O2,C3H6O3keto	1,1	C5H10O5keto	1
		FRa_3K3A_6K	C3H6O3,C3H6O3keto	1,1	C6H12O6keto	1
		FRa_2A5A_7A	C2H4O2,C5H10O5	1,1	C7H14O7	1
		FRa_3K4A_7K	C3H6O3keto,C4H8O4	1,1	C7H14O7keto	1
		FRa_2A6A_8A	C2H4O2,C6H12O6	1,1	C8H16O8	1
		FRa_3K5A_8K	C3H6O3keto,C5H10O5	1,1	C8H16O8keto	1
		FRb_C3iso	C3H6O3keto	1	C3H6O3	1
		FRb_C4iso	C4H8O4keto	1	C4H8O4	1
		FRb_1A3K_4K	C4H8O4keto	1	C3H6O3keto,H2CO	1,1
		FRb_2A3A_5A	C5H10O5	1	C2H4O2,C3H6O3	1,1
		FRb_2A4A_6A	C6H12O6	1	C2H4O2,C4H8O4	1,1
		FRa_C7iso	C7H14O7	1	C7H14O7keto	1
		FRa_C8iso	C8H16O8	1	C8H16O8keto	1
		FRb_C5iso	C5H10O5keto	1	C5H10O5	1
		FRb_C6iso	C6H12O6keto	1	C6H12O6	1
		FRb_C7iso	C7H14O7keto	1	C7H14O7	1
		FRb_C8iso	C8H16O8keto	1	C8H16O8	1
		FRb_2A3K_5K	C5H10O5keto	1	C2H4O2,C3H6O3keto	1,1
		FRb_3K3A_6K	C6H12O6keto	1	C3H6O3,C3H6O3keto	1,1
		FRb_2A5A_7A	C7H14O7	1	C2H4O2,C5H10O5	1,1
		FRb_3K4A_7K	C7H14O7keto	1	C3H6O3keto,C4H8O4	1,1
		FRb_2A6A_8A	C8H16O8	1	C2H4O2,C6H12O6	1,1
		FRb_3K5A_8K	C8H16O8keto	1	C3H6O3keto,C5H10O5	1,1
