# Supplementary material for: The hierarchical organization of autocatalytic reaction networks and its relevance to the origin of life
Source: PLoS Comput Biol. 2022 Sep 9;18(9):e1010498. doi: 10.1371/journal.pcbi.1010498 (PMC9491600; doi:10.1371/journal.pcbi.1010498)
Supplement: S10 Table — (XLSX) [file pcbi.1010498.s015.xlsx]

## Sheet: TableS10A
Table S10A. Chemical species in the biochemical tier-0 system
C00001
C00009
C00011
C00013
C00014
C00059
C00080
C00086
C00094
C00282
C00283
C00288
C00536
C00697
C01010
C01328
C01342
C01353
C01358
C01417
C01563
C02466
C05359
C05360
C05361
C06555
C07331
C11481
C19033
C20969

## Sheet: TableS10B
Table S10B. Chemical reactions in the biochemical tier-0 system
#Reaction_name	Reactant_name	Reactant_stoi	Product_name	Product_stoi
RX0001.a	C00001	1	C00080,C01328	1,1
RX0001.b	C00080,C01328	1,1	C00001	1
RX0002.a	C00001,C00014	1,1	C01358	1
RX0002.b	C01358	1	C00001,C00014	1,1
RX0003.a	C01358	1	C01342,C01328	1,1
RX0003.b	C01342,C01328	1,1	C01358	1
RX0004.a	C01353	1	C00080,C00288	1,1
RX0004.b	C00080,C00288	1,1	C01353	1
RX0005.a	C00094	1	C00080,C11481	1,1
RX0005.b	C00080,C11481	1,1	C00094	1
R00004.a	C00013,C00001	1,1	C00009	2
R00004.b	C00009	2	C00013,C00001	1,1
R00005.a	C01010,C00001	1,1	C00011,C00014	2,2
R00005.b	C00011,C00014	2,2	C01010,C00001	1,1
R00067.a	C05359,C00080	2,2	C00282	1
R00067.b	C00282	1	C05359,C00080	2,2
R00131.a	C00086,C00001	1,1	C00011,C00014	1,2
R00131.b	C00011,C00014	1,2	C00086,C00001	1,1
R00132.a	C01353	1	C00011,C00001	1,1
R00132.b	C00011,C00001	1,1	C01353	1
R00138.a	C00536,C00001	1,1	C00013,C00009	1,1
R00138.b	C00013,C00009	1,1	C00536,C00001	1,1
R00153.a	C05361,C05359,C00080	1,2,2	C00014	2
R00153.b	C00014	2	C05361,C05359,C00080	1,2,2
R02504.a	C02466,C00001	1,1	C00536	1
R02504.b	C00536	1	C02466,C00001	1,1
R02802.a	C00697,C05359,C00080	1,2,2	C05360	1
R02802.b	C05360	1	C00697,C05359,C00080	1,2,2
R03546.a	C01417,C00080,C00288	1,1,1	C00011,C01563	1,1
R03546.b	C00011,C01563	1,1	C01417,C00080,C00288	1,1,1
R04782.a	C05360,C05359,C00080	1,2,2	C05361	1
R04782.b	C05361	1	C05360,C05359,C00080	1,2,2
R05563.a	C06555,C00001	1,1	C01010,C00014	1,1
R05563.b	C01010,C00014	1,1	C06555,C00001	1,1
R07316.a	C01563	1	C00014,C00011	1,1
R07316.b	C00014,C00011	1,1	C01563	1
R10092.a	C00288,C00080	1,1	C00011,C00001	1,1
R10092.b	C00011,C00001	1,1	C00288,C00080	1,1
R10534.a	C19033,C00001	1,1	C07331,C00283	1,1
R10534.b	C07331,C00283	1,1	C19033,C00001	1,1
R10535.a	C07331,C00001	1,1	C00011,C00283	1,1
R10535.b	C00011,C00283	1,1	C07331,C00001	1,1
R10949.a	C00014,C20969	1,1	C01563,C00009	1,1
R10949.b	C01563,C00009	1,1	C00014,C20969	1,1
