# Supplementary material for: The hierarchical organization of autocatalytic reaction networks and its relevance to the origin of life
Source: PLoS Comput Biol. 2022 Sep 9;18(9):e1010498. doi: 10.1371/journal.pcbi.1010498 (PMC9491600; doi:10.1371/journal.pcbi.1010498)
Supplement: S11 Table — (XLSX) [file pcbi.1010498.s016.xlsx]

## Sheet: Sheet1
Serial	Seed_Choice	Func	Status	Message	Nit	Success	Warning	Supported
6	C00900	None	3	The problem is unbounded.	658	FALSE	N/A	Yes
7	C00022	None	3	The problem is unbounded.	665	FALSE	N/A	Yes
8	C06033	None	3	The problem is unbounded.	662	FALSE	N/A	Yes
9	C01083	None	3	The problem is unbounded.	656	FALSE	N/A	Yes
10	C00031	None	3	The problem is unbounded.	651	FALSE	N/A	Yes
16	C00048	None	3	The problem is unbounded.	647	FALSE	N/A	Yes
17	C01146	None	3	The problem is unbounded.	659	FALSE	N/A	Yes
25	C00003	None	3	The problem is unbounded.	4103	FALSE	N/A	Yes
27	C00004	None	3	The problem is unbounded.	3865	FALSE	N/A	Yes
28	C00185	None	3	The problem is unbounded.	713	FALSE	N/A	Yes
29	C00221	None	3	The problem is unbounded.	653	FALSE	N/A	Yes
32	C00208	None	3	The problem is unbounded.	665	FALSE	N/A	Yes
39	C00089	None	3	The problem is unbounded.	653	FALSE	N/A	Yes
81	C00015	None	3	The problem is unbounded.	798	FALSE	N/A	Yes
82	C00105	None	3	The problem is unbounded.	807	FALSE	N/A	Yes
83	C00075	None	3	The problem is unbounded.	781	FALSE	N/A	Yes
87	C00018	None	3	The problem is unbounded.	659	FALSE	N/A	Yes
97	C00117	None	3	The problem is unbounded.	655	FALSE	N/A	Yes
100	C00857	None	3	The problem is unbounded.	4189	FALSE	N/A	Yes
105	C06393	None	3	The problem is unbounded.	649	FALSE	N/A	Yes
106	C00074	None	3	The problem is unbounded.	647	FALSE	N/A	Yes
107	C00546	None	3	The problem is unbounded.	642	FALSE	N/A	Yes
109	C03015	None	3	The problem is unbounded.	649	FALSE	N/A	Yes
110	C00149	None	3	The problem is unbounded.	627	FALSE	N/A	Yes
111	C00497	None	3	The problem is unbounded.	627	FALSE	N/A	Yes
112	C00036	None	3	The problem is unbounded.	630	FALSE	N/A	Yes
113	C03248	None	3	The problem is unbounded.	649	FALSE	N/A	Yes
114	C00065	None	3	The problem is unbounded.	654	FALSE	N/A	Yes
115	C00740	None	3	The problem is unbounded.	654	FALSE	N/A	Yes
116	C00716	None	3	The problem is unbounded.	651	FALSE	N/A	Yes
117	C00084	None	3	The problem is unbounded.	661	FALSE	N/A	Yes
118	C06010	None	3	The problem is unbounded.	653	FALSE	N/A	Yes
130	C00041	None	3	The problem is unbounded.	647	FALSE	N/A	Yes
135	C00433	None	3	The problem is unbounded.	663	FALSE	N/A	Yes
142	C00029	None	3	The problem is unbounded.	780	FALSE	N/A	Yes
144	C00103	None	3	The problem is unbounded.	688	FALSE	N/A	Yes
145	C00052	None	3	The problem is unbounded.	777	FALSE	N/A	Yes
146	C04089	None	3	The problem is unbounded.	748	FALSE	N/A	Yes
147	C00092	None	3	The problem is unbounded.	648	FALSE	N/A	Yes
148	C00198	None	3	The problem is unbounded.	662	FALSE	N/A	Yes
150	C00095	None	3	The problem is unbounded.	700	FALSE	N/A	Yes
156	C02132	None	3	The problem is unbounded.	664	FALSE	N/A	Yes
157	C02655	None	3	The problem is unbounded.	635	FALSE	N/A	Yes
163	C00898	None	3	The problem is unbounded.	639	FALSE	N/A	Yes
164	C02107	None	3	The problem is unbounded.	635	FALSE	N/A	Yes
165	C03961	None	3	The problem is unbounded.	661	FALSE	N/A	Yes
166	C02362	None	3	The problem is unbounded.	639	FALSE	N/A	Yes
167	C04115	None	3	The problem is unbounded.	643	FALSE	N/A	Yes
168	C00158	None	3	The problem is unbounded.	670	FALSE	N/A	Yes
170	C00049	None	3	The problem is unbounded.	647	FALSE	N/A	Yes
171	C03981	None	3	The problem is unbounded.	650	FALSE	N/A	Yes
177	C00133	None	3	The problem is unbounded.	637	FALSE	N/A	Yes
180	C00122	None	3	The problem is unbounded.	640	FALSE	N/A	Yes
182	C04593	None	3	The problem is unbounded.	721	FALSE	N/A	Yes
206	C00603	None	3	The problem is unbounded.	636	FALSE	N/A	Yes
207	C01127	None	3	The problem is unbounded.	650	FALSE	N/A	Yes
208	C05946	None	3	The problem is unbounded.	658	FALSE	N/A	Yes
210	C01990	None	3	The problem is unbounded.	653	FALSE	N/A	Yes
211	C00311	None	3	The problem is unbounded.	653	FALSE	N/A	Yes
213	C00152	None	3	The problem is unbounded.	639	FALSE	N/A	Yes
214	C00438	None	3	The problem is unbounded.	662	FALSE	N/A	Yes
215	C01042	None	3	The problem is unbounded.	644	FALSE	N/A	Yes
216	C00099	None	3	The problem is unbounded.	626	FALSE	N/A	Yes
217	C00402	None	3	The problem is unbounded.	635	FALSE	N/A	Yes
218	C01419	None	3	The problem is unbounded.	643	FALSE	N/A	Yes
223	C03733	None	3	The problem is unbounded.	831	FALSE	N/A	Yes
226	C00055	None	3	The problem is unbounded.	769	FALSE	N/A	Yes
228	C00475	None	3	The problem is unbounded.	753	FALSE	N/A	Yes
229	C00112	None	3	The problem is unbounded.	836	FALSE	N/A	Yes
230	C00063	None	3	The problem is unbounded.	812	FALSE	N/A	Yes
235	C01044	None	3	The problem is unbounded.	641	FALSE	N/A	Yes
237	C02703	None	3	The problem is unbounded.	658	FALSE	N/A	Yes
238	C02827	None	3	The problem is unbounded.	689	FALSE	N/A	Yes
254	C00941	None	3	The problem is unbounded.	798	FALSE	N/A	Yes
256	C00168	None	3	The problem is unbounded.	663	FALSE	N/A	Yes
257	C01005	None	3	The problem is unbounded.	654	FALSE	N/A	Yes
258	C00979	None	3	The problem is unbounded.	661	FALSE	N/A	Yes
259	C02218	None	3	The problem is unbounded.	655	FALSE	N/A	Yes
277	C00631	None	3	The problem is unbounded.	640	FALSE	N/A	Yes
279	C02798	None	3	The problem is unbounded.	648	FALSE	N/A	Yes
298	C00186	None	3	The problem is unbounded.	629	FALSE	N/A	Yes
299	C00256	None	3	The problem is unbounded.	636	FALSE	N/A	Yes
300	C00222	None	3	The problem is unbounded.	663	FALSE	N/A	Yes
312	C03167	None	3	The problem is unbounded.	658	FALSE	N/A	Yes
313	C00346	None	3	The problem is unbounded.	649	FALSE	N/A	Yes
314	C00189	None	3	The problem is unbounded.	652	FALSE	N/A	Yes
315	C03589	None	3	The problem is unbounded.	666	FALSE	N/A	Yes
316	C00188	None	3	The problem is unbounded.	650	FALSE	N/A	Yes
317	C00085	None	3	The problem is unbounded.	649	FALSE	N/A	Yes
318	C00354	None	3	The problem is unbounded.	641	FALSE	N/A	Yes
320	C00279	None	3	The problem is unbounded.	663	FALSE	N/A	Yes
321	C00665	None	3	The problem is unbounded.	642	FALSE	N/A	Yes
322	C00352	None	3	The problem is unbounded.	657	FALSE	N/A	Yes
323	C02591	None	3	The problem is unbounded.	678	FALSE	N/A	Yes
324	C00275	None	3	The problem is unbounded.	644	FALSE	N/A	Yes
325	C03139	None	3	The problem is unbounded.	616	FALSE	N/A	Yes
326	C00097	None	3	The problem is unbounded.	644	FALSE	N/A	Yes
329	C00267	None	3	The problem is unbounded.	675	FALSE	N/A	Yes
333	C01742	None	3	The problem is unbounded.	661	FALSE	N/A	Yes
343	C01236	None	3	The problem is unbounded.	634	FALSE	N/A	Yes
344	C00689	None	3	The problem is unbounded.	673	FALSE	N/A	Yes
345	C02995	None	3	The problem is unbounded.	692	FALSE	N/A	Yes
346	C04534	None	3	The problem is unbounded.	682	FALSE	N/A	Yes
348	C00111	None	3	The problem is unbounded.	662	FALSE	N/A	Yes
349	C00118	None	3	The problem is unbounded.	653	FALSE	N/A	Yes
358	C01094	None	3	The problem is unbounded.	656	FALSE	N/A	Yes
359	C05345	None	3	The problem is unbounded.	650	FALSE	N/A	Yes
364	C00159	None	3	The problem is unbounded.	653	FALSE	N/A	Yes
367	C00636	None	3	The problem is unbounded.	650	FALSE	N/A	Yes
373	C00506	None	3	The problem is unbounded.	645	FALSE	N/A	Yes
374	C00793	None	3	The problem is unbounded.	654	FALSE	N/A	Yes
376	C02642	None	3	The problem is unbounded.	626	FALSE	N/A	Yes
378	C01073	None	3	The problem is unbounded.	672	FALSE	N/A	Yes
380	C03065	None	3	The problem is unbounded.	625	FALSE	N/A	Yes
389	C02225	None	3	The problem is unbounded.	724	FALSE	N/A	Yes
401	C02048	None	3	The problem is unbounded.	678	FALSE	N/A	Yes
402	C00501	None	3	The problem is unbounded.	770	FALSE	N/A	Yes
403	C00668	None	3	The problem is unbounded.	679	FALSE	N/A	Yes
404	C00299	None	3	The problem is unbounded.	795	FALSE	N/A	Yes
405	C01103	None	3	The problem is unbounded.	777	FALSE	N/A	Yes
407	C06198	None	3	The problem is unbounded.	796	FALSE	N/A	Yes
409	C00429	None	3	The problem is unbounded.	620	FALSE	N/A	Yes
422	C00184	None	3	The problem is unbounded.	650	FALSE	N/A	Yes
423	C03394	None	3	The problem is unbounded.	695	FALSE	N/A	Yes
435	C01151	None	3	The problem is unbounded.	650	FALSE	N/A	Yes
438	C01168	None	3	The problem is unbounded.	780	FALSE	N/A	Yes
439	C00199	None	3	The problem is unbounded.	646	FALSE	N/A	Yes
440	C00620	None	3	The problem is unbounded.	642	FALSE	N/A	Yes
441	C00197	None	3	The problem is unbounded.	636	FALSE	N/A	Yes
442	C00236	None	3	The problem is unbounded.	638	FALSE	N/A	Yes
443	C01286	None	3	The problem is unbounded.	639	FALSE	N/A	Yes
444	C00673	None	3	The problem is unbounded.	654	FALSE	N/A	Yes
445	C00231	None	3	The problem is unbounded.	659	FALSE	N/A	Yes
446	C03785	None	3	The problem is unbounded.	636	FALSE	N/A	Yes
447	C05378	None	3	The problem is unbounded.	644	FALSE	N/A	Yes
455	C02514	None	3	The problem is unbounded.	649	FALSE	N/A	Yes
457	C01384	None	3	The problem is unbounded.	638	FALSE	N/A	Yes
485	C03716	None	3	The problem is unbounded.	652	FALSE	N/A	Yes
488	C00993	None	3	The problem is unbounded.	636	FALSE	N/A	Yes
506	C00137	None	3	The problem is unbounded.	657	FALSE	N/A	Yes
508	C01177	None	3	The problem is unbounded.	656	FALSE	N/A	Yes
509	C03546	None	3	The problem is unbounded.	688	FALSE	N/A	Yes
510	C04006	None	3	The problem is unbounded.	686	FALSE	N/A	Yes
515	C00357	None	3	The problem is unbounded.	674	FALSE	N/A	Yes
554	C00417	None	3	The problem is unbounded.	628	FALSE	N/A	Yes
556	C00266	None	3	The problem is unbounded.	660	FALSE	N/A	Yes
571	C00258	None	3	The problem is unbounded.	630	FALSE	N/A	Yes
572	C00975	None	3	The problem is unbounded.	661	FALSE	N/A	Yes
593	C06219	None	3	The problem is unbounded.	708	FALSE	N/A	Yes
594	C02964	None	3	The problem is unbounded.	686	FALSE	N/A	Yes
596	C17205	None	3	The problem is unbounded.	643	FALSE	N/A	Yes
602	C00820	None	3	The problem is unbounded.	644	FALSE	N/A	Yes
619	C00257	None	3	The problem is unbounded.	660	FALSE	N/A	Yes
620	C01182	None	3	The problem is unbounded.	648	FALSE	N/A	Yes
622	C00345	None	3	The problem is unbounded.	636	FALSE	N/A	Yes
623	C01112	None	3	The problem is unbounded.	652	FALSE	N/A	Yes
629	C00204	None	3	The problem is unbounded.	676	FALSE	N/A	Yes
630	C00817	None	3	The problem is unbounded.	677	FALSE	N/A	Yes
631	C04442	None	3	The problem is unbounded.	656	FALSE	N/A	Yes
634	C03752	None	3	The problem is unbounded.	704	FALSE	N/A	Yes
639	C00663	None	3	The problem is unbounded.	662	FALSE	N/A	Yes
646	C00672	None	3	The problem is unbounded.	647	FALSE	N/A	Yes
648	C00652	None	3	The problem is unbounded.	662	FALSE	N/A	Yes
649	C01187	None	3	The problem is unbounded.	636	FALSE	N/A	Yes
661	C01172	None	3	The problem is unbounded.	664	FALSE	N/A	Yes
663	C00804	None	3	The problem is unbounded.	647	FALSE	N/A	Yes
670	C05382	None	3	The problem is unbounded.	644	FALSE	N/A	Yes
678	C00239	None	3	The problem is unbounded.	799	FALSE	N/A	Yes
679	C00365	None	3	The problem is unbounded.	792	FALSE	N/A	Yes
680	C00881	None	3	The problem is unbounded.	870	FALSE	N/A	Yes
682	C00458	None	3	The problem is unbounded.	818	FALSE	N/A	Yes
686	C00245	None	3	The problem is unbounded.	643	FALSE	N/A	Yes
701	C00252	None	3	The problem is unbounded.	685	FALSE	N/A	Yes
712	C03459	None	3	The problem is unbounded.	658	FALSE	N/A	Yes
715	C01114	None	3	The problem is unbounded.	655	FALSE	N/A	Yes
724	C03826	None	3	The problem is unbounded.	676	FALSE	N/A	Yes
725	C00684	None	3	The problem is unbounded.	653	FALSE	N/A	Yes
726	C06441	None	3	The problem is unbounded.	639	FALSE	N/A	Yes
733	C00447	None	3	The problem is unbounded.	643	FALSE	N/A	Yes
743	C00337	None	3	The problem is unbounded.	621	FALSE	N/A	Yes
747	C01368	None	3	The problem is unbounded.	766	FALSE	N/A	Yes
759	C03291	None	3	The problem is unbounded.	635	FALSE	N/A	Yes
807	C06156	None	3	The problem is unbounded.	637	FALSE	N/A	Yes
816	C04257	None	3	The problem is unbounded.	655	FALSE	N/A	Yes
820	C01346	None	3	The problem is unbounded.	803	FALSE	N/A	Yes
821	C00526	None	3	The problem is unbounded.	831	FALSE	N/A	Yes
822	C00460	None	3	The problem is unbounded.	830	FALSE	N/A	Yes
872	C02341	None	3	The problem is unbounded.	670	FALSE	N/A	Yes
891	C00679	None	3	The problem is unbounded.	665	FALSE	N/A	Yes
893	C03703	None	3	The problem is unbounded.	632	FALSE	N/A	Yes
916	C05822	None	3	The problem is unbounded.	759	FALSE	N/A	Yes
938	C00499	None	3	The problem is unbounded.	627	FALSE	N/A	Yes
939	C02091	None	3	The problem is unbounded.	630	FALSE	N/A	Yes
940	C02350	None	3	The problem is unbounded.	633	FALSE	N/A	Yes
941	C01219	None	3	The problem is unbounded.	776	FALSE	N/A	Yes
942	C02753	None	3	The problem is unbounded.	662	FALSE	N/A	Yes
943	C00502	None	3	The problem is unbounded.	669	FALSE	N/A	Yes
950	C01101	None	3	The problem is unbounded.	647	FALSE	N/A	Yes
953	C00514	None	3	The problem is unbounded.	677	FALSE	N/A	Yes
976	C00545	None	3	The problem is unbounded.	662	FALSE	N/A	Yes
984	C00552	None	3	The problem is unbounded.	635	FALSE	N/A	Yes
985	C03548	None	3	The problem is unbounded.	630	FALSE	N/A	Yes
994	C03872	None	3	The problem is unbounded.	647	FALSE	N/A	Yes
1012	C00596	None	3	The problem is unbounded.	656	FALSE	N/A	Yes
1013	C03453	None	3	The problem is unbounded.	658	FALSE	N/A	Yes
1014	C04479	None	3	The problem is unbounded.	672	FALSE	N/A	Yes
1015	C00682	None	3	The problem is unbounded.	667	FALSE	N/A	Yes
1022	C05527	None	3	The problem is unbounded.	652	FALSE	N/A	Yes
1049	C00878	None	3	The problem is unbounded.	669	FALSE	N/A	Yes
1052	C03267	None	3	The problem is unbounded.	637	FALSE	N/A	Yes
1059	C00818	None	3	The problem is unbounded.	676	FALSE	N/A	Yes
1061	C02501	None	3	The problem is unbounded.	656	FALSE	N/A	Yes
1097	C02532	None	3	The problem is unbounded.	650	FALSE	N/A	Yes
1098	C00810	None	3	The problem is unbounded.	655	FALSE	N/A	Yes
1131	C01097	None	3	The problem is unbounded.	649	FALSE	N/A	Yes
1148	C01769	None	3	The problem is unbounded.	658	FALSE	N/A	Yes
1191	C00880	None	3	The problem is unbounded.	681	FALSE	N/A	Yes
1192	C01216	None	3	The problem is unbounded.	669	FALSE	N/A	Yes
1193	C03383	None	3	The problem is unbounded.	662	FALSE	N/A	Yes
1202	C04181	None	3	The problem is unbounded.	656	FALSE	N/A	Yes
1259	C03409	None	3	The problem is unbounded.	638	FALSE	N/A	Yes
1283	C01113	None	3	The problem is unbounded.	645	FALSE	N/A	Yes
1291	C04478	None	3	The problem is unbounded.	655	FALSE	N/A	Yes
1292	C05396	None	3	The problem is unbounded.	650	FALSE	N/A	Yes
1303	C03921	None	3	The problem is unbounded.	654	FALSE	N/A	Yes
1320	C02067	None	3	The problem is unbounded.	776	FALSE	N/A	Yes
1324	C04062	None	3	The problem is unbounded.	687	FALSE	N/A	Yes
1330	C04121	None	3	The problem is unbounded.	771	FALSE	N/A	Yes
1399	C02355	None	3	The problem is unbounded.	767	FALSE	N/A	Yes
1400	C01596	None	3	The problem is unbounded.	647	FALSE	N/A	Yes
1517	C00879	None	3	The problem is unbounded.	660	FALSE	N/A	Yes
1573	C02013	None	3	The problem is unbounded.	677	FALSE	N/A	Yes
1574	C06218	None	3	The problem is unbounded.	672	FALSE	N/A	Yes
1595	C02167	None	3	The problem is unbounded.	646	FALSE	N/A	Yes
1613	C02220	None	3	The problem is unbounded.	656	FALSE	N/A	Yes
1625	C16688	None	3	The problem is unbounded.	666	FALSE	N/A	Yes
1626	C02348	None	3	The problem is unbounded.	630	FALSE	N/A	Yes
1627	C02354	None	3	The problem is unbounded.	764	FALSE	N/A	Yes
1822	C03671	None	3	The problem is unbounded.	644	FALSE	N/A	Yes
1823	C04434	None	3	The problem is unbounded.	644	FALSE	N/A	Yes
1853	C04639	None	3	The problem is unbounded.	777	FALSE	N/A	Yes
1898	C04225	None	3	The problem is unbounded.	724	FALSE	N/A	Yes
1916	C05364	None	3	The problem is unbounded.	641	FALSE	N/A	Yes
1917	C04324	None	3	The problem is unbounded.	638	FALSE	N/A	Yes
2136	C06216	None	3	The problem is unbounded.	697	FALSE	N/A	Yes
2137	C06217	None	3	The problem is unbounded.	682	FALSE	N/A	Yes
2227	C06019	None	3	The problem is unbounded.	672	FALSE	N/A	Yes
2259	C06893	None	3	The problem is unbounded.	646	FALSE	N/A	Yes
2261	C01548	None	3	The problem is unbounded.	651	FALSE	N/A	Yes
2336	C11437	None	3	The problem is unbounded.	632	FALSE	N/A	Yes
2343	C07836	None	3	The problem is unbounded.	655	FALSE	N/A	Yes
2382	C11511	None	3	The problem is unbounded.	647	FALSE	N/A	Yes
2394	C07272	None	3	The problem is unbounded.	651	FALSE	N/A	Yes
2398	C11536	None	3	The problem is unbounded.	644	FALSE	N/A	Yes
2399	C11537	None	3	The problem is unbounded.	654	FALSE	N/A	Yes
2429	C11821	None	3	The problem is unbounded.	630	FALSE	N/A	Yes
2434	C05519	None	3	The problem is unbounded.	656	FALSE	N/A	Yes
2520	C12248	None	3	The problem is unbounded.	630	FALSE	N/A	Yes
2555	C12624	None	3	The problem is unbounded.	671	FALSE	N/A	Yes
2675	C14899	None	3	The problem is unbounded.	637	FALSE	N/A	Yes
2702	C15548	None	3	The problem is unbounded.	671	FALSE	N/A	Yes
2956	C12317	None	3	The problem is unbounded.	650	FALSE	N/A	Yes
3158	C18232	None	3	The problem is unbounded.	648	FALSE	N/A	Yes
3195	C18345	None	3	The problem is unbounded.	637	FALSE	N/A	Yes
3322	C19779	None	3	The problem is unbounded.	625	FALSE	N/A	Yes
3335	C19794	None	3	The problem is unbounded.	773	FALSE	N/A	Yes
3344	C19813	None	3	The problem is unbounded.	628	FALSE	N/A	Yes
3360	C19838	None	3	The problem is unbounded.	637	FALSE	N/A	Yes
3384	C19882	None	3	The problem is unbounded.	655	FALSE	N/A	Yes
3385	C19878	None	3	The problem is unbounded.	655	FALSE	N/A	Yes
3469	C01518	None	3	The problem is unbounded.	670	FALSE	N/A	Yes
3470	C20236	None	3	The problem is unbounded.	668	FALSE	N/A	Yes
3544	C20366	None	3	The problem is unbounded.	647	FALSE	N/A	Yes
3579	C20440	None	3	The problem is unbounded.	658	FALSE	N/A	Yes
3596	C15809	None	3	The problem is unbounded.	627	FALSE	N/A	Yes
3618	C20485	None	3	The problem is unbounded.	656	FALSE	N/A	Yes
3648	C20589	None	3	The problem is unbounded.	646	FALSE	N/A	Yes
3777	C20844	None	3	The problem is unbounded.	675	FALSE	N/A	Yes
3778	C20845	None	3	The problem is unbounded.	664	FALSE	N/A	Yes
3789	C01728	None	3	The problem is unbounded.	686	FALSE	N/A	Yes
3790	C20861	None	3	The problem is unbounded.	659	FALSE	N/A	Yes
3791	C06468	None	3	The problem is unbounded.	713	FALSE	N/A	Yes
3798	C20888	None	3	The problem is unbounded.	686	FALSE	N/A	Yes
3804	C20889	None	3	The problem is unbounded.	657	FALSE	N/A	Yes
3807	C20896	None	3	The problem is unbounded.	658	FALSE	N/A	Yes
3837	C20954	None	3	The problem is unbounded.	652	FALSE	N/A	Yes
3868	C20986	None	3	The problem is unbounded.	657	FALSE	N/A	Yes
3891	C21088	None	3	The problem is unbounded.	666	FALSE	N/A	Yes
3894	C21091	None	3	The problem is unbounded.	660	FALSE	N/A	Yes
3900	C21095	None	3	The problem is unbounded.	658	FALSE	N/A	Yes
3908	C20904	None	3	The problem is unbounded.	650	FALSE	N/A	Yes
3957	C21250	None	3	The problem is unbounded.	668	FALSE	N/A	Yes
3963	C21281	None	3	The problem is unbounded.	655	FALSE	N/A	Yes
3964	C21282	None	3	The problem is unbounded.	655	FALSE	N/A	Yes
3968	C21285	None	3	The problem is unbounded.	660	FALSE	N/A	Yes
3969	C03604	None	3	The problem is unbounded.	680	FALSE	N/A	Yes
3986	C21336	None	3	The problem is unbounded.	691	FALSE	N/A	Yes
3994	C21383	None	3	The problem is unbounded.	647	FALSE	N/A	Yes
3995	C20934	None	3	The problem is unbounded.	632	FALSE	N/A	Yes
3996	C21384	None	3	The problem is unbounded.	786	FALSE	N/A	Yes
4085	C21611	None	3	The problem is unbounded.	654	FALSE	N/A	Yes
4086	C21610	None	3	The problem is unbounded.	654	FALSE	N/A	Yes
4102	C21655	None	3	The problem is unbounded.	701	FALSE	N/A	Yes
4103	C21659	None	3	The problem is unbounded.	701	FALSE	N/A	Yes
1	C00058	None	2	The problem is infeasible.	6	FALSE	N/A	No
2	C00002	None	2	The problem is infeasible.	86	FALSE	N/A	No
4	C00008	None	2	The problem is infeasible.	72	FALSE	N/A	No
13	C19611	None	2	The problem is infeasible.	1	FALSE	N/A	No
14	C00044	None	2	The problem is infeasible.	44	FALSE	N/A	No
15	C01261	None	2	The problem is infeasible.	43	FALSE	N/A	No
18	C00068	None	2	The problem is infeasible.	14	FALSE	N/A	No
19	C05125	None	2	The problem is infeasible.	18	FALSE	N/A	No
20	C00134	None	2	The problem is infeasible.	16	FALSE	N/A	No
21	C06366	None	2	The problem is infeasible.	15	FALSE	N/A	No
22	C01674	None	2	The problem is infeasible.	12	FALSE	N/A	No
23	C00140	None	2	The problem is infeasible.	13	FALSE	N/A	No
30	C01408	None	2	The problem is infeasible.	2	FALSE	N/A	No
31	C00261	None	2	The problem is infeasible.	3	FALSE	N/A	No
33	C00430	None	2	The problem is infeasible.	1	FALSE	N/A	No
34	C00931	None	2	The problem is infeasible.	1	FALSE	N/A	No
35	C00479	None	2	The problem is infeasible.	3	FALSE	N/A	No
36	C02948	None	2	The problem is infeasible.	2	FALSE	N/A	No
37	C00492	None	2	The problem is infeasible.	42	FALSE	N/A	No
40	C04546	None	2	The problem is infeasible.	1	FALSE	N/A	No
41	C01089	None	2	The problem is infeasible.	1	FALSE	N/A	No
42	C01158	None	2	The problem is infeasible.	2	FALSE	N/A	No
44	C02868	None	2	The problem is infeasible.	2	FALSE	N/A	No
45	C01839	None	2	The problem is infeasible.	3	FALSE	N/A	No
46	C01255	None	2	The problem is infeasible.	2	FALSE	N/A	No
47	C02378	None	2	The problem is infeasible.	3	FALSE	N/A	No
48	C03374	None	2	The problem is infeasible.	1	FALSE	N/A	No
51	C01175	None	2	The problem is infeasible.	3	FALSE	N/A	No
53	C04332	None	2	The problem is infeasible.	6	FALSE	N/A	No
54	C00255	None	2	The problem is infeasible.	5	FALSE	N/A	No
55	C04732	None	2	The problem is infeasible.	1	FALSE	N/A	No
56	C00020	None	2	The problem is infeasible.	65	FALSE	N/A	No
57	C00081	None	2	The problem is infeasible.	70	FALSE	N/A	No
58	C00575	None	2	The problem is infeasible.	59	FALSE	N/A	No
59	C00025	None	2	The problem is infeasible.	29	FALSE	N/A	No
60	C00064	None	2	The problem is infeasible.	26	FALSE	N/A	No
61	C00026	None	2	The problem is infeasible.	8	FALSE	N/A	No
62	C00051	None	2	The problem is infeasible.	190	FALSE	N/A	No
63	C00127	None	2	The problem is infeasible.	155	FALSE	N/A	No
67	C00153	None	2	The problem is infeasible.	1	FALSE	N/A	No
68	C00301	None	2	The problem is infeasible.	164	FALSE	N/A	No
69	C00455	None	2	The problem is infeasible.	17	FALSE	N/A	No
70	C00006	None	2	The problem is infeasible.	1	FALSE	N/A	No
71	C00005	None	2	The problem is infeasible.	2	FALSE	N/A	No
72	C00104	None	2	The problem is infeasible.	58	FALSE	N/A	No
73	C01260	None	2	The problem is infeasible.	59	FALSE	N/A	No
74	C03483	None	2	The problem is infeasible.	81	FALSE	N/A	No
75	C00882	None	2	The problem is infeasible.	96	FALSE	N/A	No
84	C00016	None	2	The problem is infeasible.	9	FALSE	N/A	No
85	C00061	None	2	The problem is infeasible.	4	FALSE	N/A	No
88	C00019	None	2	The problem is infeasible.	55	FALSE	N/A	No
89	C00170	None	2	The problem is infeasible.	20	FALSE	N/A	No
91	C00073	None	2	The problem is infeasible.	5	FALSE	N/A	No
92	C01137	None	2	The problem is infeasible.	45	FALSE	N/A	No
95	C00130	None	2	The problem is infeasible.	68	FALSE	N/A	No
96	C00147	None	2	The problem is infeasible.	1	FALSE	N/A	No
98	C00212	None	2	The problem is infeasible.	60	FALSE	N/A	No
99	C00054	None	2	The problem is infeasible.	61	FALSE	N/A	No
102	C00021	None	2	The problem is infeasible.	14	FALSE	N/A	No
103	C03431	None	2	The problem is infeasible.	13	FALSE	N/A	No
104	C03539	None	2	The problem is infeasible.	8	FALSE	N/A	No
108	C00024	None	2	The problem is infeasible.	8	FALSE	N/A	No
119	C00033	None	2	The problem is infeasible.	11	FALSE	N/A	No
120	C00227	None	2	The problem is infeasible.	11	FALSE	N/A	No
121	C00083	None	2	The problem is infeasible.	6	FALSE	N/A	No
122	C05993	None	2	The problem is infeasible.	154	FALSE	N/A	No
123	C01011	None	2	The problem is infeasible.	55	FALSE	N/A	No
124	C00332	None	2	The problem is infeasible.	12	FALSE	N/A	No
129	C05829	None	2	The problem is infeasible.	25	FALSE	N/A	No
132	C00217	None	2	The problem is infeasible.	25	FALSE	N/A	No
133	C00334	None	2	The problem is infeasible.	28	FALSE	N/A	No
134	C03618	None	2	The problem is infeasible.	27	FALSE	N/A	No
136	C00091	None	2	The problem is infeasible.	15	FALSE	N/A	No
137	C05379	None	2	The problem is infeasible.	7	FALSE	N/A	No
138	C00940	None	2	The problem is infeasible.	7	FALSE	N/A	No
139	C05572	None	2	The problem is infeasible.	7	FALSE	N/A	No
140	C01251	None	2	The problem is infeasible.	4	FALSE	N/A	No
141	C00232	None	2	The problem is infeasible.	7	FALSE	N/A	No
143	C00167	None	2	The problem is infeasible.	11	FALSE	N/A	No
153	C00032	None	2	The problem is infeasible.	2	FALSE	N/A	No
154	C05682	None	2	The problem is infeasible.	9	FALSE	N/A	No
155	C06244	None	2	The problem is infeasible.	9	FALSE	N/A	No
158	C00035	None	2	The problem is infeasible.	49	FALSE	N/A	No
159	C00144	None	2	The problem is infeasible.	45	FALSE	N/A	No
160	C01228	None	2	The problem is infeasible.	50	FALSE	N/A	No
161	C00394	None	2	The problem is infeasible.	61	FALSE	N/A	No
162	C00209	None	2	The problem is infeasible.	6	FALSE	N/A	No
169	C00566	None	2	The problem is infeasible.	82	FALSE	N/A	No
172	C00037	None	2	The problem is infeasible.	1	FALSE	N/A	No
173	C00213	None	2	The problem is infeasible.	11	FALSE	N/A	No
175	C03508	None	2	The problem is infeasible.	1	FALSE	N/A	No
181	C04348	None	2	The problem is infeasible.	55	FALSE	N/A	No
183	C00164	None	2	The problem is infeasible.	4	FALSE	N/A	No
184	C05931	None	2	The problem is infeasible.	15	FALSE	N/A	No
185	C00043	None	2	The problem is infeasible.	54	FALSE	N/A	No
186	C00645	None	2	The problem is infeasible.	12	FALSE	N/A	No
188	C00203	None	2	The problem is infeasible.	55	FALSE	N/A	No
189	C01170	None	2	The problem is infeasible.	47	FALSE	N/A	No
191	C05922	None	2	The problem is infeasible.	48	FALSE	N/A	No
192	C04494	None	2	The problem is infeasible.	46	FALSE	N/A	No
193	C00942	None	2	The problem is infeasible.	46	FALSE	N/A	No
194	C00047	None	2	The problem is infeasible.	25	FALSE	N/A	No
195	C04092	None	2	The problem is infeasible.	1	FALSE	N/A	No
196	C04076	None	2	The problem is infeasible.	1	FALSE	N/A	No
197	C00680	None	2	The problem is infeasible.	25	FALSE	N/A	No
199	C02727	None	2	The problem is infeasible.	33	FALSE	N/A	No
200	C00739	None	2	The problem is infeasible.	25	FALSE	N/A	No
201	C01142	None	2	The problem is infeasible.	25	FALSE	N/A	No
202	C01672	None	2	The problem is infeasible.	24	FALSE	N/A	No
203	C02837	None	2	The problem is infeasible.	25	FALSE	N/A	No
204	C00160	None	2	The problem is infeasible.	1	FALSE	N/A	No
205	C00313	None	2	The problem is infeasible.	8	FALSE	N/A	No
209	C03217	None	2	The problem is infeasible.	101	FALSE	N/A	No
220	C03174	None	2	The problem is infeasible.	314	FALSE	N/A	No
221	C00446	None	2	The problem is infeasible.	4	FALSE	N/A	No
224	C00053	None	2	The problem is infeasible.	60	FALSE	N/A	No
225	C00224	None	2	The problem is infeasible.	62	FALSE	N/A	No
227	C00380	None	2	The problem is infeasible.	4	FALSE	N/A	No
232	C00798	None	2	The problem is infeasible.	9	FALSE	N/A	No
233	C00488	None	2	The problem is infeasible.	6	FALSE	N/A	No
234	C01045	None	2	The problem is infeasible.	30	FALSE	N/A	No
236	C01031	None	2	The problem is infeasible.	213	FALSE	N/A	No
245	C00062	None	2	The problem is infeasible.	16	FALSE	N/A	No
246	C00077	None	2	The problem is infeasible.	16	FALSE	N/A	No
247	C00327	None	2	The problem is infeasible.	17	FALSE	N/A	No
251	C00581	None	2	The problem is infeasible.	1	FALSE	N/A	No
252	C00179	None	2	The problem is infeasible.	16	FALSE	N/A	No
253	C00792	None	2	The problem is infeasible.	17	FALSE	N/A	No
255	C00819	None	2	The problem is infeasible.	25	FALSE	N/A	No
260	C00132	None	2	The problem is infeasible.	1	FALSE	N/A	No
261	C00067	None	2	The problem is infeasible.	7	FALSE	N/A	No
262	C02271	None	2	The problem is infeasible.	1	FALSE	N/A	No
264	C01081	None	2	The problem is infeasible.	14	FALSE	N/A	No
265	C03028	None	2	The problem is infeasible.	13	FALSE	N/A	No
266	C00378	None	2	The problem is infeasible.	14	FALSE	N/A	No
267	C05381	None	2	The problem is infeasible.	20	FALSE	N/A	No
268	C00072	None	2	The problem is infeasible.	1	FALSE	N/A	No
269	C03289	None	2	The problem is infeasible.	1	FALSE	N/A	No
270	C00155	None	2	The problem is infeasible.	7	FALSE	N/A	No
271	C01077	None	2	The problem is infeasible.	15	FALSE	N/A	No
274	C03145	None	2	The problem is infeasible.	5	FALSE	N/A	No
275	C00855	None	2	The problem is infeasible.	4	FALSE	N/A	No
276	C03354	None	2	The problem is infeasible.	4	FALSE	N/A	No
278	C04631	None	2	The problem is infeasible.	65	FALSE	N/A	No
283	C00437	None	2	The problem is infeasible.	16	FALSE	N/A	No
284	C00148	None	2	The problem is infeasible.	17	FALSE	N/A	No
285	C00515	None	2	The problem is infeasible.	16	FALSE	N/A	No
286	C00078	None	2	The problem is infeasible.	6	FALSE	N/A	No
287	C00331	None	2	The problem is infeasible.	1	FALSE	N/A	No
288	C00977	None	2	The problem is infeasible.	6	FALSE	N/A	No
289	C00398	None	2	The problem is infeasible.	6	FALSE	N/A	No
290	C00079	None	2	The problem is infeasible.	11	FALSE	N/A	No
291	C00166	None	2	The problem is infeasible.	58	FALSE	N/A	No
292	C00826	None	2	The problem is infeasible.	10	FALSE	N/A	No
294	C00423	None	2	The problem is infeasible.	10	FALSE	N/A	No
295	C05332	None	2	The problem is infeasible.	10	FALSE	N/A	No
296	C00448	None	2	The problem is infeasible.	147	FALSE	N/A	No
297	C03428	None	2	The problem is infeasible.	148	FALSE	N/A	No
302	C03614	None	2	The problem is infeasible.	70	FALSE	N/A	No
303	C00082	None	2	The problem is infeasible.	55	FALSE	N/A	No
304	C00146	None	2	The problem is infeasible.	4	FALSE	N/A	No
305	C01179	None	2	The problem is infeasible.	4	FALSE	N/A	No
307	C00483	None	2	The problem is infeasible.	54	FALSE	N/A	No
308	C00811	None	2	The problem is infeasible.	54	FALSE	N/A	No
309	C04368	None	2	The problem is infeasible.	54	FALSE	N/A	No
310	C00383	None	2	The problem is infeasible.	4	FALSE	N/A	No
311	C00469	None	2	The problem is infeasible.	1	FALSE	N/A	No
319	C00644	None	2	The problem is infeasible.	1	FALSE	N/A	No
327	C00088	None	2	The problem is infeasible.	2	FALSE	N/A	No
335	C00090	None	2	The problem is infeasible.	12	FALSE	N/A	No
337	C00196	None	2	The problem is infeasible.	12	FALSE	N/A	No
338	C00230	None	2	The problem is infeasible.	13	FALSE	N/A	No
341	C03296	None	2	The problem is infeasible.	1	FALSE	N/A	No
342	C01213	None	2	The problem is infeasible.	16	FALSE	N/A	No
350	C00116	None	2	The problem is infeasible.	6	FALSE	N/A	No
353	C00513	None	2	The problem is infeasible.	25	FALSE	N/A	No
354	C00606	None	2	The problem is infeasible.	2	FALSE	N/A	No
356	C00087	None	2	The problem is infeasible.	4	FALSE	N/A	No
357	C00320	None	2	The problem is infeasible.	4	FALSE	N/A	No
360	C00392	None	2	The problem is infeasible.	1	FALSE	N/A	No
363	C00794	None	2	The problem is infeasible.	1	FALSE	N/A	No
365	C00096	None	2	The problem is infeasible.	89	FALSE	N/A	No
368	C01222	None	2	The problem is infeasible.	88	FALSE	N/A	No
369	C00491	None	2	The problem is infeasible.	2	FALSE	N/A	No
371	C00302	None	2	The problem is infeasible.	1	FALSE	N/A	No
379	C05341	None	2	The problem is infeasible.	59	FALSE	N/A	No
381	C00100	None	2	The problem is infeasible.	14	FALSE	N/A	No
382	C00894	None	2	The problem is infeasible.	9	FALSE	N/A	No
386	C00683	None	2	The problem is infeasible.	14	FALSE	N/A	No
387	C05983	None	2	The problem is infeasible.	8	FALSE	N/A	No
391	C06027	None	2	The problem is infeasible.	55	FALSE	N/A	No
392	C06002	None	2	The problem is infeasible.	1	FALSE	N/A	No
396	C00234	None	2	The problem is infeasible.	11	FALSE	N/A	No
397	C00143	None	2	The problem is infeasible.	6	FALSE	N/A	No
399	C00498	None	2	The problem is infeasible.	98	FALSE	N/A	No
406	C00106	None	2	The problem is infeasible.	4	FALSE	N/A	No
408	C03030	None	2	The problem is infeasible.	4	FALSE	N/A	No
410	C00108	None	2	The problem is infeasible.	4	FALSE	N/A	No
412	C00251	None	2	The problem is infeasible.	57	FALSE	N/A	No
413	C00328	None	2	The problem is infeasible.	80	FALSE	N/A	No
414	C05653	None	2	The problem is infeasible.	10	FALSE	N/A	No
416	C00292	None	2	The problem is infeasible.	4	FALSE	N/A	No
417	C00109	None	2	The problem is infeasible.	8	FALSE	N/A	No
418	C06032	None	2	The problem is infeasible.	4	FALSE	N/A	No
419	C06030	None	2	The problem is infeasible.	7	FALSE	N/A	No
420	C01118	None	2	The problem is infeasible.	7	FALSE	N/A	No
426	C01996	None	2	The problem is infeasible.	6	FALSE	N/A	No
427	C00114	None	2	The problem is infeasible.	4	FALSE	N/A	No
428	C00919	None	2	The problem is infeasible.	3	FALSE	N/A	No
429	C00670	None	2	The problem is infeasible.	8	FALSE	N/A	No
430	C02634	None	2	The problem is infeasible.	3	FALSE	N/A	No
432	C02979	None	2	The problem is infeasible.	6	FALSE	N/A	No
433	C00623	None	2	The problem is infeasible.	6	FALSE	N/A	No
434	C00969	None	2	The problem is infeasible.	6	FALSE	N/A	No
436	C00121	None	2	The problem is infeasible.	4	FALSE	N/A	No
448	C02739	None	2	The problem is infeasible.	180	FALSE	N/A	No
449	C04302	None	2	The problem is infeasible.	111	FALSE	N/A	No
451	C05921	None	2	The problem is infeasible.	1	FALSE	N/A	No
453	C00309	None	2	The problem is infeasible.	4	FALSE	N/A	No
454	C03794	None	2	The problem is infeasible.	195	FALSE	N/A	No
456	C03406	None	2	The problem is infeasible.	83	FALSE	N/A	No
458	C00123	None	2	The problem is infeasible.	1	FALSE	N/A	No
459	C00233	None	2	The problem is infeasible.	1	FALSE	N/A	No
461	C02486	None	2	The problem is infeasible.	1	FALSE	N/A	No
462	C00984	None	2	The problem is infeasible.	4	FALSE	N/A	No
463	C00124	None	2	The problem is infeasible.	4	FALSE	N/A	No
466	C00243	None	2	The problem is infeasible.	390	FALSE	N/A	No
467	C05402	None	2	The problem is infeasible.	18	FALSE	N/A	No
468	C05401	None	2	The problem is infeasible.	10	FALSE	N/A	No
474	C00270	None	2	The problem is infeasible.	24	FALSE	N/A	No
475	C00128	None	2	The problem is infeasible.	71	FALSE	N/A	No
477	C00129	None	2	The problem is infeasible.	147	FALSE	N/A	No
478	C00235	None	2	The problem is infeasible.	147	FALSE	N/A	No
479	C00294	None	2	The problem is infeasible.	56	FALSE	N/A	No
480	C04734	None	2	The problem is infeasible.	59	FALSE	N/A	No
481	C00262	None	2	The problem is infeasible.	1	FALSE	N/A	No
482	C00655	None	2	The problem is infeasible.	55	FALSE	N/A	No
484	C00131	None	2	The problem is infeasible.	216	FALSE	N/A	No
486	C02704	None	2	The problem is infeasible.	1	FALSE	N/A	No
487	C03738	None	2	The problem is infeasible.	105	FALSE	N/A	No
489	C00436	None	2	The problem is infeasible.	16	FALSE	N/A	No
490	C02714	None	2	The problem is infeasible.	13	FALSE	N/A	No
491	C00555	None	2	The problem is infeasible.	1	FALSE	N/A	No
492	C00135	None	2	The problem is infeasible.	4	FALSE	N/A	No
496	C00388	None	2	The problem is infeasible.	4	FALSE	N/A	No
497	C00785	None	2	The problem is infeasible.	4	FALSE	N/A	No
498	C00136	None	2	The problem is infeasible.	5	FALSE	N/A	No
499	C00877	None	2	The problem is infeasible.	16	FALSE	N/A	No
505	C00630	None	2	The problem is infeasible.	4	FALSE	N/A	No
507	C00691	None	2	The problem is infeasible.	8	FALSE	N/A	No
513	C01235	None	2	The problem is infeasible.	24	FALSE	N/A	No
514	C00329	None	2	The problem is infeasible.	4	FALSE	N/A	No
518	C04039	None	2	The problem is infeasible.	4	FALSE	N/A	No
519	C00141	None	2	The problem is infeasible.	4	FALSE	N/A	No
521	C00183	None	2	The problem is infeasible.	1	FALSE	N/A	No
522	C02504	None	2	The problem is infeasible.	7	FALSE	N/A	No
523	C00966	None	2	The problem is infeasible.	4	FALSE	N/A	No
524	C00445	None	2	The problem is infeasible.	12	FALSE	N/A	No
526	C00387	None	2	The problem is infeasible.	51	FALSE	N/A	No
527	C00242	None	2	The problem is infeasible.	1	FALSE	N/A	No
528	C00156	None	2	The problem is infeasible.	4	FALSE	N/A	No
530	C15584	None	2	The problem is infeasible.	1	FALSE	N/A	No
532	C00548	None	2	The problem is infeasible.	14	FALSE	N/A	No
533	C00850	None	2	The problem is infeasible.	1	FALSE	N/A	No
534	C03564	None	2	The problem is infeasible.	4	FALSE	N/A	No
535	C03912	None	2	The problem is infeasible.	4	FALSE	N/A	No
536	C00763	None	2	The problem is infeasible.	16	FALSE	N/A	No
537	C04540	None	2	The problem is infeasible.	40	FALSE	N/A	No
538	C00253	None	2	The problem is infeasible.	1	FALSE	N/A	No
539	C03150	None	2	The problem is infeasible.	19	FALSE	N/A	No
542	C05272	None	2	The problem is infeasible.	1	FALSE	N/A	No
545	C02291	None	2	The problem is infeasible.	25	FALSE	N/A	No
546	C00542	None	2	The problem is infeasible.	21	FALSE	N/A	No
549	C00633	None	2	The problem is infeasible.	1	FALSE	N/A	No
550	C02949	None	2	The problem is infeasible.	4	FALSE	N/A	No
552	C02370	None	2	The problem is infeasible.	4	FALSE	N/A	No
555	C05400	None	2	The problem is infeasible.	20	FALSE	N/A	No
557	C00988	None	2	The problem is infeasible.	1	FALSE	N/A	No
558	C03600	None	2	The problem is infeasible.	3	FALSE	N/A	No
559	C03652	None	2	The problem is infeasible.	4	FALSE	N/A	No
560	C00356	None	2	The problem is infeasible.	12	FALSE	N/A	No
561	C01061	None	2	The problem is infeasible.	8	FALSE	N/A	No
562	C00207	None	2	The problem is infeasible.	4	FALSE	N/A	No
563	C06144	None	2	The problem is infeasible.	4	FALSE	N/A	No
565	C00254	None	2	The problem is infeasible.	60	FALSE	N/A	No
566	C00601	None	2	The problem is infeasible.	60	FALSE	N/A	No
568	C00190	None	2	The problem is infeasible.	12	FALSE	N/A	No
569	C00617	None	2	The problem is infeasible.	12	FALSE	N/A	No
570	C02330	None	2	The problem is infeasible.	11	FALSE	N/A	No
574	C02427	None	2	The problem is infeasible.	12	FALSE	N/A	No
576	C04188	None	2	The problem is infeasible.	7	FALSE	N/A	No
577	C02376	None	2	The problem is infeasible.	1	FALSE	N/A	No
578	C00178	None	2	The problem is infeasible.	1	FALSE	N/A	No
580	C21028	None	2	The problem is infeasible.	4	FALSE	N/A	No
582	C03047	None	2	The problem is infeasible.	15	FALSE	N/A	No
583	C00180	None	2	The problem is infeasible.	8	FALSE	N/A	No
584	C06206	None	2	The problem is infeasible.	7	FALSE	N/A	No
585	C06433	None	2	The problem is infeasible.	9	FALSE	N/A	No
586	C01586	None	2	The problem is infeasible.	8	FALSE	N/A	No
587	C02253	None	2	The problem is infeasible.	7	FALSE	N/A	No
588	C00181	None	2	The problem is infeasible.	4	FALSE	N/A	No
591	C00310	None	2	The problem is infeasible.	4	FALSE	N/A	No
592	C02787	None	2	The problem is infeasible.	1	FALSE	N/A	No
597	C00827	None	2	The problem is infeasible.	8	FALSE	N/A	No
601	C03855	None	2	The problem is infeasible.	1	FALSE	N/A	No
603	C01233	None	2	The problem is infeasible.	14	FALSE	N/A	No
605	C00935	None	2	The problem is infeasible.	12	FALSE	N/A	No
606	C00191	None	2	The problem is infeasible.	7	FALSE	N/A	No
607	C00800	None	2	The problem is infeasible.	1	FALSE	N/A	No
608	C00905	None	2	The problem is infeasible.	7	FALSE	N/A	No
609	C02670	None	2	The problem is infeasible.	6	FALSE	N/A	No
610	C03387	None	2	The problem is infeasible.	6	FALSE	N/A	No
611	C03124	None	2	The problem is infeasible.	2	FALSE	N/A	No
615	C00194	None	2	The problem is infeasible.	3	FALSE	N/A	No
616	C04030	None	2	The problem is infeasible.	10	FALSE	N/A	No
624	C00202	None	2	The problem is infeasible.	2	FALSE	N/A	No
627	C17556	None	2	The problem is infeasible.	1	FALSE	N/A	No
632	C04349	None	2	The problem is infeasible.	2	FALSE	N/A	No
635	C00360	None	2	The problem is infeasible.	130	FALSE	N/A	No
637	C02659	None	2	The problem is infeasible.	3	FALSE	N/A	No
641	C01367	None	2	The problem is infeasible.	57	FALSE	N/A	No
642	C01043	None	2	The problem is infeasible.	11	FALSE	N/A	No
643	C00300	None	2	The problem is infeasible.	11	FALSE	N/A	No
644	C00214	None	2	The problem is infeasible.	16	FALSE	N/A	No
645	C00364	None	2	The problem is infeasible.	16	FALSE	N/A	No
647	C00216	None	2	The problem is infeasible.	4	FALSE	N/A	No
652	C02237	None	2	The problem is infeasible.	25	FALSE	N/A	No
654	C00218	None	2	The problem is infeasible.	1	FALSE	N/A	No
656	C01046	None	2	The problem is infeasible.	20	FALSE	N/A	No
657	C03623	None	2	The problem is infeasible.	8	FALSE	N/A	No
658	C02294	None	2	The problem is infeasible.	1	FALSE	N/A	No
665	C03851	None	2	The problem is infeasible.	55	FALSE	N/A	No
666	C02637	None	2	The problem is infeasible.	12	FALSE	N/A	No
668	C03223	None	2	The problem is infeasible.	12	FALSE	N/A	No
669	C03233	None	2	The problem is infeasible.	12	FALSE	N/A	No
672	C05601	None	2	The problem is infeasible.	118	FALSE	N/A	No
673	C06201	None	2	The problem is infeasible.	118	FALSE	N/A	No
674	C01215	None	2	The problem is infeasible.	16	FALSE	N/A	No
675	C04236	None	2	The problem is infeasible.	1	FALSE	N/A	No
677	C00341	None	2	The problem is infeasible.	147	FALSE	N/A	No
684	C00385	None	2	The problem is infeasible.	1	FALSE	N/A	No
685	C00519	None	2	The problem is infeasible.	3	FALSE	N/A	No
688	C00593	None	2	The problem is infeasible.	11	FALSE	N/A	No
691	C06435	None	2	The problem is infeasible.	4	FALSE	N/A	No
695	C01948	None	2	The problem is infeasible.	1	FALSE	N/A	No
696	C00971	None	2	The problem is infeasible.	1	FALSE	N/A	No
699	C01269	None	2	The problem is infeasible.	58	FALSE	N/A	No
700	C00885	None	2	The problem is infeasible.	60	FALSE	N/A	No
705	C01185	None	2	The problem is infeasible.	22	FALSE	N/A	No
709	C03451	None	2	The problem is infeasible.	235	FALSE	N/A	No
713	C00259	None	2	The problem is infeasible.	1	FALSE	N/A	No
717	C00508	None	2	The problem is infeasible.	1	FALSE	N/A	No
719	C02137	None	2	The problem is infeasible.	2	FALSE	N/A	No
720	C03290	None	2	The problem is infeasible.	3	FALSE	N/A	No
727	C00268	None	2	The problem is infeasible.	4	FALSE	N/A	No
729	C06241	None	2	The problem is infeasible.	23	FALSE	N/A	No
730	C04015	None	2	The problem is infeasible.	388	FALSE	N/A	No
735	C00280	None	2	The problem is infeasible.	1	FALSE	N/A	No
739	C00286	None	2	The problem is infeasible.	123	FALSE	N/A	No
740	C00330	None	2	The problem is infeasible.	104	FALSE	N/A	No
742	C00568	None	2	The problem is infeasible.	4	FALSE	N/A	No
746	C00944	None	2	The problem is infeasible.	12	FALSE	N/A	No
748	C02305	None	2	The problem is infeasible.	11	FALSE	N/A	No
749	C00791	None	2	The problem is infeasible.	11	FALSE	N/A	No
750	C05715	None	2	The problem is infeasible.	1	FALSE	N/A	No
756	C00307	None	2	The problem is infeasible.	2	FALSE	N/A	No
757	C00476	None	2	The problem is infeasible.	4	FALSE	N/A	No
758	C00312	None	2	The problem is infeasible.	1	FALSE	N/A	No
760	C00618	None	2	The problem is infeasible.	1	FALSE	N/A	No
761	C00627	None	2	The problem is infeasible.	5	FALSE	N/A	No
763	C00315	None	2	The problem is infeasible.	4	FALSE	N/A	No
764	C05730	None	2	The problem is infeasible.	5	FALSE	N/A	No
765	C00986	None	2	The problem is infeasible.	1	FALSE	N/A	No
768	C02290	None	2	The problem is infeasible.	1	FALSE	N/A	No
769	C00318	None	2	The problem is infeasible.	1	FALSE	N/A	No
771	C00319	None	2	The problem is infeasible.	3	FALSE	N/A	No
772	C06124	None	2	The problem is infeasible.	2	FALSE	N/A	No
775	C01861	None	2	The problem is infeasible.	4	FALSE	N/A	No
777	C01755	None	2	The problem is infeasible.	4	FALSE	N/A	No
778	C00322	None	2	The problem is infeasible.	1	FALSE	N/A	No
780	C05533	None	2	The problem is infeasible.	1	FALSE	N/A	No
782	C00406	None	2	The problem is infeasible.	2	FALSE	N/A	No
785	C00852	None	2	The problem is infeasible.	2	FALSE	N/A	No
787	C01252	None	2	The problem is infeasible.	1	FALSE	N/A	No
788	C02700	None	2	The problem is infeasible.	171	FALSE	N/A	No
789	C01075	None	2	The problem is infeasible.	4	FALSE	N/A	No
790	C00362	None	2	The problem is infeasible.	121	FALSE	N/A	No
793	C00637	None	2	The problem is infeasible.	1	FALSE	N/A	No
794	C01144	None	2	The problem is infeasible.	16	FALSE	N/A	No
795	C03561	None	2	The problem is infeasible.	16	FALSE	N/A	No
796	C00333	None	2	The problem is infeasible.	7	FALSE	N/A	No
798	C00558	None	2	The problem is infeasible.	7	FALSE	N/A	No
799	C02946	None	2	The problem is infeasible.	77	FALSE	N/A	No
800	C01035	None	2	The problem is infeasible.	27	FALSE	N/A	No
801	C02344	None	2	The problem is infeasible.	146	FALSE	N/A	No
802	C02462	None	2	The problem is infeasible.	146	FALSE	N/A	No
803	C03190	None	2	The problem is infeasible.	146	FALSE	N/A	No
808	C00353	None	2	The problem is infeasible.	150	FALSE	N/A	No
809	C03427	None	2	The problem is infeasible.	149	FALSE	N/A	No
810	C00355	None	2	The problem is infeasible.	1	FALSE	N/A	No
812	C03758	None	2	The problem is infeasible.	1	FALSE	N/A	No
815	C03231	None	2	The problem is infeasible.	11	FALSE	N/A	No
817	C00559	None	2	The problem is infeasible.	153	FALSE	N/A	No
818	C00363	None	2	The problem is infeasible.	16	FALSE	N/A	No
819	C00459	None	2	The problem is infeasible.	17	FALSE	N/A	No
823	C00366	None	2	The problem is infeasible.	1	FALSE	N/A	No
830	C01279	None	2	The problem is infeasible.	1	FALSE	N/A	No
833	C00813	None	2	The problem is infeasible.	4	FALSE	N/A	No
834	C15607	None	2	The problem is infeasible.	4	FALSE	N/A	No
835	C01762	None	2	The problem is infeasible.	53	FALSE	N/A	No
837	C01262	None	2	The problem is infeasible.	2	FALSE	N/A	No
838	C06193	None	2	The problem is infeasible.	52	FALSE	N/A	No
842	C03536	None	2	The problem is infeasible.	4	FALSE	N/A	No
844	C03169	None	2	The problem is infeasible.	3	FALSE	N/A	No
853	C00407	None	2	The problem is infeasible.	1	FALSE	N/A	No
854	C00671	None	2	The problem is infeasible.	4	FALSE	N/A	No
855	C00408	None	2	The problem is infeasible.	25	FALSE	N/A	No
856	C00450	None	2	The problem is infeasible.	1	FALSE	N/A	No
862	C00413	None	2	The problem is infeasible.	1	FALSE	N/A	No
863	C01138	None	2	The problem is infeasible.	1	FALSE	N/A	No
864	C03462	None	2	The problem is infeasible.	5	FALSE	N/A	No
868	C04316	None	2	The problem is infeasible.	2	FALSE	N/A	No
870	C00921	None	2	The problem is infeasible.	7	FALSE	N/A	No
878	C00583	None	2	The problem is infeasible.	2	FALSE	N/A	No
880	C03979	None	2	The problem is infeasible.	6	FALSE	N/A	No
881	C01099	None	2	The problem is infeasible.	6	FALSE	N/A	No
882	C01131	None	2	The problem is infeasible.	6	FALSE	N/A	No
883	C00427	None	2	The problem is infeasible.	4	FALSE	N/A	No
884	C00584	None	2	The problem is infeasible.	4	FALSE	N/A	No
885	C00696	None	2	The problem is infeasible.	4	FALSE	N/A	No
887	C00990	None	2	The problem is infeasible.	15	FALSE	N/A	No
888	C00431	None	2	The problem is infeasible.	16	FALSE	N/A	No
890	C03087	None	2	The problem is infeasible.	17	FALSE	N/A	No
894	C00439	None	2	The problem is infeasible.	37	FALSE	N/A	No
895	C00664	None	2	The problem is infeasible.	12	FALSE	N/A	No
896	C03680	None	2	The problem is infeasible.	37	FALSE	N/A	No
897	C03283	None	2	The problem is infeasible.	1	FALSE	N/A	No
898	C05841	None	2	The problem is infeasible.	16	FALSE	N/A	No
899	C03479	None	2	The problem is infeasible.	12	FALSE	N/A	No
901	C01841	None	2	The problem is infeasible.	146	FALSE	N/A	No
902	C00451	None	2	The problem is infeasible.	1	FALSE	N/A	No
903	C04617	None	2	The problem is infeasible.	1	FALSE	N/A	No
904	C00842	None	2	The problem is infeasible.	18	FALSE	N/A	No
905	C02097	None	2	The problem is infeasible.	19	FALSE	N/A	No
906	C03506	None	2	The problem is infeasible.	121	FALSE	N/A	No
907	C00463	None	2	The problem is infeasible.	1	FALSE	N/A	No
908	C15586	None	2	The problem is infeasible.	5	FALSE	N/A	No
913	C00468	None	2	The problem is infeasible.	1	FALSE	N/A	No
914	C02538	None	2	The problem is infeasible.	1	FALSE	N/A	No
915	C01537	None	2	The problem is infeasible.	1	FALSE	N/A	No
921	C01162	None	2	The problem is infeasible.	1	FALSE	N/A	No
922	C00933	None	2	The problem is infeasible.	2	FALSE	N/A	No
927	C00487	None	2	The problem is infeasible.	1	FALSE	N/A	No
929	C02224	None	2	The problem is infeasible.	1	FALSE	N/A	No
933	C00531	None	2	The problem is infeasible.	69	FALSE	N/A	No
946	C05528	None	2	The problem is infeasible.	9	FALSE	N/A	No
947	C01750	None	2	The problem is infeasible.	3	FALSE	N/A	No
948	C00507	None	2	The problem is infeasible.	1	FALSE	N/A	No
949	C00861	None	2	The problem is infeasible.	1	FALSE	N/A	No
955	C03943	None	2	The problem is infeasible.	15	FALSE	N/A	No
958	C01120	None	2	The problem is infeasible.	2	FALSE	N/A	No
961	C00864	None	2	The problem is infeasible.	1	FALSE	N/A	No
967	C00628	None	2	The problem is infeasible.	1	FALSE	N/A	No
968	C00530	None	2	The problem is infeasible.	1	FALSE	N/A	No
969	C00904	None	2	The problem is infeasible.	68	FALSE	N/A	No
972	C03134	None	2	The problem is infeasible.	2	FALSE	N/A	No
974	C01104	None	2	The problem is infeasible.	3	FALSE	N/A	No
975	C03626	None	2	The problem is infeasible.	1	FALSE	N/A	No
981	C07086	None	2	The problem is infeasible.	9	FALSE	N/A	No
983	C02505	None	2	The problem is infeasible.	8	FALSE	N/A	No
986	C03710	None	2	The problem is infeasible.	3	FALSE	N/A	No
987	C04335	None	2	The problem is infeasible.	3	FALSE	N/A	No
990	C05512	None	2	The problem is infeasible.	790	FALSE	N/A	No
991	C00844	None	2	The problem is infeasible.	2	FALSE	N/A	No
995	C02824	None	2	The problem is infeasible.	1	FALSE	N/A	No
996	C00571	None	2	The problem is infeasible.	1	FALSE	N/A	No
1001	C04022	None	2	The problem is infeasible.	5	FALSE	N/A	No
1002	C00511	None	2	The problem is infeasible.	7	FALSE	N/A	No
1007	C05674	None	2	The problem is infeasible.	2	FALSE	N/A	No
1010	C00761	None	2	The problem is infeasible.	1	FALSE	N/A	No
1016	C04075	None	2	The problem is infeasible.	2	FALSE	N/A	No
1017	C01273	None	2	The problem is infeasible.	10	FALSE	N/A	No
1021	C02083	None	2	The problem is infeasible.	57	FALSE	N/A	No
1025	C04575	None	2	The problem is infeasible.	1	FALSE	N/A	No
1026	C01034	None	2	The problem is infeasible.	1	FALSE	N/A	No
1027	C00619	None	2	The problem is infeasible.	1	FALSE	N/A	No
1028	C05513	None	2	The problem is infeasible.	4	FALSE	N/A	No
1029	C03947	None	2	The problem is infeasible.	1	FALSE	N/A	No
1030	C03189	None	2	The problem is infeasible.	1	FALSE	N/A	No
1035	C03227	None	2	The problem is infeasible.	1	FALSE	N/A	No
1036	C03590	None	2	The problem is infeasible.	1	FALSE	N/A	No
1037	C06192	None	2	The problem is infeasible.	101	FALSE	N/A	No
1038	C00954	None	2	The problem is infeasible.	7	FALSE	N/A	No
1041	C03765	None	2	The problem is infeasible.	4	FALSE	N/A	No
1042	C00642	None	2	The problem is infeasible.	1	FALSE	N/A	No
1043	C00643	None	2	The problem is infeasible.	1	FALSE	N/A	No
1044	C00780	None	2	The problem is infeasible.	1	FALSE	N/A	No
1047	C00651	None	2	The problem is infeasible.	1	FALSE	N/A	No
1048	C01109	None	2	The problem is infeasible.	1	FALSE	N/A	No
1050	C00700	None	2	The problem is infeasible.	52	FALSE	N/A	No
1053	C04390	None	2	The problem is infeasible.	31	FALSE	N/A	No
1054	C00666	None	2	The problem is infeasible.	24	FALSE	N/A	No
1055	C04421	None	2	The problem is infeasible.	19	FALSE	N/A	No
1060	C03871	None	2	The problem is infeasible.	1	FALSE	N/A	No
1062	C02170	None	2	The problem is infeasible.	7	FALSE	N/A	No
1064	C11907	None	2	The problem is infeasible.	18	FALSE	N/A	No
1065	C03187	None	2	The problem is infeasible.	1	FALSE	N/A	No
1066	C00688	None	2	The problem is infeasible.	19	FALSE	N/A	No
1067	C03319	None	2	The problem is infeasible.	1	FALSE	N/A	No
1069	C04287	None	2	The problem is infeasible.	8	FALSE	N/A	No
1078	C05122	None	2	The problem is infeasible.	4	FALSE	N/A	No
1080	C04392	None	2	The problem is infeasible.	55	FALSE	N/A	No
1083	C03195	None	2	The problem is infeasible.	4	FALSE	N/A	No
1084	C00712	None	2	The problem is infeasible.	4	FALSE	N/A	No
1085	C00715	None	2	The problem is infeasible.	1	FALSE	N/A	No
1086	C03212	None	2	The problem is infeasible.	1	FALSE	N/A	No
1088	C00727	None	2	The problem is infeasible.	2	FALSE	N/A	No
1096	C05161	None	2	The problem is infeasible.	24	FALSE	N/A	No
1100	C06108	None	2	The problem is infeasible.	3	FALSE	N/A	No
1107	C00748	None	2	The problem is infeasible.	2	FALSE	N/A	No
1109	C01096	None	2	The problem is infeasible.	1	FALSE	N/A	No
1111	C00751	None	2	The problem is infeasible.	6	FALSE	N/A	No
1119	C00764	None	2	The problem is infeasible.	1	FALSE	N/A	No
1122	C00774	None	2	The problem is infeasible.	2	FALSE	N/A	No
1127	C00789	None	2	The problem is infeasible.	2	FALSE	N/A	No
1128	C02565	None	2	The problem is infeasible.	9	FALSE	N/A	No
1129	C05399	None	2	The problem is infeasible.	6	FALSE	N/A	No
1130	C00795	None	2	The problem is infeasible.	1	FALSE	N/A	No
1133	C01047	None	2	The problem is infeasible.	15	FALSE	N/A	No
1134	C01040	None	2	The problem is infeasible.	1	FALSE	N/A	No
1135	C00802	None	2	The problem is infeasible.	2	FALSE	N/A	No
1136	C01444	None	2	The problem is infeasible.	6	FALSE	N/A	No
1137	C01842	None	2	The problem is infeasible.	1	FALSE	N/A	No
1138	C00803	None	2	The problem is infeasible.	1	FALSE	N/A	No
1141	C00805	None	2	The problem is infeasible.	4	FALSE	N/A	No
1142	C01405	None	2	The problem is infeasible.	15	FALSE	N/A	No
1143	C01765	None	2	The problem is infeasible.	146	FALSE	N/A	No
1153	C00822	None	2	The problem is infeasible.	8	FALSE	N/A	No
1154	C05604	None	2	The problem is infeasible.	8	FALSE	N/A	No
1158	C00831	None	2	The problem is infeasible.	1	FALSE	N/A	No
1159	C01134	None	2	The problem is infeasible.	1	FALSE	N/A	No
1160	C04079	None	2	The problem is infeasible.	1	FALSE	N/A	No
1161	C00835	None	2	The problem is infeasible.	4	FALSE	N/A	No
1162	C02333	None	2	The problem is infeasible.	4	FALSE	N/A	No
1163	C02953	None	2	The problem is infeasible.	4	FALSE	N/A	No
1164	C00836	None	2	The problem is infeasible.	3	FALSE	N/A	No
1167	C08325	None	2	The problem is infeasible.	4	FALSE	N/A	No
1170	C00846	None	2	The problem is infeasible.	11	FALSE	N/A	No
1171	C02222	None	2	The problem is infeasible.	6	FALSE	N/A	No
1172	C03586	None	2	The problem is infeasible.	16	FALSE	N/A	No
1173	C00847	None	2	The problem is infeasible.	1	FALSE	N/A	No
1178	C00860	None	2	The problem is infeasible.	1	FALSE	N/A	No
1179	C01100	None	2	The problem is infeasible.	1	FALSE	N/A	No
1184	C03360	None	2	The problem is infeasible.	1	FALSE	N/A	No
1185	C00870	None	2	The problem is infeasible.	1	FALSE	N/A	No
1186	C00876	None	2	The problem is infeasible.	7	FALSE	N/A	No
1187	C01080	None	2	The problem is infeasible.	1	FALSE	N/A	No
1188	C02411	None	2	The problem is infeasible.	15	FALSE	N/A	No
1189	C05231	None	2	The problem is infeasible.	15	FALSE	N/A	No
1190	C02331	None	2	The problem is infeasible.	15	FALSE	N/A	No
1198	C05668	None	2	The problem is infeasible.	8	FALSE	N/A	No
1199	C02335	None	2	The problem is infeasible.	8	FALSE	N/A	No
1200	C03455	None	2	The problem is infeasible.	2	FALSE	N/A	No
1205	C21029	None	2	The problem is infeasible.	4	FALSE	N/A	No
1208	C05356	None	2	The problem is infeasible.	1	FALSE	N/A	No
1209	C00909	None	2	The problem is infeasible.	1	FALSE	N/A	No
1210	C00916	None	2	The problem is infeasible.	7	FALSE	N/A	No
1217	C00922	None	2	The problem is infeasible.	5	FALSE	N/A	No
1218	C02295	None	2	The problem is infeasible.	6	FALSE	N/A	No
1220	C00927	None	2	The problem is infeasible.	1	FALSE	N/A	No
1221	C01941	None	2	The problem is infeasible.	1	FALSE	N/A	No
1223	C06159	None	2	The problem is infeasible.	2	FALSE	N/A	No
1224	C02938	None	2	The problem is infeasible.	7	FALSE	N/A	No
1226	C02693	None	2	The problem is infeasible.	7	FALSE	N/A	No
1240	C01171	None	2	The problem is infeasible.	5	FALSE	N/A	No
1241	C02614	None	2	The problem is infeasible.	23	FALSE	N/A	No
1244	C01019	None	2	The problem is infeasible.	1	FALSE	N/A	No
1246	C01721	None	2	The problem is infeasible.	1	FALSE	N/A	No
1247	C01024	None	2	The problem is infeasible.	8	FALSE	N/A	No
1248	C01051	None	2	The problem is infeasible.	8	FALSE	N/A	No
1249	C05766	None	2	The problem is infeasible.	8	FALSE	N/A	No
1253	C02647	None	2	The problem is infeasible.	4	FALSE	N/A	No
1254	C03771	None	2	The problem is infeasible.	4	FALSE	N/A	No
1255	C03078	None	2	The problem is infeasible.	24	FALSE	N/A	No
1256	C01036	None	2	The problem is infeasible.	6	FALSE	N/A	No
1260	C01050	None	2	The problem is infeasible.	1	FALSE	N/A	No
1261	C03263	None	2	The problem is infeasible.	7	FALSE	N/A	No
1262	C01054	None	2	The problem is infeasible.	16	FALSE	N/A	No
1263	C01724	None	2	The problem is infeasible.	15	FALSE	N/A	No
1269	C01066	None	2	The problem is infeasible.	1	FALSE	N/A	No
1270	C02129	None	2	The problem is infeasible.	1	FALSE	N/A	No
1271	C03789	None	2	The problem is infeasible.	4	FALSE	N/A	No
1276	C01090	None	2	The problem is infeasible.	1	FALSE	N/A	No
1278	C03050	None	2	The problem is infeasible.	1	FALSE	N/A	No
1284	C01267	None	2	The problem is infeasible.	1	FALSE	N/A	No
1285	C01424	None	2	The problem is infeasible.	1	FALSE	N/A	No
1286	C01108	None	2	The problem is infeasible.	1	FALSE	N/A	No
1288	C01110	None	2	The problem is infeasible.	4	FALSE	N/A	No
1295	C01126	None	2	The problem is infeasible.	1	FALSE	N/A	No
1296	C03220	None	2	The problem is infeasible.	1	FALSE	N/A	No
1300	C04352	None	2	The problem is infeasible.	1	FALSE	N/A	No
1301	C03375	None	2	The problem is infeasible.	1	FALSE	N/A	No
1302	C01186	None	2	The problem is infeasible.	24	FALSE	N/A	No
1305	C06105	None	2	The problem is infeasible.	4	FALSE	N/A	No
1311	C01157	None	2	The problem is infeasible.	4	FALSE	N/A	No
1314	C03440	None	2	The problem is infeasible.	4	FALSE	N/A	No
1318	C01278	None	2	The problem is infeasible.	13	FALSE	N/A	No
1319	C01163	None	2	The problem is infeasible.	13	FALSE	N/A	No
1322	C01581	None	2	The problem is infeasible.	5	FALSE	N/A	No
1323	C03735	None	2	The problem is infeasible.	4	FALSE	N/A	No
1326	C01183	None	2	The problem is infeasible.	1	FALSE	N/A	No
1328	C03722	None	2	The problem is infeasible.	6	FALSE	N/A	No
1331	C04047	None	2	The problem is infeasible.	2	FALSE	N/A	No
1332	C04227	None	2	The problem is infeasible.	4	FALSE	N/A	No
1333	C01204	None	2	The problem is infeasible.	6	FALSE	N/A	No
1334	C04563	None	2	The problem is infeasible.	6	FALSE	N/A	No
1335	C04579	None	2	The problem is infeasible.	6	FALSE	N/A	No
1338	C03486	None	2	The problem is infeasible.	2	FALSE	N/A	No
1342	C01001	None	2	The problem is infeasible.	6	FALSE	N/A	No
1344	C01274	None	2	The problem is infeasible.	3	FALSE	N/A	No
1352	C04002	None	2	The problem is infeasible.	4	FALSE	N/A	No
1353	C01717	None	2	The problem is infeasible.	1	FALSE	N/A	No
1354	C04277	None	2	The problem is infeasible.	2	FALSE	N/A	No
1357	C04666	None	2	The problem is infeasible.	1	FALSE	N/A	No
1358	C04454	None	2	The problem is infeasible.	1	FALSE	N/A	No
1359	C01268	None	2	The problem is infeasible.	49	FALSE	N/A	No
1360	C01304	None	2	The problem is infeasible.	49	FALSE	N/A	No
1361	C04604	None	2	The problem is infeasible.	1	FALSE	N/A	No
1362	C01270	None	2	The problem is infeasible.	1	FALSE	N/A	No
1364	C04330	None	2	The problem is infeasible.	5	FALSE	N/A	No
1365	C01275	None	2	The problem is infeasible.	3	FALSE	N/A	No
1368	C03373	None	2	The problem is infeasible.	4	FALSE	N/A	No
1369	C05198	None	2	The problem is infeasible.	1	FALSE	N/A	No
1371	C01294	None	2	The problem is infeasible.	1	FALSE	N/A	No
1372	C04675	None	2	The problem is infeasible.	11	FALSE	N/A	No
1373	C01291	None	2	The problem is infeasible.	10	FALSE	N/A	No
1376	C04280	None	2	The problem is infeasible.	1	FALSE	N/A	No
1382	C04874	None	2	The problem is infeasible.	47	FALSE	N/A	No
1383	C01302	None	2	The problem is infeasible.	110	FALSE	N/A	No
1388	C04864	None	2	The problem is infeasible.	3	FALSE	N/A	No
1389	C01310	None	2	The problem is infeasible.	4	FALSE	N/A	No
1390	C04865	None	2	The problem is infeasible.	5	FALSE	N/A	No
1393	C02661	None	2	The problem is infeasible.	2	FALSE	N/A	No
1395	C01344	None	2	The problem is infeasible.	4	FALSE	N/A	No
1396	C01345	None	2	The problem is infeasible.	4	FALSE	N/A	No
1397	C06196	None	2	The problem is infeasible.	4	FALSE	N/A	No
1398	C02353	None	2	The problem is infeasible.	56	FALSE	N/A	No
1401	C05714	None	2	The problem is infeasible.	1	FALSE	N/A	No
1402	C01401	None	2	The problem is infeasible.	1	FALSE	N/A	No
1411	C01479	None	2	The problem is infeasible.	2	FALSE	N/A	No
1415	C02657	None	2	The problem is infeasible.	1	FALSE	N/A	No
1416	C01467	None	2	The problem is infeasible.	1	FALSE	N/A	No
1425	C02962	None	2	The problem is infeasible.	1	FALSE	N/A	No
1428	C02564	None	2	The problem is infeasible.	3	FALSE	N/A	No
1429	C01500	None	2	The problem is infeasible.	147	FALSE	N/A	No
1441	C01526	None	2	The problem is infeasible.	1	FALSE	N/A	No
1442	C04447	None	2	The problem is infeasible.	1	FALSE	N/A	No
1449	C01533	None	2	The problem is infeasible.	1	FALSE	N/A	No
1453	C03256	None	2	The problem is infeasible.	2	FALSE	N/A	No
1457	C02722	None	2	The problem is infeasible.	3	FALSE	N/A	No
1463	C16717	None	2	The problem is infeasible.	1	FALSE	N/A	No
1464	C01593	None	2	The problem is infeasible.	1	FALSE	N/A	No
1465	C01594	None	2	The problem is infeasible.	3	FALSE	N/A	No
1466	C01595	None	2	The problem is infeasible.	1	FALSE	N/A	No
1467	C04056	None	2	The problem is infeasible.	1	FALSE	N/A	No
1472	C01613	None	2	The problem is infeasible.	15	FALSE	N/A	No
1473	C05404	None	2	The problem is infeasible.	14	FALSE	N/A	No
1476	C04676	None	2	The problem is infeasible.	1	FALSE	N/A	No
1477	C01618	None	2	The problem is infeasible.	1	FALSE	N/A	No
1482	C01680	None	2	The problem is infeasible.	3	FALSE	N/A	No
1483	C01693	None	2	The problem is infeasible.	1	FALSE	N/A	No
1484	C05578	None	2	The problem is infeasible.	1	FALSE	N/A	No
1485	C04416	None	2	The problem is infeasible.	1	FALSE	N/A	No
1486	C01694	None	2	The problem is infeasible.	1	FALSE	N/A	No
1489	C04333	None	2	The problem is infeasible.	1	FALSE	N/A	No
1490	C01711	None	2	The problem is infeasible.	1	FALSE	N/A	No
1493	C01720	None	2	The problem is infeasible.	1	FALSE	N/A	No
1494	C03827	None	2	The problem is infeasible.	1	FALSE	N/A	No
1498	C02274	None	2	The problem is infeasible.	1	FALSE	N/A	No
1499	C01198	None	2	The problem is infeasible.	1	FALSE	N/A	No
1500	C01732	None	2	The problem is infeasible.	26	FALSE	N/A	No
1501	C05325	None	2	The problem is infeasible.	4	FALSE	N/A	No
1505	C02752	None	2	The problem is infeasible.	1	FALSE	N/A	No
1506	C01757	None	2	The problem is infeasible.	1	FALSE	N/A	No
1508	C01770	None	2	The problem is infeasible.	1	FALSE	N/A	No
1509	C01991	None	2	The problem is infeasible.	1	FALSE	N/A	No
1514	C03910	None	2	The problem is infeasible.	1	FALSE	N/A	No
1524	C03064	None	2	The problem is infeasible.	1	FALSE	N/A	No
1527	C03470	None	2	The problem is infeasible.	4	FALSE	N/A	No
1529	C02080	None	2	The problem is infeasible.	1	FALSE	N/A	No
1530	C01853	None	2	The problem is infeasible.	1	FALSE	N/A	No
1535	C02367	None	2	The problem is infeasible.	1	FALSE	N/A	No
1536	C01875	None	2	The problem is infeasible.	1	FALSE	N/A	No
1537	C01880	None	2	The problem is infeasible.	1	FALSE	N/A	No
1538	C06103	None	2	The problem is infeasible.	1	FALSE	N/A	No
1541	C01888	None	2	The problem is infeasible.	1	FALSE	N/A	No
1552	C01934	None	2	The problem is infeasible.	5	FALSE	N/A	No
1553	C02141	None	2	The problem is infeasible.	1	FALSE	N/A	No
1554	C01943	None	2	The problem is infeasible.	1	FALSE	N/A	No
1556	C05276	None	2	The problem is infeasible.	1	FALSE	N/A	No
1560	C02445	None	2	The problem is infeasible.	2	FALSE	N/A	No
1562	C02289	None	2	The problem is infeasible.	1	FALSE	N/A	No
1563	C01951	None	2	The problem is infeasible.	1	FALSE	N/A	No
1567	C01983	None	2	The problem is infeasible.	4	FALSE	N/A	No
1568	C01984	None	2	The problem is infeasible.	4	FALSE	N/A	No
1571	C02010	None	2	The problem is infeasible.	1	FALSE	N/A	No
1572	C03860	None	2	The problem is infeasible.	1	FALSE	N/A	No
1575	C02027	None	2	The problem is infeasible.	1	FALSE	N/A	No
1576	C04251	None	2	The problem is infeasible.	1	FALSE	N/A	No
1577	C02777	None	2	The problem is infeasible.	1	FALSE	N/A	No
1578	C02037	None	2	The problem is infeasible.	1	FALSE	N/A	No
1583	C05435	None	2	The problem is infeasible.	11	FALSE	N/A	No
1584	C02094	None	2	The problem is infeasible.	9	FALSE	N/A	No
1588	C02139	None	2	The problem is infeasible.	8	FALSE	N/A	No
1590	C03221	None	2	The problem is infeasible.	4	FALSE	N/A	No
1594	C03677	None	2	The problem is infeasible.	1	FALSE	N/A	No
1596	C05281	None	2	The problem is infeasible.	7	FALSE	N/A	No
1599	C02198	None	2	The problem is infeasible.	1	FALSE	N/A	No
1600	C05963	None	2	The problem is infeasible.	1	FALSE	N/A	No
1604	C02200	None	2	The problem is infeasible.	1	FALSE	N/A	No
1605	C02467	None	2	The problem is infeasible.	1	FALSE	N/A	No
1609	C02494	None	2	The problem is infeasible.	3	FALSE	N/A	No
1614	C03824	None	2	The problem is infeasible.	6	FALSE	N/A	No
1615	C04431	None	2	The problem is infeasible.	6	FALSE	N/A	No
1616	C02223	None	2	The problem is infeasible.	4	FALSE	N/A	No
1617	C02612	None	2	The problem is infeasible.	4	FALSE	N/A	No
1618	C02226	None	2	The problem is infeasible.	4	FALSE	N/A	No
1621	C02284	None	2	The problem is infeasible.	2	FALSE	N/A	No
1624	C02930	None	2	The problem is infeasible.	4	FALSE	N/A	No
1630	C06387	None	2	The problem is infeasible.	4	FALSE	N/A	No
1633	C05340	None	2	The problem is infeasible.	2	FALSE	N/A	No
1648	C02470	None	2	The problem is infeasible.	1	FALSE	N/A	No
1649	C05645	None	2	The problem is infeasible.	1	FALSE	N/A	No
1650	C04105	None	2	The problem is infeasible.	12	FALSE	N/A	No
1651	C02480	None	2	The problem is infeasible.	12	FALSE	N/A	No
1657	C02631	None	2	The problem is infeasible.	7	FALSE	N/A	No
1658	C03673	None	2	The problem is infeasible.	1	FALSE	N/A	No
1659	C02509	None	2	The problem is infeasible.	1	FALSE	N/A	No
1661	C05711	None	2	The problem is infeasible.	15	FALSE	N/A	No
1663	C06114	None	2	The problem is infeasible.	15	FALSE	N/A	No
1664	C05466	None	2	The problem is infeasible.	3	FALSE	N/A	No
1666	C05465	None	2	The problem is infeasible.	4	FALSE	N/A	No
1668	C05273	None	2	The problem is infeasible.	1	FALSE	N/A	No
1674	C04411	None	2	The problem is infeasible.	7	FALSE	N/A	No
1680	C05855	None	2	The problem is infeasible.	1	FALSE	N/A	No
1682	C02660	None	2	The problem is infeasible.	1	FALSE	N/A	No
1683	C03098	None	2	The problem is infeasible.	1	FALSE	N/A	No
1686	C02720	None	2	The problem is infeasible.	1	FALSE	N/A	No
1690	C05548	None	2	The problem is infeasible.	11	FALSE	N/A	No
1691	C02730	None	2	The problem is infeasible.	1	FALSE	N/A	No
1692	C03160	None	2	The problem is infeasible.	4	FALSE	N/A	No
1693	C05817	None	2	The problem is infeasible.	1	FALSE	N/A	No
1696	C02741	None	2	The problem is infeasible.	214	FALSE	N/A	No
1697	C04896	None	2	The problem is infeasible.	212	FALSE	N/A	No
1698	C02759	None	2	The problem is infeasible.	1	FALSE	N/A	No
1699	C04435	None	2	The problem is infeasible.	1	FALSE	N/A	No
1706	C03357	None	2	The problem is infeasible.	8	FALSE	N/A	No
1722	C03069	None	2	The problem is infeasible.	1	FALSE	N/A	No
1725	C02944	None	2	The problem is infeasible.	4	FALSE	N/A	No
1726	C05551	None	2	The problem is infeasible.	7	FALSE	N/A	No
1733	C02999	None	2	The problem is infeasible.	4	FALSE	N/A	No
1734	C02713	None	2	The problem is infeasible.	1	FALSE	N/A	No
1735	C04303	None	2	The problem is infeasible.	2	FALSE	N/A	No
1740	C03634	None	2	The problem is infeasible.	2	FALSE	N/A	No
1744	C04052	None	2	The problem is infeasible.	6	FALSE	N/A	No
1745	C03063	None	2	The problem is infeasible.	6	FALSE	N/A	No
1746	C03066	None	2	The problem is infeasible.	1	FALSE	N/A	No
1747	C03678	None	2	The problem is infeasible.	1	FALSE	N/A	No
1750	C05998	None	2	The problem is infeasible.	1	FALSE	N/A	No
1753	C03679	None	2	The problem is infeasible.	1	FALSE	N/A	No
1754	C03077	None	2	The problem is infeasible.	1	FALSE	N/A	No
1755	C05557	None	2	The problem is infeasible.	1	FALSE	N/A	No
1756	C06564	None	2	The problem is infeasible.	1	FALSE	N/A	No
1758	C04778	None	2	The problem is infeasible.	1	FALSE	N/A	No
1764	C04590	None	2	The problem is infeasible.	9	FALSE	N/A	No
1765	C03198	None	2	The problem is infeasible.	1	FALSE	N/A	No
1766	C05343	None	2	The problem is infeasible.	1	FALSE	N/A	No
1767	C03205	None	2	The problem is infeasible.	1	FALSE	N/A	No
1768	C04108	None	2	The problem is infeasible.	1	FALSE	N/A	No
1769	C03748	None	2	The problem is infeasible.	1	FALSE	N/A	No
1770	C03207	None	2	The problem is infeasible.	1	FALSE	N/A	No
1771	C03219	None	2	The problem is infeasible.	4	FALSE	N/A	No
1773	C05262	None	2	The problem is infeasible.	4	FALSE	N/A	No
1774	C03239	None	2	The problem is infeasible.	1	FALSE	N/A	No
1777	C03415	None	2	The problem is infeasible.	1	FALSE	N/A	No
1778	C03972	None	2	The problem is infeasible.	1	FALSE	N/A	No
1779	C20258	None	2	The problem is infeasible.	25	FALSE	N/A	No
1780	C03690	None	2	The problem is infeasible.	2	FALSE	N/A	No
1783	C04405	None	2	The problem is infeasible.	1	FALSE	N/A	No
1784	C03345	None	2	The problem is infeasible.	1	FALSE	N/A	No
1787	C03356	None	2	The problem is infeasible.	1	FALSE	N/A	No
1788	C04309	None	2	The problem is infeasible.	1	FALSE	N/A	No
1790	C04751	None	2	The problem is infeasible.	4	FALSE	N/A	No
1797	C03691	None	2	The problem is infeasible.	2	FALSE	N/A	No
1799	C05421	None	2	The problem is infeasible.	147	FALSE	N/A	No
1803	C03460	None	2	The problem is infeasible.	4	FALSE	N/A	No
1804	C06000	None	2	The problem is infeasible.	5	FALSE	N/A	No
1812	C04522	None	2	The problem is infeasible.	9	FALSE	N/A	No
1813	C03585	None	2	The problem is infeasible.	8	FALSE	N/A	No
1814	C03598	None	2	The problem is infeasible.	1	FALSE	N/A	No
1816	C03599	None	2	The problem is infeasible.	1	FALSE	N/A	No
1817	C04698	None	2	The problem is infeasible.	3	FALSE	N/A	No
1825	C16674	None	2	The problem is infeasible.	31	FALSE	N/A	No
1826	C04244	None	2	The problem is infeasible.	4	FALSE	N/A	No
1827	C03684	None	2	The problem is infeasible.	47	FALSE	N/A	No
1828	C04895	None	2	The problem is infeasible.	47	FALSE	N/A	No
1829	C04409	None	2	The problem is infeasible.	6	FALSE	N/A	No
1838	C04399	None	2	The problem is infeasible.	1	FALSE	N/A	No
1839	C03804	None	2	The problem is infeasible.	1	FALSE	N/A	No
1840	C16672	None	2	The problem is infeasible.	8	FALSE	N/A	No
1851	C04625	None	2	The problem is infeasible.	10	FALSE	N/A	No
1852	C03918	None	2	The problem is infeasible.	9	FALSE	N/A	No
1858	C04178	None	2	The problem is infeasible.	4	FALSE	N/A	No
1859	C03925	None	2	The problem is infeasible.	4	FALSE	N/A	No
1860	C04771	None	2	The problem is infeasible.	1	FALSE	N/A	No
1867	C03995	None	2	The problem is infeasible.	2	FALSE	N/A	No
1871	C05662	None	2	The problem is infeasible.	4	FALSE	N/A	No
1872	C04677	None	2	The problem is infeasible.	2	FALSE	N/A	No
1874	C04186	None	2	The problem is infeasible.	6	FALSE	N/A	No
1875	C05600	None	2	The problem is infeasible.	6	FALSE	N/A	No
1876	C06118	None	2	The problem is infeasible.	2	FALSE	N/A	No
1877	C04053	None	2	The problem is infeasible.	3	FALSE	N/A	No
1882	C04690	None	2	The problem is infeasible.	8	FALSE	N/A	No
1893	C04582	None	2	The problem is infeasible.	8	FALSE	N/A	No
1904	C04272	None	2	The problem is infeasible.	4	FALSE	N/A	No
1907	C04377	None	2	The problem is infeasible.	4	FALSE	N/A	No
1914	C01289	None	2	The problem is infeasible.	1	FALSE	N/A	No
1918	C05464	None	2	The problem is infeasible.	3	FALSE	N/A	No
1920	C05463	None	2	The problem is infeasible.	4	FALSE	N/A	No
1921	C04485	None	2	The problem is infeasible.	7	FALSE	N/A	No
1930	C04674	None	2	The problem is infeasible.	6	FALSE	N/A	No
1933	C04638	None	2	The problem is infeasible.	23	FALSE	N/A	No
1934	C04623	None	2	The problem is infeasible.	2	FALSE	N/A	No
1936	C04606	None	2	The problem is infeasible.	7	FALSE	N/A	No
1941	C04613	None	2	The problem is infeasible.	52	FALSE	N/A	No
1945	C04621	None	2	The problem is infeasible.	1	FALSE	N/A	No
1946	C04622	None	2	The problem is infeasible.	1	FALSE	N/A	No
1948	C11904	None	2	The problem is infeasible.	1	FALSE	N/A	No
1950	C11903	None	2	The problem is infeasible.	1	FALSE	N/A	No
1952	C04652	None	2	The problem is infeasible.	5	FALSE	N/A	No
1954	C04823	None	2	The problem is infeasible.	5	FALSE	N/A	No
1955	C04685	None	2	The problem is infeasible.	1	FALSE	N/A	No
1956	C04686	None	2	The problem is infeasible.	1	FALSE	N/A	No
1957	C04702	None	2	The problem is infeasible.	1	FALSE	N/A	No
1958	C04706	None	2	The problem is infeasible.	4	FALSE	N/A	No
1959	C04729	None	2	The problem is infeasible.	4	FALSE	N/A	No
1962	C04718	None	2	The problem is infeasible.	1	FALSE	N/A	No
1963	C06066	None	2	The problem is infeasible.	1	FALSE	N/A	No
1969	C04738	None	2	The problem is infeasible.	7	FALSE	N/A	No
1971	C05775	None	2	The problem is infeasible.	1	FALSE	N/A	No
1973	C04849	None	2	The problem is infeasible.	1	FALSE	N/A	No
1974	C04843	None	2	The problem is infeasible.	1	FALSE	N/A	No
1976	C04882	None	2	The problem is infeasible.	1	FALSE	N/A	No
1981	C05925	None	2	The problem is infeasible.	47	FALSE	N/A	No
1982	C06148	None	2	The problem is infeasible.	47	FALSE	N/A	No
1983	C04916	None	2	The problem is infeasible.	218	FALSE	N/A	No
1984	C04905	None	2	The problem is infeasible.	1	FALSE	N/A	No
1985	C04908	None	2	The problem is infeasible.	1	FALSE	N/A	No
1988	C01205	None	2	The problem is infeasible.	4	FALSE	N/A	No
1989	C06006	None	2	The problem is infeasible.	19	FALSE	N/A	No
2001	C05190	None	2	The problem is infeasible.	1	FALSE	N/A	No
2002	C05191	None	2	The problem is infeasible.	1	FALSE	N/A	No
2016	C05322	None	2	The problem is infeasible.	7	FALSE	N/A	No
2017	C05229	None	2	The problem is infeasible.	1	FALSE	N/A	No
2018	C05230	None	2	The problem is infeasible.	1	FALSE	N/A	No
2019	C05239	None	2	The problem is infeasible.	1	FALSE	N/A	No
2020	C06195	None	2	The problem is infeasible.	1	FALSE	N/A	No
2021	C15522	None	2	The problem is infeasible.	4	FALSE	N/A	No
2022	C05328	None	2	The problem is infeasible.	24	FALSE	N/A	No
2023	C05258	None	2	The problem is infeasible.	1	FALSE	N/A	No
2024	C05260	None	2	The problem is infeasible.	1	FALSE	N/A	No
2027	C05264	None	2	The problem is infeasible.	1	FALSE	N/A	No
2028	C05275	None	2	The problem is infeasible.	1	FALSE	N/A	No
2029	C05266	None	2	The problem is infeasible.	1	FALSE	N/A	No
2032	C05268	None	2	The problem is infeasible.	1	FALSE	N/A	No
2033	C05271	None	2	The problem is infeasible.	1	FALSE	N/A	No
2034	C05280	None	2	The problem is infeasible.	1	FALSE	N/A	No
2035	C05279	None	2	The problem is infeasible.	1	FALSE	N/A	No
2039	C05335	None	2	The problem is infeasible.	7	FALSE	N/A	No
2041	C05691	None	2	The problem is infeasible.	5	FALSE	N/A	No
2044	C05403	None	2	The problem is infeasible.	1	FALSE	N/A	No
2046	C05422	None	2	The problem is infeasible.	1	FALSE	N/A	No
2047	C05418	None	2	The problem is infeasible.	4	FALSE	N/A	No
2048	C05425	None	2	The problem is infeasible.	4	FALSE	N/A	No
2049	C05431	None	2	The problem is infeasible.	11	FALSE	N/A	No
2050	C05434	None	2	The problem is infeasible.	11	FALSE	N/A	No
2052	C05447	None	2	The problem is infeasible.	1	FALSE	N/A	No
2053	C05448	None	2	The problem is infeasible.	1	FALSE	N/A	No
2055	C15614	None	2	The problem is infeasible.	1	FALSE	N/A	No
2057	C05460	None	2	The problem is infeasible.	1	FALSE	N/A	No
2078	C05638	None	2	The problem is infeasible.	1	FALSE	N/A	No
2079	C05651	None	2	The problem is infeasible.	1	FALSE	N/A	No
2080	C05648	None	2	The problem is infeasible.	8	FALSE	N/A	No
2081	C05652	None	2	The problem is infeasible.	1	FALSE	N/A	No
2082	C05663	None	2	The problem is infeasible.	1	FALSE	N/A	No
2083	C05686	None	2	The problem is infeasible.	2	FALSE	N/A	No
2086	C05699	None	2	The problem is infeasible.	8	FALSE	N/A	No
2087	C05689	None	2	The problem is infeasible.	2	FALSE	N/A	No
2088	C05692	None	2	The problem is infeasible.	1	FALSE	N/A	No
2091	C05768	None	2	The problem is infeasible.	7	FALSE	N/A	No
2094	C05809	None	2	The problem is infeasible.	2	FALSE	N/A	No
2095	C05810	None	2	The problem is infeasible.	6	FALSE	N/A	No
2103	C05839	None	2	The problem is infeasible.	1	FALSE	N/A	No
2111	C05923	None	2	The problem is infeasible.	49	FALSE	N/A	No
2117	C06007	None	2	The problem is infeasible.	4	FALSE	N/A	No
2118	C14463	None	2	The problem is infeasible.	18	FALSE	N/A	No
2120	C06484	None	2	The problem is infeasible.	4	FALSE	N/A	No
2122	C06028	None	2	The problem is infeasible.	60	FALSE	N/A	No
2123	C06055	None	2	The problem is infeasible.	1	FALSE	N/A	No
2124	C06056	None	2	The problem is infeasible.	1	FALSE	N/A	No
2125	C03241	None	2	The problem is infeasible.	4	FALSE	N/A	No
2126	C06102	None	2	The problem is infeasible.	4	FALSE	N/A	No
2131	C06187	None	2	The problem is infeasible.	5	FALSE	N/A	No
2132	C06188	None	2	The problem is infeasible.	1	FALSE	N/A	No
2133	C06194	None	2	The problem is infeasible.	52	FALSE	N/A	No
2134	C06203	None	2	The problem is infeasible.	3	FALSE	N/A	No
2135	C06204	None	2	The problem is infeasible.	2	FALSE	N/A	No
2139	C06408	None	2	The problem is infeasible.	1	FALSE	N/A	No
2143	C06371	None	2	The problem is infeasible.	17	FALSE	N/A	No
2144	C06372	None	2	The problem is infeasible.	4	FALSE	N/A	No
2145	C06376	None	2	The problem is infeasible.	7	FALSE	N/A	No
2147	C06381	None	2	The problem is infeasible.	9	FALSE	N/A	No
2148	C06384	None	2	The problem is infeasible.	9	FALSE	N/A	No
2149	C06382	None	2	The problem is infeasible.	9	FALSE	N/A	No
2150	C06383	None	2	The problem is infeasible.	9	FALSE	N/A	No
2151	C06390	None	2	The problem is infeasible.	1	FALSE	N/A	No
2152	C06392	None	2	The problem is infeasible.	1	FALSE	N/A	No
2153	C06397	None	2	The problem is infeasible.	806	FALSE	N/A	No
2154	C06398	None	2	The problem is infeasible.	287	FALSE	N/A	No
2155	C06399	None	2	The problem is infeasible.	1	FALSE	N/A	No
2167	C06506	None	2	The problem is infeasible.	2	FALSE	N/A	No
2168	C06508	None	2	The problem is infeasible.	5	FALSE	N/A	No
2170	C06510	None	2	The problem is infeasible.	16	FALSE	N/A	No
2174	C06568	None	2	The problem is infeasible.	2	FALSE	N/A	No
2176	C06613	None	2	The problem is infeasible.	1	FALSE	N/A	No
2178	C16348	None	2	The problem is infeasible.	1	FALSE	N/A	No
2182	C06614	None	2	The problem is infeasible.	1	FALSE	N/A	No
2183	C06615	None	2	The problem is infeasible.	1	FALSE	N/A	No
2198	C06752	None	2	The problem is infeasible.	2	FALSE	N/A	No
2201	C06755	None	2	The problem is infeasible.	3	FALSE	N/A	No
2205	C06760	None	2	The problem is infeasible.	25	FALSE	N/A	No
2206	C06761	None	2	The problem is infeasible.	12	FALSE	N/A	No
2207	C06762	None	2	The problem is infeasible.	12	FALSE	N/A	No
2208	C04559	None	2	The problem is infeasible.	4	FALSE	N/A	No
2209	C04112	None	2	The problem is infeasible.	4	FALSE	N/A	No
2210	C06714	None	2	The problem is infeasible.	4	FALSE	N/A	No
2225	C10517	None	2	The problem is infeasible.	11	FALSE	N/A	No
2228	C05432	None	2	The problem is infeasible.	10	FALSE	N/A	No
2237	C07478	None	2	The problem is infeasible.	11	FALSE	N/A	No
2240	C06329	None	2	The problem is infeasible.	4	FALSE	N/A	No
2241	C06657	None	2	The problem is infeasible.	1	FALSE	N/A	No
2242	C06658	None	2	The problem is infeasible.	1	FALSE	N/A	No
2243	C01998	None	2	The problem is infeasible.	7	FALSE	N/A	No
2244	C06587	None	2	The problem is infeasible.	7	FALSE	N/A	No
2245	C07731	None	2	The problem is infeasible.	130	FALSE	N/A	No
2246	C07734	None	2	The problem is infeasible.	14	FALSE	N/A	No
2247	C07087	None	2	The problem is infeasible.	5	FALSE	N/A	No
2248	C08062	None	2	The problem is infeasible.	115	FALSE	N/A	No
2249	C06609	None	2	The problem is infeasible.	2	FALSE	N/A	No
2250	C06610	None	2	The problem is infeasible.	2	FALSE	N/A	No
2251	C06597	None	2	The problem is infeasible.	4	FALSE	N/A	No
2252	C06598	None	2	The problem is infeasible.	9	FALSE	N/A	No
2254	C02557	None	2	The problem is infeasible.	13	FALSE	N/A	No
2255	C07479	None	2	The problem is infeasible.	11	FALSE	N/A	No
2256	C11354	None	2	The problem is infeasible.	12	FALSE	N/A	No
2257	C06680	None	2	The problem is infeasible.	1	FALSE	N/A	No
2258	C00587	None	2	The problem is infeasible.	1	FALSE	N/A	No
2260	C01659	None	2	The problem is infeasible.	7	FALSE	N/A	No
2262	C01987	None	2	The problem is infeasible.	1	FALSE	N/A	No
2263	C07095	None	2	The problem is infeasible.	6	FALSE	N/A	No
2268	C06676	None	2	The problem is infeasible.	6	FALSE	N/A	No
2269	C06604	None	2	The problem is infeasible.	3	FALSE	N/A	No
2271	C07111	None	2	The problem is infeasible.	1	FALSE	N/A	No
2272	C07083	None	2	The problem is infeasible.	1	FALSE	N/A	No
2277	C06655	None	2	The problem is infeasible.	45	FALSE	N/A	No
2281	C06789	None	2	The problem is infeasible.	3	FALSE	N/A	No
2282	C06790	None	2	The problem is infeasible.	6	FALSE	N/A	No
2286	C07090	None	2	The problem is infeasible.	1	FALSE	N/A	No
2287	C07091	None	2	The problem is infeasible.	1	FALSE	N/A	No
2288	C06620	None	2	The problem is infeasible.	19	FALSE	N/A	No
2298	C05165	None	2	The problem is infeasible.	2	FALSE	N/A	No
2300	C06606	None	2	The problem is infeasible.	3	FALSE	N/A	No
2302	C11355	None	2	The problem is infeasible.	53	FALSE	N/A	No
2303	C06551	None	2	The problem is infeasible.	11	FALSE	N/A	No
2304	C06552	None	2	The problem is infeasible.	2	FALSE	N/A	No
2305	C06553	None	2	The problem is infeasible.	7	FALSE	N/A	No
2306	C06554	None	2	The problem is infeasible.	6	FALSE	N/A	No
2309	C06560	None	2	The problem is infeasible.	7	FALSE	N/A	No
2310	C08735	None	2	The problem is infeasible.	8	FALSE	N/A	No
2314	C05116	None	2	The problem is infeasible.	15	FALSE	N/A	No
2315	C06749	None	2	The problem is infeasible.	1	FALSE	N/A	No
2316	C09821	None	2	The problem is infeasible.	4	FALSE	N/A	No
2317	C09816	None	2	The problem is infeasible.	1	FALSE	N/A	No
2319	C09815	None	2	The problem is infeasible.	8	FALSE	N/A	No
2320	C09814	None	2	The problem is infeasible.	8	FALSE	N/A	No
2321	C09825	None	2	The problem is infeasible.	4	FALSE	N/A	No
2322	C06322	None	2	The problem is infeasible.	1	FALSE	N/A	No
2328	C01230	None	2	The problem is infeasible.	1	FALSE	N/A	No
2329	C13425	None	2	The problem is infeasible.	6	FALSE	N/A	No
2331	C04574	None	2	The problem is infeasible.	1	FALSE	N/A	No
2334	C11435	None	2	The problem is infeasible.	1	FALSE	N/A	No
2335	C11436	None	2	The problem is infeasible.	1	FALSE	N/A	No
2342	C07838	None	2	The problem is infeasible.	1	FALSE	N/A	No
2344	C11472	None	2	The problem is infeasible.	1	FALSE	N/A	No
2345	C06892	None	2	The problem is infeasible.	7	FALSE	N/A	No
2353	C07335	None	2	The problem is infeasible.	1	FALSE	N/A	No
2357	C07277	None	2	The problem is infeasible.	1	FALSE	N/A	No
2358	C11496	None	2	The problem is infeasible.	2	FALSE	N/A	No
2360	C11498	None	2	The problem is infeasible.	2	FALSE	N/A	No
2374	C07307	None	2	The problem is infeasible.	5	FALSE	N/A	No
2375	C07304	None	2	The problem is infeasible.	5	FALSE	N/A	No
2388	C06308	None	2	The problem is infeasible.	146	FALSE	N/A	No
2389	C06307	None	2	The problem is infeasible.	146	FALSE	N/A	No
2390	C11516	None	2	The problem is infeasible.	1	FALSE	N/A	No
2391	C11519	None	2	The problem is infeasible.	1	FALSE	N/A	No
2392	C11520	None	2	The problem is infeasible.	1	FALSE	N/A	No
2393	C07303	None	2	The problem is infeasible.	3	FALSE	N/A	No
2395	C07301	None	2	The problem is infeasible.	4	FALSE	N/A	No
2396	C07271	None	2	The problem is infeasible.	1	FALSE	N/A	No
2397	C07276	None	2	The problem is infeasible.	1	FALSE	N/A	No
2400	C11544	None	2	The problem is infeasible.	1	FALSE	N/A	No
2401	C11546	None	2	The problem is infeasible.	12	FALSE	N/A	No
2402	C11538	None	2	The problem is infeasible.	2	FALSE	N/A	No
2405	C16242	None	2	The problem is infeasible.	1	FALSE	N/A	No
2408	C11545	None	2	The problem is infeasible.	1	FALSE	N/A	No
2409	C05773	None	2	The problem is infeasible.	1	FALSE	N/A	No
2411	C11679	None	2	The problem is infeasible.	1	FALSE	N/A	No
2412	C11632	None	2	The problem is infeasible.	5	FALSE	N/A	No
2413	C11633	None	2	The problem is infeasible.	1	FALSE	N/A	No
2414	C11634	None	2	The problem is infeasible.	1	FALSE	N/A	No
2418	C01921	None	2	The problem is infeasible.	3	FALSE	N/A	No
2419	C11638	None	2	The problem is infeasible.	1	FALSE	N/A	No
2432	C11822	None	2	The problem is infeasible.	1	FALSE	N/A	No
2440	C05306	None	2	The problem is infeasible.	2	FALSE	N/A	No
2441	C11901	None	2	The problem is infeasible.	10	FALSE	N/A	No
2442	C06086	None	2	The problem is infeasible.	9	FALSE	N/A	No
2443	C11878	None	2	The problem is infeasible.	9	FALSE	N/A	No
2444	C11879	None	2	The problem is infeasible.	9	FALSE	N/A	No
2445	C11880	None	2	The problem is infeasible.	9	FALSE	N/A	No
2446	C11881	None	2	The problem is infeasible.	9	FALSE	N/A	No
2447	C11894	None	2	The problem is infeasible.	146	FALSE	N/A	No
2453	C11902	None	2	The problem is infeasible.	4	FALSE	N/A	No
2454	C11890	None	2	The problem is infeasible.	4	FALSE	N/A	No
2455	C11887	None	2	The problem is infeasible.	1	FALSE	N/A	No
2470	C11402	None	2	The problem is infeasible.	1	FALSE	N/A	No
2471	C11404	None	2	The problem is infeasible.	1	FALSE	N/A	No
2472	C11403	None	2	The problem is infeasible.	1	FALSE	N/A	No
2473	C11406	None	2	The problem is infeasible.	1	FALSE	N/A	No
2474	C11414	None	2	The problem is infeasible.	1	FALSE	N/A	No
2475	C11417	None	2	The problem is infeasible.	1	FALSE	N/A	No
2476	C11418	None	2	The problem is infeasible.	1	FALSE	N/A	No
2477	C11420	None	2	The problem is infeasible.	1	FALSE	N/A	No
2479	C11946	None	2	The problem is infeasible.	4	FALSE	N/A	No
2480	C11947	None	2	The problem is infeasible.	4	FALSE	N/A	No
2481	C11945	None	2	The problem is infeasible.	4	FALSE	N/A	No
2485	C11908	None	2	The problem is infeasible.	19	FALSE	N/A	No
2489	C11930	None	2	The problem is infeasible.	19	FALSE	N/A	No
2490	C11926	None	2	The problem is infeasible.	19	FALSE	N/A	No
2503	C06428	None	2	The problem is infeasible.	1	FALSE	N/A	No
2504	C12083	None	2	The problem is infeasible.	1	FALSE	N/A	No
2505	C04122	None	2	The problem is infeasible.	1	FALSE	N/A	No
2506	C12147	None	2	The problem is infeasible.	1	FALSE	N/A	No
2514	C12212	None	2	The problem is infeasible.	1	FALSE	N/A	No
2515	C12213	None	2	The problem is infeasible.	1	FALSE	N/A	No
2518	C12108	None	2	The problem is infeasible.	1	FALSE	N/A	No
2519	C12107	None	2	The problem is infeasible.	1	FALSE	N/A	No
2525	C12396	None	2	The problem is infeasible.	1	FALSE	N/A	No
2526	C12397	None	2	The problem is infeasible.	1	FALSE	N/A	No
2527	C12415	None	2	The problem is infeasible.	4	FALSE	N/A	No
2528	C12417	None	2	The problem is infeasible.	4	FALSE	N/A	No
2531	C12422	None	2	The problem is infeasible.	1	FALSE	N/A	No
2532	C12423	None	2	The problem is infeasible.	1	FALSE	N/A	No
2538	C12366	None	2	The problem is infeasible.	1	FALSE	N/A	No
2539	C12367	None	2	The problem is infeasible.	1	FALSE	N/A	No
2540	C01416	None	2	The problem is infeasible.	5	FALSE	N/A	No
2545	C12456	None	2	The problem is infeasible.	151	FALSE	N/A	No
2550	C05080	None	2	The problem is infeasible.	2	FALSE	N/A	No
2582	C04900	None	2	The problem is infeasible.	2	FALSE	N/A	No
2583	C06735	None	2	The problem is infeasible.	1	FALSE	N/A	No
2584	C12833	None	2	The problem is infeasible.	3	FALSE	N/A	No
2585	C12834	None	2	The problem is infeasible.	1	FALSE	N/A	No
2586	C12835	None	2	The problem is infeasible.	1	FALSE	N/A	No
2587	C12838	None	2	The problem is infeasible.	6	FALSE	N/A	No
2588	C03572	None	2	The problem is infeasible.	9	FALSE	N/A	No
2594	C13636	None	2	The problem is infeasible.	11	FALSE	N/A	No
2604	C14145	None	2	The problem is infeasible.	1	FALSE	N/A	No
2605	C14144	None	2	The problem is infeasible.	1	FALSE	N/A	No
2606	C14146	None	2	The problem is infeasible.	10	FALSE	N/A	No
2607	C08586	None	2	The problem is infeasible.	10	FALSE	N/A	No
2608	C05433	None	2	The problem is infeasible.	9	FALSE	N/A	No
2609	C08734	None	2	The problem is infeasible.	6	FALSE	N/A	No
2610	C08737	None	2	The problem is infeasible.	6	FALSE	N/A	No
2611	C08733	None	2	The problem is infeasible.	6	FALSE	N/A	No
2614	C06442	None	2	The problem is infeasible.	16	FALSE	N/A	No
2615	C06231	None	2	The problem is infeasible.	16	FALSE	N/A	No
2617	C14180	None	2	The problem is infeasible.	175	FALSE	N/A	No
2618	C14602	None	2	The problem is infeasible.	4	FALSE	N/A	No
2619	C14604	None	2	The problem is infeasible.	4	FALSE	N/A	No
2620	C14610	None	2	The problem is infeasible.	12	FALSE	N/A	No
2623	C14786	None	2	The problem is infeasible.	8	FALSE	N/A	No
2624	C14791	None	2	The problem is infeasible.	9	FALSE	N/A	No
2625	C14787	None	2	The problem is infeasible.	9	FALSE	N/A	No
2626	C14793	None	2	The problem is infeasible.	8	FALSE	N/A	No
2627	C14792	None	2	The problem is infeasible.	8	FALSE	N/A	No
2628	C11714	None	2	The problem is infeasible.	8	FALSE	N/A	No
2629	C11713	None	2	The problem is infeasible.	8	FALSE	N/A	No
2630	C06205	None	2	The problem is infeasible.	8	FALSE	N/A	No
2632	C14803	None	2	The problem is infeasible.	3	FALSE	N/A	No
2633	C14804	None	2	The problem is infeasible.	3	FALSE	N/A	No
2634	C14800	None	2	The problem is infeasible.	1	FALSE	N/A	No
2635	C14805	None	2	The problem is infeasible.	5	FALSE	N/A	No
2636	C14806	None	2	The problem is infeasible.	5	FALSE	N/A	No
2637	C14801	None	2	The problem is infeasible.	1	FALSE	N/A	No
2639	C05966	None	2	The problem is infeasible.	8	FALSE	N/A	No
2640	C14808	None	2	The problem is infeasible.	1	FALSE	N/A	No
2641	C14809	None	2	The problem is infeasible.	1	FALSE	N/A	No
2642	C14781	None	2	The problem is infeasible.	8	FALSE	N/A	No
2643	C14813	None	2	The problem is infeasible.	8	FALSE	N/A	No
2644	C14782	None	2	The problem is infeasible.	7	FALSE	N/A	No
2645	C14814	None	2	The problem is infeasible.	7	FALSE	N/A	No
2646	C14830	None	2	The problem is infeasible.	88	FALSE	N/A	No
2648	C14839	None	2	The problem is infeasible.	1	FALSE	N/A	No
2649	C14847	None	2	The problem is infeasible.	3	FALSE	N/A	No
2650	C14840	None	2	The problem is infeasible.	1	FALSE	N/A	No
2651	C14848	None	2	The problem is infeasible.	3	FALSE	N/A	No
2652	C14844	None	2	The problem is infeasible.	1	FALSE	N/A	No
2653	C14842	None	2	The problem is infeasible.	1	FALSE	N/A	No
2654	C14850	None	2	The problem is infeasible.	1	FALSE	N/A	No
2655	C14852	None	2	The problem is infeasible.	1	FALSE	N/A	No
2657	C14855	None	2	The problem is infeasible.	1	FALSE	N/A	No
2658	C14856	None	2	The problem is infeasible.	3	FALSE	N/A	No
2660	C14861	None	2	The problem is infeasible.	1	FALSE	N/A	No
2669	C07490	None	2	The problem is infeasible.	1	FALSE	N/A	No
2687	C02483	None	2	The problem is infeasible.	1	FALSE	N/A	No
2693	C15532	None	2	The problem is infeasible.	15	FALSE	N/A	No
2695	C04218	None	2	The problem is infeasible.	2	FALSE	N/A	No
2700	C15547	None	2	The problem is infeasible.	4	FALSE	N/A	No
2703	C04145	None	2	The problem is infeasible.	147	FALSE	N/A	No
2705	C05413	None	2	The problem is infeasible.	147	FALSE	N/A	No
2707	C15509	None	2	The problem is infeasible.	148	FALSE	N/A	No
2708	C15510	None	2	The problem is infeasible.	148	FALSE	N/A	No
2709	C03885	None	2	The problem is infeasible.	6	FALSE	N/A	No
2711	C15524	None	2	The problem is infeasible.	2	FALSE	N/A	No
2713	C01029	None	2	The problem is infeasible.	15	FALSE	N/A	No
2714	C06746	None	2	The problem is infeasible.	18	FALSE	N/A	No
2715	C15561	None	2	The problem is infeasible.	6	FALSE	N/A	No
2717	C15563	None	2	The problem is infeasible.	49	FALSE	N/A	No
2718	C06742	None	2	The problem is infeasible.	1	FALSE	N/A	No
2719	C02499	None	2	The problem is infeasible.	1	FALSE	N/A	No
2720	C01468	None	2	The problem is infeasible.	1	FALSE	N/A	No
2721	C15568	None	2	The problem is infeasible.	1	FALSE	N/A	No
2722	C15569	None	2	The problem is infeasible.	1	FALSE	N/A	No
2723	C00897	None	2	The problem is infeasible.	1	FALSE	N/A	No
2724	C01971	None	2	The problem is infeasible.	1	FALSE	N/A	No
2725	C06310	None	2	The problem is infeasible.	6	FALSE	N/A	No
2726	C06309	None	2	The problem is infeasible.	6	FALSE	N/A	No
2731	C15583	None	2	The problem is infeasible.	10	FALSE	N/A	No
2736	C15650	None	2	The problem is infeasible.	8	FALSE	N/A	No
2737	C15651	None	2	The problem is infeasible.	8	FALSE	N/A	No
2738	C15606	None	2	The problem is infeasible.	7	FALSE	N/A	No
2739	C15666	None	2	The problem is infeasible.	2	FALSE	N/A	No
2741	C15667	None	2	The problem is infeasible.	4	FALSE	N/A	No
2743	C15668	None	2	The problem is infeasible.	1	FALSE	N/A	No
2744	C15672	None	2	The problem is infeasible.	148	FALSE	N/A	No
2745	C02273	None	2	The problem is infeasible.	6	FALSE	N/A	No
2750	C15767	None	2	The problem is infeasible.	14	FALSE	N/A	No
2758	C04217	None	2	The problem is infeasible.	146	FALSE	N/A	No
2763	C15783	None	2	The problem is infeasible.	1	FALSE	N/A	No
2764	C08821	None	2	The problem is infeasible.	1	FALSE	N/A	No
2765	C15780	None	2	The problem is infeasible.	1	FALSE	N/A	No
2766	C15781	None	2	The problem is infeasible.	1	FALSE	N/A	No
2770	C15882	None	2	The problem is infeasible.	5	FALSE	N/A	No
2771	C15883	None	2	The problem is infeasible.	1	FALSE	N/A	No
2772	C14151	None	2	The problem is infeasible.	4	FALSE	N/A	No
2775	C15858	None	2	The problem is infeasible.	9	FALSE	N/A	No
2776	C15986	None	2	The problem is infeasible.	5	FALSE	N/A	No
2779	C15859	None	2	The problem is infeasible.	9	FALSE	N/A	No
2780	C19795	None	2	The problem is infeasible.	10	FALSE	N/A	No
2782	C15877	None	2	The problem is infeasible.	4	FALSE	N/A	No
2783	C15878	None	2	The problem is infeasible.	4	FALSE	N/A	No
2784	C15879	None	2	The problem is infeasible.	4	FALSE	N/A	No
2786	C15886	None	2	The problem is infeasible.	1	FALSE	N/A	No
2787	C15887	None	2	The problem is infeasible.	1	FALSE	N/A	No
2789	C15892	None	2	The problem is infeasible.	11	FALSE	N/A	No
2791	C15898	None	2	The problem is infeasible.	10	FALSE	N/A	No
2792	C15900	None	2	The problem is infeasible.	1	FALSE	N/A	No
2793	C15902	None	2	The problem is infeasible.	1	FALSE	N/A	No
2794	C15903	None	2	The problem is infeasible.	1	FALSE	N/A	No
2795	C15905	None	2	The problem is infeasible.	1	FALSE	N/A	No
2796	C15908	None	2	The problem is infeasible.	1	FALSE	N/A	No
2797	C15911	None	2	The problem is infeasible.	1	FALSE	N/A	No
2800	C15990	None	2	The problem is infeasible.	6	FALSE	N/A	No
2801	C15992	None	2	The problem is infeasible.	4	FALSE	N/A	No
2802	C15976	None	2	The problem is infeasible.	15	FALSE	N/A	No
2803	C15974	None	2	The problem is infeasible.	12	FALSE	N/A	No
2804	C15978	None	2	The problem is infeasible.	15	FALSE	N/A	No
2807	C16014	None	2	The problem is infeasible.	1	FALSE	N/A	No
2808	C16015	None	2	The problem is infeasible.	1	FALSE	N/A	No
2809	C16028	None	2	The problem is infeasible.	146	FALSE	N/A	No
2810	C11388	None	2	The problem is infeasible.	146	FALSE	N/A	No
2812	C16075	None	2	The problem is infeasible.	7	FALSE	N/A	No
2813	C16074	None	2	The problem is infeasible.	8	FALSE	N/A	No
2814	C16143	None	2	The problem is infeasible.	146	FALSE	N/A	No
2815	C16142	None	2	The problem is infeasible.	145	FALSE	N/A	No
2820	C06988	None	2	The problem is infeasible.	3	FALSE	N/A	No
2821	C16181	None	2	The problem is infeasible.	5	FALSE	N/A	No
2823	C15926	None	2	The problem is infeasible.	1	FALSE	N/A	No
2824	C01825	None	2	The problem is infeasible.	1	FALSE	N/A	No
2829	C16149	None	2	The problem is infeasible.	3	FALSE	N/A	No
2830	C16187	None	2	The problem is infeasible.	1	FALSE	N/A	No
2831	C10503	None	2	The problem is infeasible.	1	FALSE	N/A	No
2838	C16217	None	2	The problem is infeasible.	1	FALSE	N/A	No
2839	C16218	None	2	The problem is infeasible.	1	FALSE	N/A	No
2841	C16238	None	2	The problem is infeasible.	1	FALSE	N/A	No
2844	C16246	None	2	The problem is infeasible.	4	FALSE	N/A	No
2852	C16269	None	2	The problem is infeasible.	145	FALSE	N/A	No
2855	C16276	None	2	The problem is infeasible.	9	FALSE	N/A	No
2856	C16291	None	2	The problem is infeasible.	10	FALSE	N/A	No
2857	C16324	None	2	The problem is infeasible.	1	FALSE	N/A	No
2858	C16325	None	2	The problem is infeasible.	1	FALSE	N/A	No
2870	C16328	None	2	The problem is infeasible.	1	FALSE	N/A	No
2871	C16329	None	2	The problem is infeasible.	1	FALSE	N/A	No
2874	C16332	None	2	The problem is infeasible.	1	FALSE	N/A	No
2875	C16333	None	2	The problem is infeasible.	1	FALSE	N/A	No
2878	C16336	None	2	The problem is infeasible.	1	FALSE	N/A	No
2879	C16337	None	2	The problem is infeasible.	1	FALSE	N/A	No
2888	C16352	None	2	The problem is infeasible.	3	FALSE	N/A	No
2903	C16151	None	2	The problem is infeasible.	4	FALSE	N/A	No
2908	C04226	None	2	The problem is infeasible.	1	FALSE	N/A	No
2909	C16159	None	2	The problem is infeasible.	1	FALSE	N/A	No
2925	C16463	None	2	The problem is infeasible.	45	FALSE	N/A	No
2935	C16468	None	2	The problem is infeasible.	1	FALSE	N/A	No
2936	C16469	None	2	The problem is infeasible.	1	FALSE	N/A	No
2943	C16474	None	2	The problem is infeasible.	11	FALSE	N/A	No
2944	C16476	None	2	The problem is infeasible.	12	FALSE	N/A	No
2946	C02802	None	2	The problem is infeasible.	5	FALSE	N/A	No
2947	C16475	None	2	The problem is infeasible.	11	FALSE	N/A	No
2948	C16477	None	2	The problem is infeasible.	12	FALSE	N/A	No
2949	C16488	None	2	The problem is infeasible.	1	FALSE	N/A	No
2953	C16519	None	2	The problem is infeasible.	163	FALSE	N/A	No
2955	C06485	None	2	The problem is infeasible.	4	FALSE	N/A	No
2957	C16635	None	2	The problem is infeasible.	4	FALSE	N/A	No
2958	C12739	None	2	The problem is infeasible.	5	FALSE	N/A	No
2961	C16630	None	2	The problem is infeasible.	4	FALSE	N/A	No
2962	C16631	None	2	The problem is infeasible.	4	FALSE	N/A	No
2963	C16632	None	2	The problem is infeasible.	4	FALSE	N/A	No
2964	C16633	None	2	The problem is infeasible.	4	FALSE	N/A	No
2965	C11736	None	2	The problem is infeasible.	4	FALSE	N/A	No
2966	C16634	None	2	The problem is infeasible.	2	FALSE	N/A	No
2967	C04242	None	2	The problem is infeasible.	1	FALSE	N/A	No
2969	C04646	None	2	The problem is infeasible.	2	FALSE	N/A	No
2970	C16615	None	2	The problem is infeasible.	2	FALSE	N/A	No
2972	C16619	None	2	The problem is infeasible.	2	FALSE	N/A	No
2975	C08353	None	2	The problem is infeasible.	1	FALSE	N/A	No
2976	C16639	None	2	The problem is infeasible.	1	FALSE	N/A	No
2977	C07054	None	2	The problem is infeasible.	1	FALSE	N/A	No
2978	C07585	None	2	The problem is infeasible.	3	FALSE	N/A	No
2980	C07446	None	2	The problem is infeasible.	1	FALSE	N/A	No
2982	C16641	None	2	The problem is infeasible.	2	FALSE	N/A	No
2985	C16543	None	2	The problem is infeasible.	2	FALSE	N/A	No
2987	C11376	None	2	The problem is infeasible.	2	FALSE	N/A	No
2988	C07645	None	2	The problem is infeasible.	2	FALSE	N/A	No
2990	C11583	None	2	The problem is infeasible.	3	FALSE	N/A	No
2993	C16556	None	2	The problem is infeasible.	2	FALSE	N/A	No
2995	C16561	None	2	The problem is infeasible.	2	FALSE	N/A	No
2998	C07073	None	2	The problem is infeasible.	2	FALSE	N/A	No
3008	C19749	None	2	The problem is infeasible.	145	FALSE	N/A	No
3009	C03514	None	2	The problem is infeasible.	1	FALSE	N/A	No
3010	C16718	None	2	The problem is infeasible.	1	FALSE	N/A	No
3013	C16737	None	2	The problem is infeasible.	8	FALSE	N/A	No
3014	C16826	None	2	The problem is infeasible.	146	FALSE	N/A	No
3026	C16829	None	2	The problem is infeasible.	145	FALSE	N/A	No
3027	C09699	None	2	The problem is infeasible.	145	FALSE	N/A	No
3028	C09672	None	2	The problem is infeasible.	145	FALSE	N/A	No
3029	C09723	None	2	The problem is infeasible.	145	FALSE	N/A	No
3033	C16999	None	2	The problem is infeasible.	6	FALSE	N/A	No
3036	C04017	None	2	The problem is infeasible.	388	FALSE	N/A	No
3038	C17234	None	2	The problem is infeasible.	8	FALSE	N/A	No
3039	C09666	None	2	The problem is infeasible.	145	FALSE	N/A	No
3040	C15613	None	2	The problem is infeasible.	1	FALSE	N/A	No
3041	C17343	None	2	The problem is infeasible.	1	FALSE	N/A	No
3042	C17345	None	2	The problem is infeasible.	1	FALSE	N/A	No
3043	C17346	None	2	The problem is infeasible.	1	FALSE	N/A	No
3055	C08538	None	2	The problem is infeasible.	1	FALSE	N/A	No
3056	C08537	None	2	The problem is infeasible.	3	FALSE	N/A	No
3058	C08540	None	2	The problem is infeasible.	3	FALSE	N/A	No
3059	C08539	None	2	The problem is infeasible.	15	FALSE	N/A	No
3060	C08565	None	2	The problem is infeasible.	3	FALSE	N/A	No
3061	C08543	None	2	The problem is infeasible.	7	FALSE	N/A	No
3062	C17753	None	2	The problem is infeasible.	14	FALSE	N/A	No
3063	C17754	None	2	The problem is infeasible.	3	FALSE	N/A	No
3064	C17755	None	2	The problem is infeasible.	1	FALSE	N/A	No
3065	C17756	None	2	The problem is infeasible.	1	FALSE	N/A	No
3066	C17757	None	2	The problem is infeasible.	5	FALSE	N/A	No
3067	C08557	None	2	The problem is infeasible.	7	FALSE	N/A	No
3068	C17758	None	2	The problem is infeasible.	1	FALSE	N/A	No
3071	C17935	None	2	The problem is infeasible.	13	FALSE	N/A	No
3076	C06454	None	2	The problem is infeasible.	2	FALSE	N/A	No
3078	C17945	None	2	The problem is infeasible.	1	FALSE	N/A	No
3079	C06367	None	2	The problem is infeasible.	4	FALSE	N/A	No
3080	C17946	None	2	The problem is infeasible.	4	FALSE	N/A	No
3081	C06368	None	2	The problem is infeasible.	4	FALSE	N/A	No
3093	C17582	None	2	The problem is infeasible.	7	FALSE	N/A	No
3097	C18004	None	2	The problem is infeasible.	5	FALSE	N/A	No
3098	C01759	None	2	The problem is infeasible.	4	FALSE	N/A	No
3099	C17587	None	2	The problem is infeasible.	7	FALSE	N/A	No
3103	C18005	None	2	The problem is infeasible.	2	FALSE	N/A	No
3112	C18048	None	2	The problem is infeasible.	3	FALSE	N/A	No
3116	C18050	None	2	The problem is infeasible.	1	FALSE	N/A	No
3117	C18051	None	2	The problem is infeasible.	145	FALSE	N/A	No
3118	C18052	None	2	The problem is infeasible.	145	FALSE	N/A	No
3119	C18023	None	2	The problem is infeasible.	147	FALSE	N/A	No
3121	C18053	None	2	The problem is infeasible.	147	FALSE	N/A	No
3122	C01780	None	2	The problem is infeasible.	1	FALSE	N/A	No
3123	C18039	None	2	The problem is infeasible.	1	FALSE	N/A	No
3125	C18054	None	2	The problem is infeasible.	3	FALSE	N/A	No
3128	C18059	None	2	The problem is infeasible.	80	FALSE	N/A	No
3134	C18066	None	2	The problem is infeasible.	1	FALSE	N/A	No
3135	C18067	None	2	The problem is infeasible.	1	FALSE	N/A	No
3136	C18068	None	2	The problem is infeasible.	1	FALSE	N/A	No
3137	C18076	None	2	The problem is infeasible.	45	FALSE	N/A	No
3138	C09094	None	2	The problem is infeasible.	146	FALSE	N/A	No
3140	C18083	None	2	The problem is infeasible.	147	FALSE	N/A	No
3141	C18094	None	2	The problem is infeasible.	11	FALSE	N/A	No
3142	C18096	None	2	The problem is infeasible.	1	FALSE	N/A	No
3143	C18131	None	2	The problem is infeasible.	150	FALSE	N/A	No
3145	C18136	None	2	The problem is infeasible.	1	FALSE	N/A	No
3146	C18152	None	2	The problem is infeasible.	1	FALSE	N/A	No
3147	C18153	None	2	The problem is infeasible.	1	FALSE	N/A	No
3149	C18154	None	2	The problem is infeasible.	7	FALSE	N/A	No
3150	C18157	None	2	The problem is infeasible.	1	FALSE	N/A	No
3152	C05307	None	2	The problem is infeasible.	2	FALSE	N/A	No
3153	C18172	None	2	The problem is infeasible.	4	FALSE	N/A	No
3154	C18174	None	2	The problem is infeasible.	1	FALSE	N/A	No
3155	C18211	None	2	The problem is infeasible.	9	FALSE	N/A	No
3156	C18224	None	2	The problem is infeasible.	4	FALSE	N/A	No
3157	C18229	None	2	The problem is infeasible.	146	FALSE	N/A	No
3159	C18235	None	2	The problem is infeasible.	2	FALSE	N/A	No
3161	C18241	None	2	The problem is infeasible.	3	FALSE	N/A	No
3162	C18242	None	2	The problem is infeasible.	1	FALSE	N/A	No
3163	C18243	None	2	The problem is infeasible.	1	FALSE	N/A	No
3165	C18245	None	2	The problem is infeasible.	145	FALSE	N/A	No
3166	C14866	None	2	The problem is infeasible.	1	FALSE	N/A	No
3169	C18267	None	2	The problem is infeasible.	1	FALSE	N/A	No
3170	C14519	None	2	The problem is infeasible.	1	FALSE	N/A	No
3171	C18265	None	2	The problem is infeasible.	4	FALSE	N/A	No
3172	C18263	None	2	The problem is infeasible.	4	FALSE	N/A	No
3173	C18257	None	2	The problem is infeasible.	4	FALSE	N/A	No
3174	C18266	None	2	The problem is infeasible.	4	FALSE	N/A	No
3175	C18264	None	2	The problem is infeasible.	4	FALSE	N/A	No
3176	C18258	None	2	The problem is infeasible.	4	FALSE	N/A	No
3177	C18262	None	2	The problem is infeasible.	1	FALSE	N/A	No
3178	C18261	None	2	The problem is infeasible.	1	FALSE	N/A	No
3185	C18303	None	2	The problem is infeasible.	9	FALSE	N/A	No
3186	C18308	None	2	The problem is infeasible.	9	FALSE	N/A	No
3187	C18309	None	2	The problem is infeasible.	1	FALSE	N/A	No
3188	C18310	None	2	The problem is infeasible.	1	FALSE	N/A	No
3189	C18304	None	2	The problem is infeasible.	1	FALSE	N/A	No
3190	C18305	None	2	The problem is infeasible.	1	FALSE	N/A	No
3193	C04558	None	2	The problem is infeasible.	4	FALSE	N/A	No
3196	C11062	None	2	The problem is infeasible.	15	FALSE	N/A	No
3197	C18323	None	2	The problem is infeasible.	68	FALSE	N/A	No
3198	C18351	None	2	The problem is infeasible.	4	FALSE	N/A	No
3199	C18026	None	2	The problem is infeasible.	4	FALSE	N/A	No
3200	C20238	None	2	The problem is infeasible.	4	FALSE	N/A	No
3201	C18324	None	2	The problem is infeasible.	4	FALSE	N/A	No
3202	C18630	None	2	The problem is infeasible.	4	FALSE	N/A	No
3204	C18634	None	2	The problem is infeasible.	3	FALSE	N/A	No
3207	C18640	None	2	The problem is infeasible.	3	FALSE	N/A	No
3209	C18672	None	2	The problem is infeasible.	2	FALSE	N/A	No
3210	C18796	None	2	The problem is infeasible.	2	FALSE	N/A	No
3212	C18473	None	2	The problem is infeasible.	1	FALSE	N/A	No
3213	C18472	None	2	The problem is infeasible.	1	FALSE	N/A	No
3221	C19081	None	2	The problem is infeasible.	1	FALSE	N/A	No
3222	C19082	None	2	The problem is infeasible.	1	FALSE	N/A	No
3224	C19084	None	2	The problem is infeasible.	1	FALSE	N/A	No
3225	C11419	None	2	The problem is infeasible.	1	FALSE	N/A	No
3226	C19079	None	2	The problem is infeasible.	1	FALSE	N/A	No
3227	C11405	None	2	The problem is infeasible.	1	FALSE	N/A	No
3229	C19155	None	2	The problem is infeasible.	1	FALSE	N/A	No
3234	C19586	None	2	The problem is infeasible.	1	FALSE	N/A	No
3235	C11278	None	2	The problem is infeasible.	3	FALSE	N/A	No
3236	C19588	None	2	The problem is infeasible.	1	FALSE	N/A	No
3237	C19489	None	2	The problem is infeasible.	1	FALSE	N/A	No
3238	C19490	None	2	The problem is infeasible.	1	FALSE	N/A	No
3241	C19563	None	2	The problem is infeasible.	3	FALSE	N/A	No
3242	C19564	None	2	The problem is infeasible.	1	FALSE	N/A	No
3243	C19580	None	2	The problem is infeasible.	3	FALSE	N/A	No
3244	C19581	None	2	The problem is infeasible.	1	FALSE	N/A	No
3245	C19566	None	2	The problem is infeasible.	2	FALSE	N/A	No
3248	C19577	None	2	The problem is infeasible.	2	FALSE	N/A	No
3250	C19565	None	2	The problem is infeasible.	1	FALSE	N/A	No
3251	C19582	None	2	The problem is infeasible.	1	FALSE	N/A	No
3252	C19604	None	2	The problem is infeasible.	1	FALSE	N/A	No
3253	C19607	None	2	The problem is infeasible.	1	FALSE	N/A	No
3254	C08637	None	2	The problem is infeasible.	15	FALSE	N/A	No
3256	C19837	None	2	The problem is infeasible.	1	FALSE	N/A	No
3259	C09750	None	2	The problem is infeasible.	145	FALSE	N/A	No
3260	C09664	None	2	The problem is infeasible.	145	FALSE	N/A	No
3261	C10025	None	2	The problem is infeasible.	2	FALSE	N/A	No
3263	C09755	None	2	The problem is infeasible.	2	FALSE	N/A	No
3265	C11695	None	2	The problem is infeasible.	1	FALSE	N/A	No
3266	C19670	None	2	The problem is infeasible.	4	FALSE	N/A	No
3274	C19684	None	2	The problem is infeasible.	2	FALSE	N/A	No
3276	C19619	None	2	The problem is infeasible.	145	FALSE	N/A	No
3279	C19690	None	2	The problem is infeasible.	1	FALSE	N/A	No
3280	C19700	None	2	The problem is infeasible.	1	FALSE	N/A	No
3290	C19725	None	2	The problem is infeasible.	1	FALSE	N/A	No
3291	C19745	None	2	The problem is infeasible.	1	FALSE	N/A	No
3292	C19734	None	2	The problem is infeasible.	145	FALSE	N/A	No
3293	C19760	None	2	The problem is infeasible.	147	FALSE	N/A	No
3294	C19735	None	2	The problem is infeasible.	146	FALSE	N/A	No
3295	C19736	None	2	The problem is infeasible.	146	FALSE	N/A	No
3296	C19737	None	2	The problem is infeasible.	146	FALSE	N/A	No
3297	C19738	None	2	The problem is infeasible.	146	FALSE	N/A	No
3298	C19741	None	2	The problem is infeasible.	145	FALSE	N/A	No
3299	C19742	None	2	The problem is infeasible.	145	FALSE	N/A	No
3300	C19744	None	2	The problem is infeasible.	145	FALSE	N/A	No
3301	C19748	None	2	The problem is infeasible.	145	FALSE	N/A	No
3302	C16775	None	2	The problem is infeasible.	145	FALSE	N/A	No
3303	C19753	None	2	The problem is infeasible.	145	FALSE	N/A	No
3304	C19754	None	2	The problem is infeasible.	145	FALSE	N/A	No
3305	C19743	None	2	The problem is infeasible.	145	FALSE	N/A	No
3306	C19755	None	2	The problem is infeasible.	145	FALSE	N/A	No
3307	C19756	None	2	The problem is infeasible.	145	FALSE	N/A	No
3308	C19758	None	2	The problem is infeasible.	6	FALSE	N/A	No
3319	C19775	None	2	The problem is infeasible.	4	FALSE	N/A	No
3320	C19778	None	2	The problem is infeasible.	1	FALSE	N/A	No
3321	C19780	None	2	The problem is infeasible.	1	FALSE	N/A	No
3323	C19782	None	2	The problem is infeasible.	1	FALSE	N/A	No
3324	C19783	None	2	The problem is infeasible.	1	FALSE	N/A	No
3325	C19781	None	2	The problem is infeasible.	15	FALSE	N/A	No
3326	C19784	None	2	The problem is infeasible.	7	FALSE	N/A	No
3327	C19785	None	2	The problem is infeasible.	1	FALSE	N/A	No
3328	C19786	None	2	The problem is infeasible.	1	FALSE	N/A	No
3329	C19787	None	2	The problem is infeasible.	15	FALSE	N/A	No
3330	C19788	None	2	The problem is infeasible.	1	FALSE	N/A	No
3331	C19789	None	2	The problem is infeasible.	1	FALSE	N/A	No
3332	C19791	None	2	The problem is infeasible.	1	FALSE	N/A	No
3333	C19792	None	2	The problem is infeasible.	1	FALSE	N/A	No
3337	C19241	None	2	The problem is infeasible.	1	FALSE	N/A	No
3341	C19809	None	2	The problem is infeasible.	24	FALSE	N/A	No
3342	C06089	None	2	The problem is infeasible.	4	FALSE	N/A	No
3343	C19810	None	2	The problem is infeasible.	4	FALSE	N/A	No
3345	C19815	None	2	The problem is infeasible.	147	FALSE	N/A	No
3346	C19814	None	2	The problem is infeasible.	146	FALSE	N/A	No
3347	C19816	None	2	The problem is infeasible.	146	FALSE	N/A	No
3348	C19817	None	2	The problem is infeasible.	9	FALSE	N/A	No
3349	C19822	None	2	The problem is infeasible.	4	FALSE	N/A	No
3350	C19823	None	2	The problem is infeasible.	55	FALSE	N/A	No
3351	C19829	None	2	The problem is infeasible.	15	FALSE	N/A	No
3352	C11389	None	2	The problem is infeasible.	147	FALSE	N/A	No
3353	C06074	None	2	The problem is infeasible.	146	FALSE	N/A	No
3354	C19826	None	2	The problem is infeasible.	4	FALSE	N/A	No
3355	C19830	None	2	The problem is infeasible.	1	FALSE	N/A	No
3356	C19831	None	2	The problem is infeasible.	1	FALSE	N/A	No
3357	C19833	None	2	The problem is infeasible.	15	FALSE	N/A	No
3358	C19834	None	2	The problem is infeasible.	6	FALSE	N/A	No
3359	C19836	None	2	The problem is infeasible.	147	FALSE	N/A	No
3361	C19864	None	2	The problem is infeasible.	2	FALSE	N/A	No
3365	C19848	None	2	The problem is infeasible.	1	FALSE	N/A	No
3367	C19852	None	2	The problem is infeasible.	148	FALSE	N/A	No
3380	C19870	None	2	The problem is infeasible.	2	FALSE	N/A	No
3386	C19879	None	2	The problem is infeasible.	1	FALSE	N/A	No
3387	C19880	None	2	The problem is infeasible.	1	FALSE	N/A	No
3388	C19881	None	2	The problem is infeasible.	3	FALSE	N/A	No
3394	C09663	None	2	The problem is infeasible.	145	FALSE	N/A	No
3395	C19893	None	2	The problem is infeasible.	145	FALSE	N/A	No
3396	C19894	None	2	The problem is infeasible.	9	FALSE	N/A	No
3399	C16144	None	2	The problem is infeasible.	148	FALSE	N/A	No
3400	C05942	None	2	The problem is infeasible.	2	FALSE	N/A	No
3401	C19907	None	2	The problem is infeasible.	2	FALSE	N/A	No
3402	C19909	None	2	The problem is infeasible.	1	FALSE	N/A	No
3403	C19910	None	2	The problem is infeasible.	1	FALSE	N/A	No
3404	C19929	None	2	The problem is infeasible.	16	FALSE	N/A	No
3407	C19946	None	2	The problem is infeasible.	4	FALSE	N/A	No
3414	C19960	None	2	The problem is infeasible.	19	FALSE	N/A	No
3416	C19963	None	2	The problem is infeasible.	146	FALSE	N/A	No
3417	C19964	None	2	The problem is infeasible.	146	FALSE	N/A	No
3418	C19965	None	2	The problem is infeasible.	2	FALSE	N/A	No
3420	C19967	None	2	The problem is infeasible.	1	FALSE	N/A	No
3421	C19968	None	2	The problem is infeasible.	1	FALSE	N/A	No
3422	C19969	None	2	The problem is infeasible.	1	FALSE	N/A	No
3423	C19970	None	2	The problem is infeasible.	1	FALSE	N/A	No
3424	C19973	None	2	The problem is infeasible.	147	FALSE	N/A	No
3425	C19974	None	2	The problem is infeasible.	146	FALSE	N/A	No
3426	C19975	None	2	The problem is infeasible.	4	FALSE	N/A	No
3427	C20062	None	2	The problem is infeasible.	4	FALSE	N/A	No
3429	C20082	None	2	The problem is infeasible.	1	FALSE	N/A	No
3431	C20083	None	2	The problem is infeasible.	3	FALSE	N/A	No
3434	C20155	None	2	The problem is infeasible.	1	FALSE	N/A	No
3435	C20190	None	2	The problem is infeasible.	75	FALSE	N/A	No
3436	C04058	None	2	The problem is infeasible.	62	FALSE	N/A	No
3438	C04844	None	2	The problem is infeasible.	2	FALSE	N/A	No
3440	C20240	None	2	The problem is infeasible.	11	FALSE	N/A	No
3441	C14909	None	2	The problem is infeasible.	1	FALSE	N/A	No
3442	C19944	None	2	The problem is infeasible.	1	FALSE	N/A	No
3443	C20161	None	2	The problem is infeasible.	145	FALSE	N/A	No
3444	C20163	None	2	The problem is infeasible.	145	FALSE	N/A	No
3445	C20173	None	2	The problem is infeasible.	145	FALSE	N/A	No
3446	C20174	None	2	The problem is infeasible.	145	FALSE	N/A	No
3447	C20179	None	2	The problem is infeasible.	145	FALSE	N/A	No
3448	C20181	None	2	The problem is infeasible.	145	FALSE	N/A	No
3449	C20182	None	2	The problem is infeasible.	145	FALSE	N/A	No
3450	C20184	None	2	The problem is infeasible.	145	FALSE	N/A	No
3451	C20175	None	2	The problem is infeasible.	145	FALSE	N/A	No
3452	C20177	None	2	The problem is infeasible.	145	FALSE	N/A	No
3453	C20178	None	2	The problem is infeasible.	145	FALSE	N/A	No
3454	C17966	None	2	The problem is infeasible.	15	FALSE	N/A	No
3455	C20188	None	2	The problem is infeasible.	15	FALSE	N/A	No
3456	C08626	None	2	The problem is infeasible.	15	FALSE	N/A	No
3457	C20189	None	2	The problem is infeasible.	15	FALSE	N/A	No
3458	C19934	None	2	The problem is infeasible.	1	FALSE	N/A	No
3459	C20201	None	2	The problem is infeasible.	1	FALSE	N/A	No
3468	C20235	None	2	The problem is infeasible.	1	FALSE	N/A	No
3473	C20231	None	2	The problem is infeasible.	1	FALSE	N/A	No
3474	C20249	None	2	The problem is infeasible.	1	FALSE	N/A	No
3475	C20232	None	2	The problem is infeasible.	1	FALSE	N/A	No
3476	C20250	None	2	The problem is infeasible.	1	FALSE	N/A	No
3478	C20251	None	2	The problem is infeasible.	7	FALSE	N/A	No
3480	C20252	None	2	The problem is infeasible.	1	FALSE	N/A	No
3482	C11382	None	2	The problem is infeasible.	146	FALSE	N/A	No
3483	C20242	None	2	The problem is infeasible.	146	FALSE	N/A	No
3484	C20230	None	2	The problem is infeasible.	146	FALSE	N/A	No
3485	C20270	None	2	The problem is infeasible.	147	FALSE	N/A	No
3486	C09898	None	2	The problem is infeasible.	146	FALSE	N/A	No
3487	C06304	None	2	The problem is infeasible.	146	FALSE	N/A	No
3488	C20243	None	2	The problem is infeasible.	1	FALSE	N/A	No
3489	C06306	None	2	The problem is infeasible.	146	FALSE	N/A	No
3490	C20244	None	2	The problem is infeasible.	146	FALSE	N/A	No
3491	C20246	None	2	The problem is infeasible.	1	FALSE	N/A	No
3492	C20247	None	2	The problem is infeasible.	1	FALSE	N/A	No
3493	C20248	None	2	The problem is infeasible.	1	FALSE	N/A	No
3494	C20254	None	2	The problem is infeasible.	1	FALSE	N/A	No
3495	C20253	None	2	The problem is infeasible.	1	FALSE	N/A	No
3503	C20267	None	2	The problem is infeasible.	1	FALSE	N/A	No
3504	C20239	None	2	The problem is infeasible.	1	FALSE	N/A	No
3505	C20271	None	2	The problem is infeasible.	1	FALSE	N/A	No
3507	C04216	None	2	The problem is infeasible.	6	FALSE	N/A	No
3508	C20276	None	2	The problem is infeasible.	6	FALSE	N/A	No
3509	C20277	None	2	The problem is infeasible.	24	FALSE	N/A	No
3510	C20279	None	2	The problem is infeasible.	1	FALSE	N/A	No
3511	C16138	None	2	The problem is infeasible.	1	FALSE	N/A	No
3512	C20299	None	2	The problem is infeasible.	1	FALSE	N/A	No
3513	C20297	None	2	The problem is infeasible.	1	FALSE	N/A	No
3516	C02952	None	2	The problem is infeasible.	1	FALSE	N/A	No
3517	C19491	None	2	The problem is infeasible.	4	FALSE	N/A	No
3518	C20312	None	2	The problem is infeasible.	4	FALSE	N/A	No
3519	C20315	None	2	The problem is infeasible.	4	FALSE	N/A	No
3520	C05143	None	2	The problem is infeasible.	1	FALSE	N/A	No
3522	C08334	None	2	The problem is infeasible.	3	FALSE	N/A	No
3524	C20320	None	2	The problem is infeasible.	1	FALSE	N/A	No
3525	C20324	None	2	The problem is infeasible.	1	FALSE	N/A	No
3528	C20329	None	2	The problem is infeasible.	1	FALSE	N/A	No
3529	C20330	None	2	The problem is infeasible.	3	FALSE	N/A	No
3537	C20352	None	2	The problem is infeasible.	2	FALSE	N/A	No
3539	C20354	None	2	The problem is infeasible.	4	FALSE	N/A	No
3540	C20357	None	2	The problem is infeasible.	6	FALSE	N/A	No
3543	C20367	None	2	The problem is infeasible.	5	FALSE	N/A	No
3551	C14531	None	2	The problem is infeasible.	1	FALSE	N/A	No
3556	C05574	None	2	The problem is infeasible.	26	FALSE	N/A	No
3561	C20413	None	2	The problem is infeasible.	5	FALSE	N/A	No
3565	C20406	None	2	The problem is infeasible.	147	FALSE	N/A	No
3566	C20418	None	2	The problem is infeasible.	1	FALSE	N/A	No
3567	C20419	None	2	The problem is infeasible.	8	FALSE	N/A	No
3571	C20422	None	2	The problem is infeasible.	1	FALSE	N/A	No
3572	C20423	None	2	The problem is infeasible.	1	FALSE	N/A	No
3594	C09183	None	2	The problem is infeasible.	145	FALSE	N/A	No
3595	C20463	None	2	The problem is infeasible.	5	FALSE	N/A	No
3609	C04856	None	2	The problem is infeasible.	1	FALSE	N/A	No
3610	C04899	None	2	The problem is infeasible.	1	FALSE	N/A	No
3611	C20475	None	2	The problem is infeasible.	6	FALSE	N/A	No
3612	C20477	None	2	The problem is infeasible.	145	FALSE	N/A	No
3613	C20479	None	2	The problem is infeasible.	145	FALSE	N/A	No
3614	C20480	None	2	The problem is infeasible.	145	FALSE	N/A	No
3615	C20481	None	2	The problem is infeasible.	145	FALSE	N/A	No
3616	C20482	None	2	The problem is infeasible.	1	FALSE	N/A	No
3617	C20483	None	2	The problem is infeasible.	1	FALSE	N/A	No
3619	C20486	None	2	The problem is infeasible.	146	FALSE	N/A	No
3621	C20487	None	2	The problem is infeasible.	10	FALSE	N/A	No
3622	C20488	None	2	The problem is infeasible.	10	FALSE	N/A	No
3634	C20559	None	2	The problem is infeasible.	110	FALSE	N/A	No
3635	C20560	None	2	The problem is infeasible.	4	FALSE	N/A	No
3636	C20562	None	2	The problem is infeasible.	200	FALSE	N/A	No
3637	C20565	None	2	The problem is infeasible.	73	FALSE	N/A	No
3638	C20567	None	2	The problem is infeasible.	47	FALSE	N/A	No
3639	C20566	None	2	The problem is infeasible.	45	FALSE	N/A	No
3640	C20568	None	2	The problem is infeasible.	1	FALSE	N/A	No
3641	C20569	None	2	The problem is infeasible.	1	FALSE	N/A	No
3642	C16583	None	2	The problem is infeasible.	4	FALSE	N/A	No
3643	C20581	None	2	The problem is infeasible.	4	FALSE	N/A	No
3644	C16597	None	2	The problem is infeasible.	4	FALSE	N/A	No
3645	C16598	None	2	The problem is infeasible.	4	FALSE	N/A	No
3646	C20582	None	2	The problem is infeasible.	4	FALSE	N/A	No
3647	C16600	None	2	The problem is infeasible.	4	FALSE	N/A	No
3664	C20620	None	2	The problem is infeasible.	1	FALSE	N/A	No
3675	C20636	None	2	The problem is infeasible.	147	FALSE	N/A	No
3678	C20639	None	2	The problem is infeasible.	1	FALSE	N/A	No
3679	C20641	None	2	The problem is infeasible.	161	FALSE	N/A	No
3681	C05933	None	2	The problem is infeasible.	2	FALSE	N/A	No
3682	C20644	None	2	The problem is infeasible.	17	FALSE	N/A	No
3683	C12115	None	2	The problem is infeasible.	16	FALSE	N/A	No
3684	C20651	None	2	The problem is infeasible.	1	FALSE	N/A	No
3692	C14155	None	2	The problem is infeasible.	1	FALSE	N/A	No
3694	C14156	None	2	The problem is infeasible.	148	FALSE	N/A	No
3696	C20576	None	2	The problem is infeasible.	145	FALSE	N/A	No
3698	C15867	None	2	The problem is infeasible.	1	FALSE	N/A	No
3699	C08613	None	2	The problem is infeasible.	1	FALSE	N/A	No
3700	C20664	None	2	The problem is infeasible.	146	FALSE	N/A	No
3707	C20682	None	2	The problem is infeasible.	1	FALSE	N/A	No
3708	C20684	None	2	The problem is infeasible.	94	FALSE	N/A	No
3713	C03998	None	2	The problem is infeasible.	1	FALSE	N/A	No
3714	C20674	None	2	The problem is infeasible.	1	FALSE	N/A	No
3716	C20705	None	2	The problem is infeasible.	1	FALSE	N/A	No
3718	C08897	None	2	The problem is infeasible.	4	FALSE	N/A	No
3732	C20737	None	2	The problem is infeasible.	149	FALSE	N/A	No
3733	C20738	None	2	The problem is infeasible.	1	FALSE	N/A	No
3734	C20746	None	2	The problem is infeasible.	60	FALSE	N/A	No
3736	C20748	None	2	The problem is infeasible.	1	FALSE	N/A	No
3738	C20750	None	2	The problem is infeasible.	1	FALSE	N/A	No
3744	C20768	None	2	The problem is infeasible.	1	FALSE	N/A	No
3745	C20772	None	2	The problem is infeasible.	55	FALSE	N/A	No
3746	C20773	None	2	The problem is infeasible.	6	FALSE	N/A	No
3747	C20774	None	2	The problem is infeasible.	1	FALSE	N/A	No
3749	C12270	None	2	The problem is infeasible.	201	FALSE	N/A	No
3752	C20776	None	2	The problem is infeasible.	72	FALSE	N/A	No
3753	C20782	None	2	The problem is infeasible.	57	FALSE	N/A	No
3760	C20801	None	2	The problem is infeasible.	2	FALSE	N/A	No
3761	C20804	None	2	The problem is infeasible.	145	FALSE	N/A	No
3764	C09718	None	2	The problem is infeasible.	145	FALSE	N/A	No
3765	C20831	None	2	The problem is infeasible.	2	FALSE	N/A	No
3766	C20834	None	2	The problem is infeasible.	146	FALSE	N/A	No
3767	C20835	None	2	The problem is infeasible.	1	FALSE	N/A	No
3768	C20836	None	2	The problem is infeasible.	1	FALSE	N/A	No
3769	C20829	None	2	The problem is infeasible.	1	FALSE	N/A	No
3770	C20830	None	2	The problem is infeasible.	1	FALSE	N/A	No
3776	C20843	None	2	The problem is infeasible.	22	FALSE	N/A	No
3779	C20846	None	2	The problem is infeasible.	7	FALSE	N/A	No
3785	C20852	None	2	The problem is infeasible.	1	FALSE	N/A	No
3786	C20853	None	2	The problem is infeasible.	1	FALSE	N/A	No
3792	C02476	None	2	The problem is infeasible.	1	FALSE	N/A	No
3793	C02338	None	2	The problem is infeasible.	1	FALSE	N/A	No
3797	C20887	None	2	The problem is infeasible.	34	FALSE	N/A	No
3808	C20899	None	2	The problem is infeasible.	1	FALSE	N/A	No
3809	C20900	None	2	The problem is infeasible.	1	FALSE	N/A	No
3810	C20449	None	2	The problem is infeasible.	1	FALSE	N/A	No
3811	C20901	None	2	The problem is infeasible.	1	FALSE	N/A	No
3813	C20903	None	2	The problem is infeasible.	1	FALSE	N/A	No
3816	C17352	None	2	The problem is infeasible.	1	FALSE	N/A	No
3817	C17351	None	2	The problem is infeasible.	1	FALSE	N/A	No
3818	C20918	None	2	The problem is infeasible.	1	FALSE	N/A	No
3819	C20920	None	2	The problem is infeasible.	1	FALSE	N/A	No
3820	C20917	None	2	The problem is infeasible.	1	FALSE	N/A	No
3821	C20919	None	2	The problem is infeasible.	1	FALSE	N/A	No
3822	C20922	None	2	The problem is infeasible.	146	FALSE	N/A	No
3823	C20923	None	2	The problem is infeasible.	146	FALSE	N/A	No
3824	C09140	None	2	The problem is infeasible.	146	FALSE	N/A	No
3825	C20924	None	2	The problem is infeasible.	146	FALSE	N/A	No
3826	C20680	None	2	The problem is infeasible.	1	FALSE	N/A	No
3836	C20953	None	2	The problem is infeasible.	62	FALSE	N/A	No
3838	C20956	None	2	The problem is infeasible.	4	FALSE	N/A	No
3839	C17691	None	2	The problem is infeasible.	4	FALSE	N/A	No
3840	C20957	None	2	The problem is infeasible.	1	FALSE	N/A	No
3841	C20958	None	2	The problem is infeasible.	1	FALSE	N/A	No
3842	C20959	None	2	The problem is infeasible.	1	FALSE	N/A	No
3843	C20960	None	2	The problem is infeasible.	1	FALSE	N/A	No
3851	C20955	None	2	The problem is infeasible.	28	FALSE	N/A	No
3852	C20968	None	2	The problem is infeasible.	28	FALSE	N/A	No
3853	C05989	None	2	The problem is infeasible.	79	FALSE	N/A	No
3863	C20981	None	2	The problem is infeasible.	1	FALSE	N/A	No
3864	C20982	None	2	The problem is infeasible.	151	FALSE	N/A	No
3866	C20984	None	2	The problem is infeasible.	147	FALSE	N/A	No
3869	C20987	None	2	The problem is infeasible.	13	FALSE	N/A	No
3873	C21017	None	2	The problem is infeasible.	20	FALSE	N/A	No
3874	C21026	None	2	The problem is infeasible.	4	FALSE	N/A	No
3876	C21008	None	2	The problem is infeasible.	47	FALSE	N/A	No
3877	C20995	None	2	The problem is infeasible.	4	FALSE	N/A	No
3878	C20994	None	2	The problem is infeasible.	1	FALSE	N/A	No
3879	C10164	None	2	The problem is infeasible.	6	FALSE	N/A	No
3881	C21030	None	2	The problem is infeasible.	1	FALSE	N/A	No
3882	C21064	None	2	The problem is infeasible.	3	FALSE	N/A	No
3885	C21070	None	2	The problem is infeasible.	2	FALSE	N/A	No
3886	C21075	None	2	The problem is infeasible.	1	FALSE	N/A	No
3887	C01297	None	2	The problem is infeasible.	1	FALSE	N/A	No
3890	C21085	None	2	The problem is infeasible.	61	FALSE	N/A	No
3892	C21089	None	2	The problem is infeasible.	1	FALSE	N/A	No
3893	C21090	None	2	The problem is infeasible.	1	FALSE	N/A	No
3895	C21092	None	2	The problem is infeasible.	1	FALSE	N/A	No
3896	C17694	None	2	The problem is infeasible.	4	FALSE	N/A	No
3897	C17692	None	2	The problem is infeasible.	1	FALSE	N/A	No
3898	C17693	None	2	The problem is infeasible.	1	FALSE	N/A	No
3899	C21094	None	2	The problem is infeasible.	47	FALSE	N/A	No
3902	C21002	None	2	The problem is infeasible.	148	FALSE	N/A	No
3903	C21003	None	2	The problem is infeasible.	148	FALSE	N/A	No
3906	C21102	None	2	The problem is infeasible.	1	FALSE	N/A	No
[truncated: 2,187 more rows]
