# Supplementary material for: The hierarchical organization of autocatalytic reaction networks and its relevance to the origin of life
Source: PLoS Comput Biol. 2022 Sep 9;18(9):e1010498. doi: 10.1371/journal.pcbi.1010498 (PMC9491600; doi:10.1371/journal.pcbi.1010498)
Supplement: S12 Table — (XLSX) [file pcbi.1010498.s017.xlsx]

## Sheet: Sheet1
Seed_Choice		Rxn	Reactant	Reactant_stoi	Product	Product_stoi		Clique-bio-1a	MolWeight
C00266		R00602.b	C00067,C00001	1,2	C00132,C00027	1,1		C01548	26.0373
		R00614.b	C00058,C00132	1,1	C00067,C00001	2,1		C00084	44.0526
		R01014.b	C00111,C00067	1,1	C03394	1		C00266	60.052
		R11332.a	C03394	1	C03604	1		C00189	61.0831
		R11333.a	C03604	1	C00279	1		C00804	70.0468
		R01015.a	C00118	1	C00111	1		C00546	72.0627
		R00369.b	C00022,C00037	1,1	C00041,C00048	1,1		C15809	73.0507
		R00522.a	C00209	1	C00058,C00011	1,1		C00048	74.0355
		R01830.b	C00279,C00231	1,1	C05345,C00118	1,1		C02218	87.0773
		R02073.a	C00013,C05345	1,1	C00009,C05378	1,1		C20904	87.0773
		R01070.a	C05378	1	C00111,C00118	1,1		C00022	88.0621
		R00753.a	C00186	1	C00058,C00084	1,1		C00222	88.0621
		R06973.b	C00084,C00011	1,1	C00222	1		C00810	88.1051
		R00907.a	C00041,C00222	1,1	C00022,C00099	1,1		C01769	88.1051
		R00489.b	C00099,C00011	1,1	C00049	1		C19779	88.1084
		R00338.a	C00036,C00001	1,1	C00209,C00033	1,1		C00041	89.0932
		R00317.b	C00033,C00009	1,1	C00227,C00001	1,1		C00099	89.0932
		R01016.a	C00111	1	C00546,C00009	1,1		C00133	89.0932
		R09796.b	C00546,C00001	1,1	C00256	1		C00184	90.0779
		R01450.b	C00256	1	C00186	1		C00186	90.0779
		R00373.b	C00048,C00049	1,1	C00037,C00036	1,1		C00256	90.0779
		R00761.b	C00227,C00279,C00001	1,1,1	C00085,C00009	1,1		C07272	97.0721
		R08575.b	C00279,C00085	1,1	C05382,C00118	1,1		C00168	104.061
		R01641.a	C05382,C00118	1,1	C00117,C00231	1,1		C01146	104.061
		R01056.a	C00117	1	C00199	1		C06393	104.108
		R01529.a	C00199	1	C00231	1		C00065	105.093
		R05651.b	C00227,C00094	1,1	C00593,C00009	1,1		C00716	105.093
		R05652.b	C00593,C00041	1,1	C00245,C00022	1,1		C00740	105.093
		R01682.b	C00245,C00011	1,1	C00506	1		C00258	106.077
		R09530.b	C00506,C00009	1,1	C01005,C00094	1,1		C03248	114.056
		R00582.a	C01005,C00001	1,1	C00065,C00009	1,1		C00596	114.099
		R00469.b	C00048,C00014,C00011	1,2,1	C00603,C00001	1,1		C00429	114.103
		R02422.b	C00603,C00086	1,1	C00499,C00001	1,1		C01596	115.087
		R02423.a	C00499,C00001	1,1	C02091,C00014,C00011	1,1,1		C00122	116.072
		R10908.a	C02091,C00048	1,1	C00037,C00802	1,1		C01384	116.072
		R02937.b	C00009,C00802	1,1	C00169,C01444	1,1		C00188	119.119
		R11617.a	C01444,C00001	1,1	C00209,C00014	1,1		C00820	119.119
		R01397.a	C00169,C00049	1,1	C00009,C00438	1,1		C05519	119.119
		R00484.a	C00438,C00001	1,1	C00049,C00011,C00014	1,1,1		C12317	119.119
		R00588.a	C00065,C00048	1,1	C00168,C00037	1,1		C00097	121.158
		R01394.a	C00168	1	C01146	1		C00793	121.158
		R00013.b	C01146,C00011	1,1	C00048	2		C03167	124.032
		R00220.a	C00065	1	C00022,C00014	1,1		C00245	125.147
		R00490.a	C00049	1	C00122,C00014	1,1		C00433	130.099
		R01082.b	C00122,C00001	1,1	C00149	1		C02132	130.099
		R01447.b	C00149,C00022	1,1	C00186,C00036	1,1		C02362	131.087
		R00771.b	C00085	1	C00092	1		C01073	131.13
		R11310.b	C00092	1	C00663	1		C03065	131.133
		R05767.b	C00092,C00663	1,1	C00689,C00009	1,1		C00036	132.072
		R02778.a	C00689,C00001	1,1	C01083,C00009	1,1		C03548	132.072
		R00010.a	C01083,C00001	1,1	C00031	2		C03981	132.072
		R00878.a	C00267	1	C00095	1		C00900	132.115
		R07265.a	C01083,C00009	1,1	C00267,C00103	1,1		C03589	132.115
		R00874.a	C00095,C00031	1,1	C00198,C00794	1,1		C04181	132.115
		R00345.a	C00009,C00036	1,1	C00001,C00074,C00011	1,1,1		C06010	132.115
		R01519.a	C00198,C00001	1,1	C00257	1		C00152	132.118
		R01993.b	C00438	1	C00337,C00001	1,1		C02642	132.118
		R01538.a	C00257	1	C00204,C00001	1,1		C00049	133.103
		R00306.b	C00031	2	C00185,C00001	1,1		C00402	133.103
		R01393.a	C00168	1	C00266,C00011	1,1		C02091	133.106
		R01867.a	C00337,C00122	1,1	C00295,C00042	1,1		C00149	134.087
		R02754.b	C00022,C01146	1,1	C00679	1		C00497	134.087
		R00750.a	C00084,C00022	1,1	C03589	1		C00603	134.091
		R01819.b	C05345	1	C00275	1		C00346	141.063
		R02601.b	C03589	1	C00596,C00001	1,1		C00682	142.109
		R01530.b	C00199	1	C01112	1		C18232	143.097
		R00350.b	C00036,C00022	1,1	C04115	1		C03716	146.098
		R00947.a	C00103,C00001	1,1	C00267,C00009	1,1		C00979	147.129
		R01087.b	C00122	1	C01384	1		C00975	148.071
		R01444.b	C00185,C00031	1,1	C06219,C00001	1,1		C03459	148.071
		R11791.b	C00221,C00031	1,1	C00252,C00001	1,1		C00652	148.114
		R07324.a	C00092	1	C04006	1		C00684	148.114
		R03254.b	C00074,C01112,C00001	1,1,1	C04478,C00009	1,1		C01114	148.114
		R01782.b	C00022,C00266	1,1	C03826	1		C02753	148.114
		R08570.a	C00204	1	C00577,C00022	1,1		C03826	148.114
		R03801.b	C06219,C00031	1,1	C02013,C00001	1,1		C03015	148.117
		R03350.a	C04478,C00001	1,1	C01187,C00009	1,1		C03961	149.102
		R00877.b	C00095	1	C00159	1		C11511	149.102
		R02425.b	C00499	1	C02350,C00001	1,1		C19813	149.102
		R00658.b	C00074,C00001	1,1	C00631	1		C19838	149.102
		R00409.b	C00022,C00042	1,1	C04593	1		C00552	150.087
		R05605.b	C00118,C00022	1,1	C04442	1		C00898	150.087
		R01818.a	C00275	1	C00636	1		C02107	150.087
		R10973.b	C00117,C00009	1,1	C20986,C00001	1,1		C05527	152.126
		R01187.a	C04006,C00001	1,1	C00137,C00009	1,1		C02220	157.124
		R00803.b	C00095,C00103	1,1	C00089,C00009	1,1		C02501	158.109
		R00765.b	C00085,C00014	1,1	C00352,C00001	1,1		C03453	158.109
		R00479.b	C00042,C00048	1,1	C00311	1		C00337	158.112
		R00026.a	C00185,C00001	1,1	C00221	2		C03703	158.112
		R03540.a	C01384,C00014	1,1	C01596,C00001	1,1		C02348	158.115
		R03802.b	C02013,C00031	1,1	C06218,C00001	1,1		C02350	158.115
		R00339.b	C00036,C00001	1,1	C00898	1		C03409	160.128
		R01576.a	C01187	1	C00022,C00216	1,1		C00993	160.171
		R01784.b	C00022,C00266	1,1	C00684	1		C01044	161.113
		R04478.a	C04115	1	C04434,C00001	1,1		C01127	162.097
		R01085.b	C00122,C00022	1,1	C02514,C00001	1,1		C05946	162.097
		R02602.b	C00596,C00011	1,1	C03453	1		C20485	162.097
		R04425.a	C04593	1	C04225,C00001	1,1		C00502	166.129
		R05850.b	C00231	1	C01101	1		C00545	166.129
		R10972.b	C20986	1	C20440,C00001	1,1		C00878	166.129
		R00226.b	C00022	2	C06010,C00011	1,1		C00074	168.042
		R10616.b	C00022,C00577	1,1	C01216	1		C02798	168.042
		R11623.b	C00085	1	C01097	1		C20366	168.104
		R00401.a	C00041	1	C00133	1		C00506	169.156
		R01900.a	C00311	1	C00417,C00001	1,1		C00111	170.058
		R00891.a	C00065,C00283	1,1	C00097,C00001	1,1		C00118	170.058
		R00491.a	C00049	1	C00402	1		C11537	170.141
		R01068.b	C00111,C00118	1,1	C00354	1		C17205	170.141
		R05142.b	C06218,C00031	1,1	C06217,C00001	1,1		C00417	174.108
		R00747.b	C00084,C00009	1,1	C03167,C00001	1,1		C02341	174.108
		R01577.a	C00216	1	C00309	1		C21281	174.151
		R01390.a	C00168,C00011	1,1	C00975	1		C01042	175.139
		R00590.a	C00065	1	C02218,C00001	1,1		C03139	175.143
		R00006.b	C00022	2	C00900,C00011	1,1		C06033	176.124
		R00221.b	C00022,C00014	1,1	C00740	1		C00438	176.127
		R00471.b	C00022,C00048	1,1	C05946	1		C00499	176.131
		R00748.b	C00084,C00014,C00009	1,1,1	C00346,C00001	1,1		C20844	177.155
		R00751.b	C00037,C00084	1,1	C00188	1		C20845	177.155
		R02429.b	C03826,C00001	1,1	C00502	1		C00198	178.14
		R02522.b	C00684,C00001	1,1	C00545	1		C00204	178.14
		R02546.a	C00898	1	C00552	1		C01216	178.14
		R03032.b	C03826,C00001	1,1	C00878	1		C03383	178.14
		R04781.a	C04115	1	C05364,C00001	1,1		C01419	178.209
		R05608.b	C00679,C00001	1,1	C00879	1		C00031	180.156
		R10847.b	C00679	1	C20896	1		C00095	180.156
		R00905.b	C00099,C00011,C00014	1,1,1	C02642,C00001	1,1		C00137	180.156
		R01518.a	C00631	1	C00197	1		C00159	180.156
		R03868.b	C02514	1	C02167	1		C00221	180.156
		R01066.b	C00118,C00084	1,1	C00673	1		C00267	180.156
		R04424.b	C04225,C00001	1,1	C02225	1		C06468	180.156
		R02036.b	C04442,C00001	1,1	C00345	1		C03671	184.103
		R02731.b	C05345,C00009	1,1	C00665,C00001	1,1		C11821	184.11
		R03244.a	C01101	1	C03291	1		C01005	185.072
		R02059.b	C00352,C00033	1,1	C00357,C00001	1,1		C02532	185.072
		R11439.a	C00074,C00275,C00001	1,1,1	C21383,C00009	1,1		C02703	185.156
		R00957.a	C00103,C00001	2,1	C00208,C00009	1,2		C00197	186.057
		R01185.b	C00137,C00009	1,1	C01177,C00001	1,1		C00631	186.057
		R10205.a	C20440,C00001	1,1	C01151	1		C02167	186.119
		R11790.b	C00252	2	C21659,C00001	1,1		C02514	186.119
		R01544.b	C00204,C00014	1,1	C03752	1		C04225	188.135
		R00363.a	C00036	1	C03981	1		C21250	188.135
		R04277.b	C04434	1	C03671,C00001	1,1		C00158	192.124
		R09943.b	C00031,C00636	1,1	C20236,C00009	1,1		C00311	192.124
		R03033.b	C01216,C00001	1,1	C00880	1		C00679	192.124
		R00526.b	C00058,C00049	1,1	C01044,C00001	1,1		C03921	192.124
		R03240.b	C01097	1	C01113	1		C20889	192.124
		R02948.a	C06010	1	C00810,C00011	1,1		C20896	192.124
		R10935.b	C00118	2	C20954,C00009,C00001	1,1,2		C21091	192.124
		R01829.b	C00111,C00279	1,1	C00447	1		C21095	192.124
		R09126.b	C01596,C00058	1,1	C18232,C00001	1,1		C21282	192.167
		R00775.b	C00037,C00086	1,1	C00581,C00001	1,1		C03752	195.171
		R02284.b	C00438	1	C03703,C00001	1,1		C00257	196.155
		R05774.b	C00593,C00011	1,1	C05528	1		C00514	196.155
		R00777.b	C00049,C00086	1,1	C03139,C00001	1,1		C00817	196.155
		R01445.a	C00185	1	C02964	1		C00880	196.155
		R00488.b	C00033,C00049	1,1	C01042,C00001	1,1		C00279	200.084
		R00524.b	C00058,C00014	1,1	C00488,C00001	1,1		C03394	200.084
		R00749.b	C00084,C00014	1,1	C00189	1		C03604	200.084
		R07264.b	C00031,C00663	1,1	C15548,C00009	1,1		C21285	200.084
		R00897.b	C00097,C00033	1,1	C00979,C00283	1,1		C04324	202.118
		R04152.b	C03167,C00041	1,1	C03557,C00022	1,1		C04434	202.118
		R07281.a	C00199	1	C15556,C00058	1,1		C05364	202.118
		R01081.b	C00309	1	C00121	1		C12248	202.125
		R03128.a	C00975	1	C03459	1		C20954	206.09
		R10245.b	C00048,C00014	1,1	C15809,C00001	1,1		C01990	206.107
		R03925.a	C02350	1	C02348	1		C02225	206.15
		R06064.b	C02350,C00011	1,1	C11821,C00080,C00001	1,1,1		C04593	206.15
		R06604.b	C02350,C00011	1,1	C12248	1		C00818	210.139
		R09718.b	C00037,C00048	1,1	C19838	1		C00879	210.139
		R00195.b	C00022,C00014	1,2	C06393,C00001	1,1		C21088	210.139
		R00213.b	C00022,C00014,C00011	1,2,1	C03015,C00001	1,1		C12624	212.156
		R00223.b	C00022,C00014	1,1	C00716	1		C21610	214.067
		R00340.b	C00036,C00001	1,1	C02107	1		C21611	214.067
		R00348.b	C00036,C00014	1,1	C02362,C00001	1,1		C00672	214.11
		R00470.b	C00022,C00048	1,1	C01127	1		C00673	214.11
		R00532.b	C00022,C00014,C00059	1,1,1	C02703,C00001	1,1		C11437	214.11
		R01874.b	C00283,C00014,C00022	1,1,1	C00793,C00001	1,1		C04479	214.172
		R02853.b	C00740,C00009	1,1	C02532,C00001	1,1		C18345	216.145
		R03277.a	C01146,C00022	1,1	C03921	1		C04115	220.134
		R04861.b	C00094,C00022	1,1	C05527,C00001	1,1		C02655	222.193
		R05758.b	C00036,C00014	1,1	C11511	1		C03872	228.14
		R07633.b	C00022,C11481	1,1	C11537	1		C00117	230.11
		R10283.b	C00022,C00048	1,1	C20485	1		C00199	230.11
		R11100.a	C02218	1	C20904	1		C00231	230.11
		R00318.b	C00033,C00009	1,1	C05682,C00001	1,1		C00620	230.11
		R00321.b	C00033,C00014	1,1	C06244,C00001	1,1		C01101	230.11
		R00485.b	C00049,C00014	1,1	C00152,C00001	1,1		C01112	230.11
		R00661.a	C00074	1	C02798	1		C03291	230.11
		R02279.a	C00679	1	C00433,C00001,C00011	1,1,1		C06441	230.11
		R02752.b	C00679,C00001	1,1	C00818	1		C01187	238.192
		R03052.a	C00900	1	C04181	1		C00018	247.142
		R06171.b	C00037,C00084	1,1	C05519	1		C11536	250.121
		R07476.b	C00094,C00074	1,1	C11536	1		C01236	258.12
		R08196.b	C00037,C00084	1,1	C12317	1		C01286	258.12
		R11075.b	C00679,C00001	1,1	C21088	1		C04442	258.12
		R11083.b	C00679	1	C21095	1		C06893	258.12
		R00909.b	C00033,C00099	1,1	C01073,C00001	1,1		C00352	259.151
		R00913.b	C00099,C00086	1,1	C03065,C00001	1,1		C06156	259.151
		R01467.a	C00188	1	C00820	1		C00085	260.136
		R01611.a	C00222	1	C00804,C00001	1,1		C00092	260.136
		R02428.b	C00502	1	C02753,C00001	1,1		C00103	260.136
		R02526.b	C00545	1	C01114,C00001	1,1		C00275	260.136
		R02547.b	C00552	1	C03548,C00001	1,1		C00636	260.136
		R02714.b	C00878	1	C00652,C00001	1,1		C00663	260.136
		R02817.b	C00065,C00346	1,1	C03872,C00001	1,1		C00668	260.136
		R02949.a	C00810	1	C01769	1		C01094	260.136
		R04482.a	C05364	1	C04324	1		C01097	260.136
		R05053.a	C00402,C05946	1,1	C00036,C05947	1,1		C01113	260.136
		R09648.b	C00099,C00014	1,1	C19779,C00001	1,1		C01172	260.136
		R10846.b	C20896	1	C20889	1		C01177	260.136
		R11077.a	C00879	1	C21091,C00001	1,1		C03267	260.136
		R01448.b	C00256,C00059	1,1	C17205,C00001	1,1		C03546	260.136
		R01515.b	C00197,C00009	1,1	C00236,C00001	1,1		C04006	260.136
		R02269.b	C02642	1	C00429,C00001	1,1		C05345	260.136
		R02419.b	C01384,C00001	1,1	C00497	1		C06019	260.136
		R06789.b	C00596,C00122	1,1	C12624,C00001	1,1		C02827	260.219
		R02603.a	C00596,C00042	1,1	C04479,C00001	1,1		C00236	266.037
		R03887.b	C03453,C00014	1,1	C02220,C00001	1,1		C20934	268.218
		R03966.b	C03453	1	C02501	1		C14899	274.119
		R05781.b	C01596	1	C07272,C00001	1,1		C20589	275.15
		R10135.b	C02167	1	C20366,C00001	1,1		C00345	276.135
		R01785.b	C00111,C00266	1,1	C06441	1		C05382	290.162
		R05378.b	C00222,C00111	1,1	C06893	1		C07836	290.162
		R11716.b	C00111,C00011	1,1	C21611	1		C19878	290.162
		R11717.b	C00111,C00011	1,1	C21610	1		C19882	290.162
		R01064.b	C00022,C00118	1,1	C01286	1		C20440	292.074
		R01069.b	C00111,C00118	1,1	C03785	1		C00357	301.188
		R01325.b	C00417,C00001	1,1	C00158	1		C04257	301.188
		R05636.a	C00022,C00118	1,1	C11437,C00011	1,1		C01151	310.09
		R10049.a	C00546,C00354	1,1	C00118,C16848	1,1		C01182	310.09
		R10408.b	C04442,C00014	1,1	C20589	1		C20986	310.09
		R11263.a	C02225	1	C21250,C00001	1,1		C04478	318.172
		R02035.b	C00345	1	C01236,C00001	1,1		C00354	340.116
		R02740.b	C05345	1	C00668	1		C00665	340.116
		R01057.b	C00117	1	C00620	1		C03785	340.116
		R02060.b	C00352	1	C06156	1		C04062	340.116
		R02730.a	C00665,C00001	1,1	C03267,C00009	1,1		C05378	340.116
		R07125.b	C03291,C00011	1,1	C14899,C00080	1,1		C00089	342.296
		R10088.a	C00117,C00118,C00014	1,1,1	C00018,C00001,C00009	1,4,1		C00185	342.296
		R00534.b	C00031,C00059	1,1	C02827,C00001	1,1		C00208	342.296
		R02087.a	C00357	1	C04257	1		C00252	342.296
		R02728.a	C00663	1	C01172	1		C01083	342.296
		R05338.a	C00199,C00067	1,1	C06019	1		C01518	342.296
		R05645.a	C05382	1	C07836	1		C01728	342.296
		R09768.a	C05382	1	C19882	1		C01742	342.296
		R09769.a	C05382	1	C19878	1		C02048	342.296
		R11326.a	C05382	1	C21281,C00009,C00001	1,1,1		C02964	342.296
		R11327.a	C05382	1	C21282,C00009	1,1		C15548	342.296
		R11440.a	C21383,C00001	1,1	C20934,C00009	1,1		C20236	342.296
		R01145.b	C00132,C00059	1,1	C02704,C00001	1,1		C20861	342.296
		R01186.b	C00137,C00009	1,1	C03546,C00001	1,1		C21336	342.296
		R03921.b	C00095,C00092	1,1	C16688,C00001	1,1		C21383	348.198
		R09274.b	C03671,C00132	1,1	C18345	1		C20888	358.296
		R10486.b	C00208,C00009	1,1	C02995,C00001	1,1		C00447	370.142
		R10810.b	C20236	1	C20861	1		C00689	422.276
		R10817.b	C00095	1	C06468	1		C02591	422.276
		R11330.b	C03394	1	C21285	1		C02995	422.276
		R00805.b	C00089,C00009	1,1	C02591,C00001	1,1		C04534	422.276
		R00810.a	C00089	1	C01742	1		C05396	422.276
		R03330.b	C01177,C00009	1,1	C04062,C00001	1,1		C16688	422.276
		R10555.a	C01151	1	C01182	1		C06219	504.437
		R10809.b	C00159	2	C01728,C00001	1,1		C21655	648.562
		R11398.b	C00159,C00636	1,1	C21336,C00009	1,1		C02013	666.578
		R11789.b	C21659	1	C21655,C00001	1,1		C21659	666.578
		R01540.b	C00204,C00001	1,1	C00817	1		C06218	828.718
		R05606.b	C00204,C00001	1,1	C00514	1		C06217	990.859
		R10775.b	C00204,C00014	1,1	C20845,C00001	1,1		C06216	1153
		R02568.b	C00111,C00577	1,1	C01094	1
		R05141.b	C06217,C00031	1,1	C06216,C00001	1,1
		R10773.a	C03752	1	C20844,C00001	1,1
		R00008.b	C00022	2	C06033	1
		R00347.b	C00036,C00014	1,1	C03961	1
		R09683.b	C00036,C00014	1,1	C19813	1
		R04177.a	C03981	1	C03248,C00001	1,1
		R01748.a	C00631,C00001	1,1	C00258,C00009	1,1
		R02604.a	C00596,C00058	1,1	C00682,C00001	1,1
		R02749.b	C00673	1	C00672	1
		R00327.b	C00031,C00033	1,1	C02655,C00001	1,1
		R01144.b	C00036,C00132	1,1	C03716,C00001	1,1
		R10832.b	C00103,C00257	1,1	C20888,C00009	1,1
		R03034.b	C00880	1	C03383,C00001	1,1
		R00802.a	C00089,C00001	1,1	C02336,C00267	1,1
		R03256.b	C00221,C01113	1,1	C05396,C00001	1,1
		R00953.b	C00031,C00103	1,1	C02048,C00009	1,1
		R00324.b	C00033,C00022	1,1	C02132,C00001	1,1
		R00960.a	C00103	2	C01231,C00031	1,1
		R02866.b	C00794,C00009	1,1	C01096,C00001	1,1
		R01012.b	C00022,C00111	1,1	C00074,C00184	1,1
		R08514.b	C00103,C00014	1,1	C02306,C00031	1,1
		R00839.b	C00031,C00092	1,1	C04534,C00001	1,1
		R03188.b	C01044,C00014	1,1	C03409,C00001	1,1
		R07651.b	C00133	2	C00993,C00001	1,1
		R00477.b	C00036,C00048	1,1	C01990	1
		R05380.a	C00084	1	C01548,C00001	1,1
		R02244.b	C00417	1	C02341	1
		R09941.b	C00031,C00663	1,1	C01518,C00009	1,1
		R11038.a	C20954,C00041	1,1	C21068,C00022	1,1
		R00899.b	C00097,C00037	1,1	C01419,C00001	1,1
		R01393.b	C00266,C00011	1,1	C00168	1
		R01390.b	C00975	1	C00168,C00011	1,1
		R01394.b	C01146	1	C00168	1
		R03127.a	C00975	1	C01146,C00011	1,1
		R03127.b	C01146,C00011	1,1	C00975	1
		R00013.a	C00048	2	C01146,C00011	1,1
		R00776.b	C00048,C00086	1,1	C00603	1
		R03128.b	C03459	1	C00975	1
		R00469.a	C00603,C00001	1,1	C00048,C00014,C00011	1,2,1
		R00776.a	C00603	1	C00048,C00086	1,1
		R05554.b	C00603,C00014	1,1	C02091,C00001	1,1
		R10245.a	C15809,C00001	1,1	C00048,C00014	1,1
		R02422.a	C00499,C00001	1,1	C00603,C00086	1,1
		R02423.b	C02091,C00014,C00011	1,1,1	C00499,C00001	1,1
		R05554.a	C02091,C00001	1,1	C00603,C00014	1,1
		R00478.b	C00037,C00048	1,1	C03961	1
		R00588.b	C00168,C00037	1,1	C00065,C00048	1,1
		R02425.a	C02350,C00001	1,1	C00499	1
		R09717.b	C00037,C00048	1,1	C19813	1
		R10908.b	C00037,C00802	1,1	C02091,C00048	1,1
		R00347.a	C03961	1	C00036,C00014	1,1
		R00478.a	C03961	1	C00037,C00048	1,1
		R00582.b	C00065,C00009	1,1	C01005,C00001	1,1
		R00584.a	C00013,C00065	1,1	C00009,C01005	1,1
		R00589.a	C00065	1	C00740	1
		R00775.a	C00581,C00001	1,1	C00037,C00086	1,1
		R02937.a	C00169,C01444	1,1	C00009,C00802	1,1
		R03925.b	C02348	1	C02350	1
		R06063.a	C11821,C00080,C00001	1,1,1	C02348,C00011	1,1
		R06063.b	C02348,C00011	1,1	C11821,C00080,C00001	1,1,1
		R06064.a	C11821,C00080,C00001	1,1,1	C02350,C00011	1,1
		R06601.a	C11821,C00001	1,1	C12248	1
		R06601.b	C12248	1	C11821,C00001	1,1
		R06604.a	C12248	1	C02350,C00011	1,1
		R09683.a	C19813	1	C00036,C00014	1,1
		R09717.a	C19813	1	C00037,C00048	1,1
		R09718.a	C19838	1	C00037,C00048	1,1
		R00208.b	C00022,C00009	1,1	C00074,C00001	1,1
		R00217.a	C00036	1	C00022,C00011	1,1
		R00217.b	C00022,C00011	1,1	C00036	1
		R00218.b	C00022,C00011	1,1	C03248,C00001	1,1
		R00220.b	C00022,C00014	1,1	C00065	1
		R00221.a	C00740	1	C00022,C00014	1,1
		R00224.a	C00022	1	C00084,C00011	1,1
		R00346.a	C00013,C00036	1,1	C00009,C00074,C00011	1,1,1
		R00373.a	C00037,C00036	1,1	C00048,C00049	1,1
		R00584.b	C00009,C01005	1,1	C00013,C00065	1,1
		R00585.a	C00065,C00022	1,1	C00168,C00041	1,1
		R00589.b	C00740	1	C00065	1
		R00590.b	C02218,C00001	1,1	C00065	1
		R00782.a	C00097,C00001	1,1	C00283,C00022,C00014	1,1,1
		R00782.b	C00283,C00022,C00014	1,1,1	C00097,C00001	1,1
		R00891.b	C00097,C00001	1,1	C00065,C00283	1,1
		R00901.a	C00097,C00094	1,1	C00283,C00506	1,1
		R00903.a	C00097	1	C00793	1
		R07274.a	C01005,C00283	1,1	C00097,C00009	1,1
		R07274.b	C00097,C00009	1,1	C01005,C00283	1,1
		R07634.b	C00022,C11481,C00014	1,1,1	C00506,C00001	1,1
		R08200.b	C00022,C00009	1,1	C02798,C00001	1,1
		R09530.a	C01005,C00094	1,1	C00506,C00009	1,1
		R11099.b	C00022,C00014	1,1	C20904,C00001	1,1
		R11617.b	C00209,C00014	1,1	C01444,C00001	1,1
		R00006.a	C00900,C00011	1,1	C00022	2
		R00008.a	C06033	1	C00022	2
		R00195.a	C06393,C00001	1,1	C00022,C00014	1,2
		R00208.a	C00074,C00001	1,1	C00022,C00009	1,1
		R00213.a	C03015,C00001	1,1	C00022,C00014,C00011	1,2,1
		R00218.a	C03248,C00001	1,1	C00022,C00011	1,1
		R00223.a	C00716	1	C00022,C00014	1,1
		R00224.b	C00084,C00011	1,1	C00022	1
		R00226.a	C06010,C00011	1,1	C00022	2
		R00320.a	C00013,C00033	1,1	C00009,C00227	1,1
		R00338.b	C00209,C00033	1,1	C00036,C00001	1,1
		R00339.a	C00898	1	C00036,C00001	1,1
		R00340.a	C02107	1	C00036,C00001	1,1
		R00345.b	C00001,C00074,C00011	1,1,1	C00009,C00036	1,1
		R00346.b	C00009,C00074,C00011	1,1,1	C00013,C00036	1,1
		R00348.a	C02362,C00001	1,1	C00036,C00014	1,1
		R00350.a	C04115	1	C00036,C00022	1,1
		R00363.b	C03981	1	C00036	1
		R00369.a	C00041,C00048	1,1	C00022,C00037	1,1
		R00397.a	C00049	1	C00041,C00011	1,1
		R00397.b	C00041,C00011	1,1	C00049	1
		R00400.a	C00041,C00036	1,1	C00022,C00049	1,1
		R00400.b	C00022,C00049	1,1	C00041,C00036	1,1
		R00470.a	C01127	1	C00022,C00048	1,1
		R00471.a	C05946	1	C00022,C00048	1,1
		R00477.a	C01990	1	C00036,C00048	1,1
		R00484.b	C00049,C00011,C00014	1,1,1	C00438,C00001	1,1
		R00489.a	C00049	1	C00099,C00011	1,1
		R00522.b	C00058,C00011	1,1	C00209	1
		R00532.a	C02703,C00001	1,1	C00022,C00014,C00059	1,1,1
		R00585.b	C00168,C00041	1,1	C00065,C00022	1,1
		R00661.b	C02798	1	C00074	1
		R00753.b	C00058,C00084	1,1	C00186	1
		R00899.a	C01419,C00001	1,1	C00097,C00037	1,1
		R00901.b	C00283,C00506	1,1	C00097,C00094	1,1
		R00903.b	C00793	1	C00097	1
		R01682.a	C00506	1	C00245,C00011	1,1
		R01751.a	C00898	1	C00258,C00011	1,1
		R01782.a	C03826	1	C00022,C00266	1,1
		R01784.a	C00684	1	C00022,C00266	1,1
		R01874.a	C00793,C00001	1,1	C00283,C00014,C00022	1,1,1
		R02278.a	C00684	1	C00433,C00001	1,1
		R02754.a	C00679	1	C00022,C01146	1,1
		R02853.a	C02532,C00001	1,1	C00740,C00009	1,1
		R03277.b	C03921	1	C01146,C00022	1,1
		R04053.a	C02798	1	C03167,C00011	1,1
		R04177.b	C03248,C00001	1,1	C03981	1
		R04861.a	C05527,C00001	1,1	C00094,C00022	1,1
		R05071.a	C06010	1	C04181	1
		R05758.a	C11511	1	C00036,C00014	1,1
		R05789.b	C11537,C00009	1,1	C11536,C00001	1,1
		R07633.a	C11537	1	C00022,C11481	1,1
		R07634.a	C00506,C00001	1,1	C00022,C11481,C00014	1,1,1
		R08056.b	C03921,C00001	1,1	C00818	1
		R08195.b	C00037,C00084	1,1	C00820	1
		R08200.a	C02798,C00001	1,1	C00022,C00009	1,1
		R09186.a	C03826	1	C00433,C00001	1,1
		R10283.a	C20485	1	C00022,C00048	1,1
		R11099.a	C20904,C00001	1,1	C00022,C00014	1,1
		R11100.b	C20904	1	C02218	1
		R00317.a	C00227,C00001	1,1	C00033,C00009	1,1
		R00318.a	C05682,C00001	1,1	C00033,C00009	1,1
		R00320.b	C00009,C00227	1,1	C00013,C00033	1,1
		R00321.a	C06244,C00001	1,1	C00033,C00014	1,1
		R00324.a	C02132,C00001	1,1	C00033,C00022	1,1
		R00401.b	C00133	1	C00041	1
		R00485.a	C00152,C00001	1,1	C00049,C00014	1,1
		R00488.a	C01042,C00001	1,1	C00033,C00049	1,1
		R00490.b	C00122,C00014	1,1	C00049	1
		R00491.b	C00402	1	C00049	1
		R00524.a	C00488,C00001	1,1	C00058,C00014	1,1
		R00526.a	C01044,C00001	1,1	C00058,C00049	1,1
		R00658.a	C00631	1	C00074,C00001	1,1
		R00747.a	C03167,C00001	1,1	C00084,C00009	1,1
		R00748.a	C00346,C00001	1,1	C00084,C00014,C00009	1,1,1
		R00749.a	C00189	1	C00084,C00014	1,1
		R00750.b	C03589	1	C00084,C00022	1,1
		R00751.a	C00188	1	C00037,C00084	1,1
		R00777.a	C03139,C00001	1,1	C00049,C00086	1,1
		R00897.a	C00979,C00283	1,1	C00097,C00033	1,1
		R00907.b	C00022,C00099	1,1	C00041,C00222	1,1
		R01397.b	C00009,C00438	1,1	C00169,C00049	1,1
		R01447.a	C00186,C00036	1,1	C00149,C00022	1,1
		R01450.a	C00186	1	C00256	1
		R01467.b	C00820	1	C00188	1
		R01511.b	C00258,C00009	1,1	C00197,C00001	1,1
		R01748.b	C00258,C00009	1,1	C00631,C00001	1,1
		R01751.b	C00258,C00011	1,1	C00898	1
		R02278.b	C00433,C00001	1,1	C00684	1
		R02279.b	C00433,C00001,C00011	1,1,1	C00679	1
		R02429.a	C00502	1	C03826,C00001	1,1
		R02522.a	C00545	1	C00684,C00001	1,1
		R02546.b	C00552	1	C00898	1
		R02752.a	C00818	1	C00679,C00001	1,1
		R02948.b	C00810,C00011	1,1	C06010	1
		R03032.a	C00878	1	C03826,C00001	1,1
		R03052.b	C04181	1	C00900	1
		R04053.b	C03167,C00011	1,1	C02798	1
		R04478.b	C04434,C00001	1,1	C04115	1
		R04781.b	C05364,C00001	1,1	C04115	1
		R05071.b	C04181	1	C06010	1
		R05380.b	C01548,C00001	1,1	C00084	1
		R05608.a	C00879	1	C00679,C00001	1,1
		R05652.a	C00245,C00022	1,1	C00593,C00041	1,1
		R05789.a	C11536,C00001	1,1	C11537,C00009	1,1
		R06171.a	C05519	1	C00037,C00084	1,1
		R06973.a	C00222	1	C00084,C00011	1,1
		R07476.a	C11536	1	C00094,C00074	1,1
		R07839.a	C04434	1	C04324	1
		R08056.a	C00818	1	C03921,C00001	1,1
		R08195.a	C00820	1	C00037,C00084	1,1
		R08196.a	C12317	1	C00037,C00084	1,1
		R09186.b	C00433,C00001	1,1	C03826	1
		R10847.a	C20896	1	C00679	1
		R11074.b	C00186,C00011	1,1	C00149	1
		R11075.a	C21088	1	C00679,C00001	1,1
		R11083.a	C21095	1	C00679	1
		R00905.a	C02642,C00001	1,1	C00099,C00011,C00014	1,1,1
		R00909.a	C01073,C00001	1,1	C00033,C00099	1,1
		R00913.a	C03065,C00001	1,1	C00099,C00086	1,1
		R01082.a	C00149	1	C00122,C00001	1,1
		R01085.a	C02514,C00001	1,1	C00122,C00022	1,1
		R01087.a	C01384	1	C00122	1
		R01511.a	C00197,C00001	1,1	C00258,C00009	1,1
		R01518.b	C00197	1	C00631	1
		R01611.b	C00804,C00001	1,1	C00222	1
		R01993.a	C00337,C00001	1,1	C00438	1
		R02284.a	C03703,C00001	1,1	C00438	1
		R02428.a	C02753,C00001	1,1	C00502	1
		R02526.a	C01114,C00001	1,1	C00545	1
		R02547.a	C03548,C00001	1,1	C00552	1
		R02601.a	C00596,C00001	1,1	C03589	1
		R02714.a	C00652,C00001	1,1	C00878	1
		R02817.a	C03872,C00001	1,1	C00065,C00346	1,1
		R02949.b	C01769	1	C00810	1
		R03188.a	C03409,C00001	1,1	C01044,C00014	1,1
		R04152.a	C03557,C00022	1,1	C03167,C00041	1,1
		R04277.a	C03671,C00001	1,1	C04434	1
		R04482.b	C04324	1	C05364	1
		R05053.b	C00036,C05947	1,1	C00402,C05946	1,1
		R05651.a	C00593,C00009	1,1	C00227,C00094	1,1
		R07651.a	C00993,C00001	1,1	C00133	2
		R07839.b	C04324	1	C04434	1
		R09648.a	C19779,C00001	1,1	C00099,C00014	1,1
		R09796.a	C00256	1	C00546,C00001	1,1
		R10846.a	C20889	1	C20896	1
		R11074.a	C00149	1	C00186,C00011	1,1
		R11077.b	C21091,C00001	1,1	C00879	1
		R11257.b	C01384,C00022	1,1	C02167,C00001	1,1
		R01016.b	C00546,C00009	1,1	C00111	1
		R01448.a	C17205,C00001	1,1	C00256,C00059	1,1
		R01515.a	C00236,C00001	1,1	C00197,C00009	1,1
		R01867.b	C00295,C00042	1,1	C00337,C00122	1,1
		R02269.a	C00429,C00001	1,1	C02642	1
		R02419.a	C00497	1	C01384,C00001	1,1
		R02602.a	C03453	1	C00596,C00011	1,1
		R02604.b	C00682,C00001	1,1	C00596,C00058	1,1
		R03540.b	C01596,C00001	1,1	C01384,C00014	1,1
		R03868.a	C02167	1	C02514	1
		R05774.a	C05528	1	C00593,C00011	1,1
		R06789.a	C12624,C00001	1,1	C00596,C00122	1,1
		R11257.a	C02167,C00001	1,1	C01384,C00022	1,1
		R00409.a	C04593	1	C00022,C00042	1,1
		R00479.a	C00311	1	C00042,C00048	1,1
		R01010.a	C00111,C00001	1,1	C00184,C00009	1,1
		R01015.b	C00111	1	C00118	1
		R02603.b	C04479,C00001	1,1	C00596,C00042	1,1
		R03887.a	C02220,C00001	1,1	C03453,C00014	1,1
		R03966.a	C02501	1	C03453	1
		R05781.a	C07272,C00001	1,1	C01596	1
		R09126.a	C18232,C00001	1,1	C01596,C00058	1,1
		R10135.a	C20366,C00001	1,1	C02167	1
		R11532.a	C02220,C00001	1,1	C02501,C00014	1,1
		R11532.b	C02501,C00014	1,1	C02220,C00001	1,1
		R01010.b	C00184,C00009	1,1	C00111,C00001	1,1
		R01012.a	C00074,C00184	1,1	C00022,C00111	1,1
		R01070.b	C00111,C00118	1,1	C05378	1
		R01621.b	C00227,C00118,C00001	1,1,1	C00231,C00009	1,1
		R01785.a	C06441	1	C00111,C00266	1,1
		R01900.b	C00417,C00001	1,1	C00311	1
		R04425.b	C04225,C00001	1,1	C04593	1
		R05378.a	C06893	1	C00222,C00111	1,1
		R11716.a	C21611	1	C00111,C00011	1,1
		R11717.a	C21610	1	C00111,C00011	1,1
		R00762.a	C00354,C00001	1,1	C00085,C00009	1,1
		R00764.b	C00009,C00354	1,1	C00013,C00085	1,1
		R01064.a	C01286	1	C00022,C00118	1,1
		R01066.a	C00673	1	C00118,C00084	1,1
		R01068.a	C00354	1	C00111,C00118	1,1
		R01069.a	C03785	1	C00111,C00118	1,1
		R01325.a	C00158	1	C00417,C00001	1,1
		R01529.b	C00231	1	C00199	1
		R01621.a	C00231,C00009	1,1	C00227,C00118,C00001	1,1,1
		R02073.b	C00009,C05378	1,1	C00013,C05345	1,1
		R02244.a	C02341	1	C00417	1
		R04424.a	C02225	1	C04225,C00001	1,1
		R04780.a	C05378,C00001	1,1	C05345,C00009	1,1
		R05605.a	C04442	1	C00118,C00022	1,1
		R05636.b	C11437,C00011	1,1	C00022,C00118	1,1
		R10935.a	C20954,C00009,C00001	1,1,2	C00118	2
		R00761.a	C00085,C00009	1,1	C00227,C00279,C00001	1,1,1
		R00762.b	C00085,C00009	1,1	C00354,C00001	1,1
		R00763.b	C00085,C00009	1,1	C00665,C00001	1,1
		R00764.a	C00013,C00085	1,1	C00009,C00354	1,1
		R00772.b	C00085	1	C00275	1
		R01056.b	C00199	1	C00117	1
		R01067.a	C00085,C00118	1,1	C00279,C00231	1,1
		R01830.a	C05345,C00118	1,1	C00279,C00231	1,1
		R02036.a	C00345	1	C04442,C00001	1,1
		R02749.a	C00672	1	C00673	1
		R03321.b	C05345	1	C01172	1
		R04780.b	C05345,C00009	1,1	C05378,C00001	1,1
		R05339.b	C00085	1	C06019	1
		R05850.a	C01101	1	C00231	1
		R09780.b	C05345	1	C06019	1
		R10049.b	C00118,C16848	1,1	C00546,C00354	1,1
		R10408.a	C20589	1	C04442,C00014	1,1
		R11038.b	C21068,C00022	1,1	C20954,C00041	1,1
		R11263.b	C21250,C00001	1,1	C02225	1
		R00303.a	C00092,C00001	1,1	C00031,C00009	1,1
		R00763.a	C00665,C00001	1,1	C00085,C00009	1,1
		R00765.a	C00352,C00001	1,1	C00085,C00014	1,1
		R00771.a	C00092	1	C00085	1
		R00772.a	C00275	1	C00085	1
		R00959.b	C00668	1	C00103	1
		R01067.b	C00279,C00231	1,1	C00085,C00118	1,1
		R01530.a	C01112	1	C00199	1
		R01641.b	C00117,C00231	1,1	C05382,C00118	1,1
		R01819.a	C00275	1	C05345	1
		R01827.b	C00279,C05345	1,1	C05382,C00118	1,1
		R02035.a	C01236,C00001	1,1	C00345	1
		R02728.b	C01172	1	C00663	1
		R02731.a	C00665,C00001	1,1	C05345,C00009	1,1
		R02739.a	C00668	1	C01172	1
		R02739.b	C01172	1	C00668	1
		R02740.a	C00668	1	C05345	1
		R03244.b	C03291	1	C01101	1
		R03321.a	C01172	1	C05345	1
		R05338.b	C06019	1	C00199,C00067	1,1
		R05339.a	C06019	1	C00085	1
		R07281.b	C15556,C00058	1,1	C00199	1
		R08639.b	C00092	1	C00103	1
		R09780.a	C06019	1	C05345	1
		R11333.b	C00279	1	C03604	1
		R11623.a	C01097	1	C00085	1
		R00028.b	C00031	2	C00208,C00001	1,1
		R00303.b	C00031,C00009	1,1	C00092,C00001	1,1
		R00304.a	C00103,C00001	1,1	C00031,C00009	1,1
		R00304.b	C00031,C00009	1,1	C00103,C00001	1,1
		R00307.a	C00031	1	C00095	1
		R00614.a	C00067,C00001	2,1	C00058,C00132	1,1
		R00837.b	C00031,C00092	1,1	C00001,C00689	1,1
		R00838.b	C00031,C00092	1,1	C00001,C02995	1,1
		R00952.b	C00103,C00031	1,1	C00185,C00009	1,1
		R00959.a	C00103	1	C00668	1
		R01057.a	C00620	1	C00117	1
		R01555.b	C00031,C00663	1,1	C00208,C00009	1,1
		R01818.b	C00636	1	C00275	1
		R01827.a	C05382,C00118	1,1	C00279,C05345	1,1
		R01829.a	C00447	1	C00111,C00279	1,1
		R01845.a	C00447,C00001	1,1	C05382,C00009	1,1
		R01845.b	C05382,C00009	1,1	C00447,C00001	1,1
		R02059.a	C00357,C00001	1,1	C00352,C00033	1,1
		R02060.a	C06156	1	C00352	1
		R02727.b	C00031,C00663	1,1	C01083,C00009	1,1
		R02730.b	C03267,C00009	1,1	C00665,C00001	1,1
		R03240.a	C01113	1	C01097	1
		R03254.a	C04478,C00009	1,1	C00074,C01112,C00001	1,1,1
		R07125.a	C14899,C00080	1,1	C03291,C00011	1,1
		R07324.b	C04006	1	C00092	1
		R08575.a	C05382,C00118	1,1	C00279,C00085	1,1
		R08639.a	C00103	1	C00092	1
		R10088.b	C00018,C00001,C00009	1,4,1	C00117,C00118,C00014	1,1,1
		R10973.a	C20986,C00001	1,1	C00117,C00009	1,1
		R10987.b	C00103,C05345	1,1	C02591,C00009	1,1
		R11310.a	C00663	1	C00092	1
		R11332.b	C03604	1	C03394	1
		R11439.b	C21383,C00009	1,1	C00074,C00275,C00001	1,1,1
		R00028.a	C00208,C00001	1,1	C00031	2
		R00306.a	C00185,C00001	1,1	C00031	2
		R00307.b	C00095	1	C00031	1
		R00327.a	C02655,C00001	1,1	C00031,C00033	1,1
		R00534.a	C02827,C00001	1,1	C00031,C00059	1,1
		R00602.a	C00132,C00027	1,1	C00067,C00001	1,2
		R00801.b	C00095,C00031	1,1	C00089,C00001	1,1
		R00805.a	C02591,C00001	1,1	C00089,C00009	1,1
		R00837.a	C00001,C00689	1,1	C00031,C00092	1,1
		R00838.a	C00001,C02995	1,1	C00031,C00092	1,1
		R00839.a	C04534,C00001	1,1	C00031,C00092	1,1
		R00878.b	C00095	1	C00267	1
		R00947.b	C00267,C00009	1,1	C00103,C00001	1,1
		R00952.a	C00185,C00009	1,1	C00103,C00031	1,1
		R00953.a	C02048,C00009	1,1	C00031,C00103	1,1
		R00957.b	C00208,C00009	1,2	C00103,C00001	2,1
		R00960.b	C01231,C00031	1,1	C00103	2
		R01014.a	C03394	1	C00111,C00067	1,1
		R01187.b	C00137,C00009	1,1	C04006,C00001	1,1
		R01555.a	C00208,C00009	1,1	C00031,C00663	1,1
		R01557.a	C00208	1	C01083	1
		R01557.b	C01083	1	C00208	1
		R01602.a	C00267	1	C00221	1
		R01718.b	C00267,C00031	1,1	C00252,C00001	1,1
		R02087.b	C04257	1	C00357	1
		R02727.a	C01083,C00009	1,1	C00031,C00663	1,1
		R02778.b	C01083,C00009	1,1	C00689,C00001	1,1
		R03350.b	C01187,C00009	1,1	C04478,C00001	1,1
		R05645.b	C07836	1	C05382	1
		R05767.a	C00689,C00009	1,1	C00092,C00663	1,1
		R07264.a	C15548,C00009	1,1	C00031,C00663	1,1
		R07265.b	C00267,C00103	1,1	C01083,C00009	1,1
		R08514.a	C02306,C00031	1,1	C00103,C00014	1,1
		R09768.b	C19882	1	C05382	1
		R09769.b	C19878	1	C05382	1
		R09941.a	C01518,C00009	1,1	C00031,C00663	1,1
		R09943.a	C20236,C00009	1,1	C00031,C00636	1,1
		R10486.a	C02995,C00001	1,1	C00208,C00009	1,1
		R10972.a	C20440,C00001	1,1	C20986	1
		R10987.a	C02591,C00009	1,1	C00103,C05345	1,1
		R11326.b	C21281,C00009,C00001	1,1,1	C05382	1
		R11327.b	C21282,C00009	1,1	C05382	1
		R11440.b	C20934,C00009	1,1	C21383,C00001	1,1
		R00026.b	C00221	2	C00185,C00001	1,1
		R00801.a	C00089,C00001	1,1	C00095,C00031	1,1
		R00803.a	C00089,C00009	1,1	C00095,C00103	1,1
		R00874.b	C00198,C00794	1,1	C00095,C00031	1,1
		R00877.a	C00159	1	C00095	1
		R01144.a	C03716,C00001	1,1	C00036,C00132	1,1
		R01145.a	C02704,C00001	1,1	C00132,C00059	1,1
		R01185.a	C01177,C00001	1,1	C00137,C00009	1,1
		R01186.a	C03546,C00001	1,1	C00137,C00009	1,1
		R01444.a	C06219,C00001	1,1	C00185,C00031	1,1
		R01445.b	C02964	1	C00185	1
		R01576.b	C00022,C00216	1,1	C01187	1
		R01602.b	C00221	1	C00267	1
		R01718.a	C00252,C00001	1,1	C00267,C00031	1,1
		R03921.a	C16688,C00001	1,1	C00095,C00092	1,1
		R09274.a	C18345	1	C03671,C00132	1,1
		R10205.b	C01151	1	C20440,C00001	1,1
		R10810.a	C20861	1	C20236	1
		R10817.a	C06468	1	C00095	1
		R11330.a	C21285	1	C03394	1
		R11791.a	C00252,C00001	1,1	C00221,C00031	1,1
		R00802.b	C02336,C00267	1,1	C00089,C00001	1,1
		R00810.b	C01742	1	C00089	1
		R01519.b	C00257	1	C00198,C00001	1,1
		R01577.b	C00309	1	C00216	1
		R02866.a	C01096,C00001	1,1	C00794,C00009	1,1
		R03256.a	C05396,C00001	1,1	C00221,C01113	1,1
		R03330.a	C04062,C00001	1,1	C01177,C00009	1,1
		R03801.a	C02013,C00001	1,1	C06219,C00031	1,1
		R10555.b	C01182	1	C01151	1
		R10809.a	C01728,C00001	1,1	C00159	2
		R11398.a	C21336,C00009	1,1	C00159,C00636	1,1
		R11790.a	C21659,C00001	1,1	C00252	2
		R01081.a	C00121	1	C00309	1
		R01538.b	C00204,C00001	1,1	C00257	1
		R03802.a	C06218,C00001	1,1	C02013,C00031	1,1
		R10832.a	C20888,C00009	1,1	C00103,C00257	1,1
		R11789.a	C21655,C00001	1,1	C21659	1
		R01540.a	C00817	1	C00204,C00001	1,1
		R01544.a	C03752	1	C00204,C00014	1,1
		R05142.a	C06217,C00001	1,1	C06218,C00031	1,1
		R05606.a	C00514	1	C00204,C00001	1,1
		R08570.b	C00577,C00022	1,1	C00204	1
		R10050.b	C00577,C16848	1,1	C00546,C01094	1,1
		R10774.b	C20845	1	C20844	1
		R10775.a	C20845,C00001	1,1	C00204,C00014	1,1
		R02568.a	C01094	1	C00111,C00577	1,1
		R05141.a	C06216,C00001	1,1	C06217,C00031	1,1
		R10050.a	C00546,C01094	1,1	C00577,C16848	1,1
		R10616.a	C01216	1	C00022,C00577	1,1
		R10773.b	C20844,C00001	1,1	C03752	1
		R10774.a	C20844	1	C20845	1
		R03033.a	C00880	1	C01216,C00001	1,1
		R03034.a	C03383,C00001	1,1	C00880	1
		R00010.b	C00031	2	C01083,C00001	1,1
