# Supplementary material for: The hierarchical organization of autocatalytic reaction networks and its relevance to the origin of life
Source: PLoS Comput Biol. 2022 Sep 9;18(9):e1010498. doi: 10.1371/journal.pcbi.1010498 (PMC9491600; doi:10.1371/journal.pcbi.1010498)
Supplement: S15 Table — (XLSX) [file pcbi.1010498.s020.xlsx]

## Sheet: TableS15A
Table S15A. Example of a biochemical 22-reaction tier-1 autocatalytic motif, corresponding to Fig. 4
x_SDAS-bio-1a#1	Reaction_ID	Reactant_name	Reactant_stoi.	Product_name	Product_stoi.
74	R00217.b	C00022,C00011	1,1	C00036	1
75	R00224.b	C00084,C00011	1,1	C00022	1
72	R00320.a	C00013,C00033	1,1	C00009,C00227	1,1
73	R00338.a	C00036,C00001	1,1	C00209,C00033	1,1
72	R00522.a	C00209	1	C00058,C00011	1,1
148	R00602.b	C00067,C00001	1,2	C00132,C00027	1,1
147	R00614.b	C00058,C00132	1,1	C00067,C00001	2,1
76	R00753.a	C00186	1	C00058,C00084	1,1
90	R00764.a	C00013,C00085	1,1	C00009,C00354	1,1
9	R01015.b	C00111	1	C00118	1
79	R01016.a	C00111	1	C00546,C00009	1,1
24	R01056.a	C00117	1	C00199	1
27	R01067.a	C00085,C00118	1,1	C00279,C00231	1,1
89	R01068.a	C00354	1	C00111,C00118	1,1
77	R01450.b	C00256	1	C00186	1
122	R01529.b	C00231	1	C00199	1
71	R01621.b	C00227,C00118,C00001	1,1,1	C00231,C00009	1,1
25	R01641.a	C05382,C00118	1,1	C00117,C00231	1,1
145	R05338.a	C00199,C00067	1,1	C06019	1
144	R05339.a	C06019	1	C00085	1
26	R08575.b	C00279,C00085	1,1	C05382,C00118	1,1
78	R09796.b	C00546,C00001	1,1	C00256	1

## Sheet: TableS15B
Table S15B. Examples of alternative biochemical tier-1 autocatalytic motifs
	Reactions_in_the_autocatalytic_motif	22	22	22	22	22	22	22	22	22	22	22	22	22	22	22	22	22	22	22	22	22	22	22	22
Shared_by_all?	Reaction_ID	SDAS-bio-1a#1	SDAS-bio-1a#2	SDAS-bio-1a#3	SDAS-bio-1a#4	SDAS-bio-1a#5	SDAS-bio-1a#6	SDAS-bio-1a#7	SDAS-bio-1a#8	SDAS-bio-1a#9	SDAS-bio-1a#10	SDAS-bio-1a#11	SDAS-bio-1a#12	SDAS-bio-1a#13	SDAS-bio-1a#14	SDAS-bio-1a#15	SDAS-bio-1a#16	SDAS-bio-1a#17	SDAS-bio-1a#18	SDAS-bio-1a#19	SDAS-bio-1a#20	SDAS-bio-1a#21	SDAS-bio-1a#22	SDAS-bio-1a#23	SDAS-bio-1a#24
Yes	R00602.b	148	150	148	150	150	148	148	148	148	148	148	150	150	148	150	148	148	148	148	150	148	150	148	148
Yes	R00614.b	147	149	147	149	149	147	147	147	147	147	147	149	149	147	149	147	147	147	147	149	147	149	147	147
Yes	R05338.a	145	147	145	147	147	145	145	145	145	145	145	147	147	145	147	145	145	145	145	147	145	147	145	145
Yes	R01529.b	122	124	122	124	124	122	122	122	122	122	122	124	124	122	124	122	122	122	122	124	122	124	122	122
Yes	R01016.a	79	80	79	80	80	79	79	79	79	79	79	80	80	79	80	79	79	79	79	80	79	80	79	79
Yes	R09796.b	78	79	78	79	79	78	78	78	78	78	78	79	79	78	79	78	78	78	78	79	78	79	78	78
Yes	R01450.b	77	78	77	78	78	77	77	77	77	77	77	78	78	77	78	77	77	77	77	78	77	78	77	77
Yes	R00753.a	76	77	76	77	77	76	76	76	76	76	76	77	77	76	77	76	76	76	76	77	76	77	76	76
Yes	R00224.b	75	76	75	76	76	75	75	75	75	75	75	76	76	75	76	75	75	75	75	76	75	76	75	75
Yes	R00217.b	74	75	74	75	75	74	74	74	74	74	74	75	75	74	75	74	74	74	74	75	74	75	74	74
Yes	R00338.a	73	74	73	74	74	73	73	73	73	73	73	74	74	73	74	73	73	73	73	74	73	74	73	73
Yes	R00522.a	72	73	72	73	73	72	72	72	72	72	72	73	73	72	73	72	72	72	72	73	72	73	72	72
Yes	R01641.a	25	25	25	25	25	25	25	25	25	25	25	25	25	25	25	25	25	25	25	25	25	25	25	25
Yes	R01056.a	24	24	24	24	24	24	24	24	24	24	24	24	24	24	24	24	24	24	24	24	24	24	24	24
Yes	R01015.b	9	9	9	9	9	9	9	9	9	9	9	9	9	9	9	9	9	9	9	9	9	9	9	9
No	R05339.a	144		144		146	144		144			144	146	146	144	146	144	144	144	144	146	144	146		144
No	R01621.b	71	72		72	100		71		71	71	71	72	72	98		98	98	71			71	100	71	98
No	R08575.b	26		26		117	26		26			26	117	117	26	117	26	26	26	26	117	26	117		26
No	R01068.a	89		89			89		89			89			89		89	89	89	89		89			89
No	R00320.a	72	73						72		72			73				72	72	72	73		73	72	72
No	R01067.a	27		98			98		98			27	28	28		100			27	98	100	27
No	R00317.b			72	73	73	72	72		72		72	73		72	73	72					72
No	R01829.a		90		90	90							90	90		90					90		90
No	R01845.b		91		91	91							91	91		91					91		91
No	R00764.a	90					90		90								90	90				90
No	R00761.a					28									27		27	27					28		27
No	R00761.b			71			71		71							72				71	72
No	R00762.b			90								90			90				90	90					90
No	R01827.b		117		117			26		26	26													26
No	R01830.a		28		28			27		27	27													27
No	R09780.a		146		146			144		144	144													144
No	R01070.a							89		89	89													89
No	R02073.a							90			90
No	R04780.b									90														90
