# Supplementary material for: The hierarchical organization of autocatalytic reaction networks and its relevance to the origin of life
Source: PLoS Comput Biol. 2022 Sep 9;18(9):e1010498. doi: 10.1371/journal.pcbi.1010498 (PMC9491600; doi:10.1371/journal.pcbi.1010498)
Supplement: S16 Table — (XLSX) [file pcbi.1010498.s021.xlsx]

## Sheet: Sheet1
Seed_Choice		Rxn	Reactant	Reactant_stoi	Product	Product_stoi
C00067,C00033		R00602.b	C00067,C00001	1,2	C00132,C00027	1,1
		R00614.b	C00058,C00132	1,1	C00067,C00001	2,1
		R05338.a	C00199,C00067	1,1	C06019	1
		R05339.a	C06019	1	C00085	1
		R00369.b	C00022,C00037	1,1	C00041,C00048	1,1
		R00522.a	C00209	1	C00058,C00011	1,1
		R05651.b	C00227,C00094	1,1	C00593,C00009	1,1
		R05652.b	C00593,C00041	1,1	C00245,C00022	1,1
		R01682.b	C00245,C00011	1,1	C00506	1
		R00901.b	C00283,C00506	1,1	C00097,C00094	1,1
		R00891.b	C00097,C00001	1,1	C00065,C00283	1,1
		R00220.a	C00065	1	C00022,C00014	1,1
		R00469.b	C00048,C00014,C00011	1,2,1	C00603,C00001	1,1
		R05554.b	C00603,C00014	1,1	C02091,C00001	1,1
		R10908.a	C02091,C00048	1,1	C00037,C00802	1,1
		R02937.b	C00009,C00802	1,1	C00169,C01444	1,1
		R11617.a	C01444,C00001	1,1	C00209,C00014	1,1
		R01397.a	C00169,C00049	1,1	C00009,C00438	1,1
		R00484.a	C00438,C00001	1,1	C00049,C00011,C00014	1,1,1
		R01529.b	C00231	1	C00199	1
		R08575.b	C00279,C00085	1,1	C05382,C00118	1,1
		R01641.a	C05382,C00118	1,1	C00117,C00231	1,1
		R01056.a	C00117	1	C00199	1
		R00761.a	C00085,C00009	1,1	C00227,C00279,C00001	1,1,1
		R00347.b	C00036,C00014	1,1	C03961	1
		R00478.a	C03961	1	C00037,C00048	1,1
		R00397.b	C00041,C00011	1,1	C00049	1
		R00490.a	C00049	1	C00122,C00014	1,1
		R01082.b	C00122,C00001	1,1	C00149	1
		R01447.b	C00149,C00022	1,1	C00186,C00036	1,1
		R00753.a	C00186	1	C00058,C00084	1,1
		R00747.b	C00084,C00009	1,1	C03167,C00001	1,1
		R04053.b	C03167,C00011	1,1	C02798	1
		R00661.b	C02798	1	C00074	1
		R00345.b	C00001,C00074,C00011	1,1,1	C00009,C00036	1,1
		R00338.a	C00036,C00001	1,1	C00209,C00033	1,1
		R00317.b	C00033,C00009	1,1	C00227,C00001	1,1
		R01450.a	C00186	1	C00256	1
		R09796.a	C00256	1	C00546,C00001	1,1
		R01016.b	C00546,C00009	1,1	C00111	1
		R01015.b	C00111	1	C00118	1
		R01070.b	C00111,C00118	1,1	C05378	1
		R02073.b	C00009,C05378	1,1	C00013,C05345	1,1
		R02740.b	C05345	1	C00668	1
		R00959.b	C00668	1	C00103	1
		R00957.a	C00103,C00001	2,1	C00208,C00009	1,2
		R00028.a	C00208,C00001	1,1	C00031	2
		R00947.a	C00103,C00001	1,1	C00267,C00009	1,1
		R00878.a	C00267	1	C00095	1
		R01830.a	C05345,C00118	1,1	C00279,C00231	1,1
		R00013.a	C00048	2	C01146,C00011	1,1
		R02754.b	C00022,C01146	1,1	C00679	1
		R00874.a	C00095,C00031	1,1	C00198,C00794	1,1
		R01519.a	C00198,C00001	1,1	C00257	1
		R01993.b	C00438	1	C00337,C00001	1,1
		R01538.a	C00257	1	C00204,C00001	1,1
		R01867.a	C00337,C00122	1,1	C00295,C00042	1,1
		R02279.a	C00679	1	C00433,C00001,C00011	1,1,1
		R06973.b	C00084,C00011	1,1	C00222	1
		R00010.b	C00031	2	C01083,C00001	1,1
		R00306.b	C00031	2	C00185,C00001	1,1
		R00750.a	C00084,C00022	1,1	C03589	1
		R02778.b	C01083,C00009	1,1	C00689,C00001	1,1
		R02601.b	C03589	1	C00596,C00001	1,1
		R01819.b	C05345	1	C00275	1
		R00350.b	C00036,C00022	1,1	C04115	1
		R05767.a	C00689,C00009	1,1	C00092,C00663	1,1
		R00907.a	C00041,C00222	1,1	C00022,C00099	1,1
		R01530.b	C00199	1	C01112	1
		R02422.b	C00603,C00086	1,1	C00499,C00001	1,1
		R01718.b	C00267,C00031	1,1	C00252,C00001	1,1
		R07324.a	C00092	1	C04006	1
		R08570.a	C00204	1	C00577,C00022	1,1
		R09186.b	C00433,C00001	1,1	C03826	1
		R01444.b	C00185,C00031	1,1	C06219,C00001	1,1
		R03254.b	C00074,C01112,C00001	1,1,1	C04478,C00009	1,1
		R01087.b	C00122	1	C01384	1
		R00585.a	C00065,C00022	1,1	C00168,C00041	1,1
		R00409.b	C00022,C00042	1,1	C04593	1
		R00479.b	C00042,C00048	1,1	C00311	1
		R00339.b	C00036,C00001	1,1	C00898	1
		R05605.b	C00118,C00022	1,1	C04442	1
		R00765.b	C00085,C00014	1,1	C00352,C00001	1,1
		R01818.a	C00275	1	C00636	1
		R01187.a	C04006,C00001	1,1	C00137,C00009	1,1
		R00877.b	C00095	1	C00159	1
		R00801.b	C00095,C00031	1,1	C00089,C00001	1,1
		R02425.b	C00499	1	C02350,C00001	1,1
		R10973.b	C00117,C00009	1,1	C20986,C00001	1,1
		R03350.a	C04478,C00001	1,1	C01187,C00009	1,1
		R03801.b	C06219,C00031	1,1	C02013,C00001	1,1
		R04425.a	C04593	1	C04225,C00001	1,1
		R01900.a	C00311	1	C00417,C00001	1,1
		R04478.a	C04115	1	C04434,C00001	1,1
		R05850.b	C00231	1	C01101	1
		R00401.a	C00041	1	C00133	1
		R02278.b	C00433,C00001	1,1	C00684	1
		R01014.b	C00111,C00067	1,1	C03394	1
		R11623.b	C00085	1	C01097	1
		R10616.b	C00022,C00577	1,1	C01216	1
		R01085.b	C00122,C00022	1,1	C02514,C00001	1,1
		R00226.b	C00022	2	C06010,C00011	1,1
		R02602.b	C00596,C00011	1,1	C03453	1
		R10972.b	C20986	1	C20440,C00001	1,1
		R01576.a	C01187	1	C00022,C00216	1,1
		R03802.b	C02013,C00031	1,1	C06218,C00001	1,1
		R00658.b	C00074,C00001	1,1	C00631	1
		R03540.a	C01384,C00014	1,1	C01596,C00001	1,1
		R04424.b	C04225,C00001	1,1	C02225	1
		R01068.b	C00111,C00118	1,1	C00354	1
		R00006.b	C00022	2	C00900,C00011	1,1
		R04277.b	C04434	1	C03671,C00001	1,1
		R10935.b	C00118	2	C20954,C00009,C00001	1,1,2
		R03244.a	C01101	1	C03291	1
		R00471.b	C00022,C00048	1,1	C05946	1
		R00491.a	C00049	1	C00402	1
		R05142.b	C06218,C00031	1,1	C06217,C00001	1,1
		R11790.b	C00252	2	C21659,C00001	1,1
		R00363.a	C00036	1	C03981	1
		R07476.b	C00094,C00074	1,1	C11536	1
		R00590.a	C00065	1	C02218,C00001	1,1
		R00748.b	C00084,C00014,C00009	1,1,1	C00346,C00001	1,1
		R04781.a	C04115	1	C05364,C00001	1,1
		R00905.b	C00099,C00011,C00014	1,1,1	C02642,C00001	1,1
		R05608.b	C00679,C00001	1,1	C00879	1
		R02522.b	C00684,C00001	1,1	C00545	1
		R03032.b	C03826,C00001	1,1	C00878	1
		R01066.b	C00118,C00084	1,1	C00673	1
		R02036.b	C04442,C00001	1,1	C00345	1
		R02059.b	C00352,C00033	1,1	C00357,C00001	1,1
		R03240.b	C01097	1	C01113	1
		R11439.a	C00074,C00275,C00001	1,1,1	C21383,C00009	1,1
		R09943.b	C00031,C00636	1,1	C20236,C00009	1,1
		R01185.b	C00137,C00009	1,1	C01177,C00001	1,1
		R01544.b	C00204,C00014	1,1	C03752	1
		R03033.b	C01216,C00001	1,1	C00880	1
		R02546.a	C00898	1	C00552	1
		R00589.a	C00065	1	C00740	1
		R10847.b	C00679	1	C20896	1
		R03868.b	C02514	1	C02167	1
		R02731.b	C05345,C00009	1,1	C00665,C00001	1,1
		R02948.a	C06010	1	C00810,C00011	1,1
		R01518.a	C00631	1	C00197	1
		R02429.b	C03826,C00001	1,1	C00502	1
		R10205.a	C20440,C00001	1,1	C01151	1
		R00526.b	C00058,C00049	1,1	C01044,C00001	1,1
		R11310.a	C00663	1	C00092	1
		R01577.a	C00216	1	C00309	1
		R01393.a	C00168	1	C00266,C00011	1,1
		R01390.a	C00168,C00011	1,1	C00975	1
		R01611.a	C00222	1	C00804,C00001	1,1
		R11038.a	C20954,C00041	1,1	C21068,C00022	1,1
		R00477.b	C00036,C00048	1,1	C01990	1
		R09941.b	C00031,C00663	1,1	C01518,C00009	1,1
		R02244.b	C00417	1	C02341	1
		R09274.b	C03671,C00132	1,1	C18345	1
		R01445.a	C00185	1	C02964	1
		R02604.a	C00596,C00058	1,1	C00682,C00001	1,1
		R10049.a	C00546,C00354	1,1	C00118,C16848	1,1
		R00897.b	C00097,C00033	1,1	C00979,C00283	1,1
		R07281.a	C00199	1	C15556,C00058	1,1
		R00348.b	C00036,C00014	1,1	C02362,C00001	1,1
		R01144.b	C00036,C00132	1,1	C03716,C00001	1,1
		R01010.a	C00111,C00001	1,1	C00184,C00009	1,1
		R07125.b	C03291,C00011	1,1	C14899,C00080	1,1
		R11327.a	C05382	1	C21282,C00009	1,1
		R05774.b	C00593,C00011	1,1	C05528	1
		R05053.a	C00402,C05946	1,1	C00036,C05947	1,1
		R11075.b	C00679,C00001	1,1	C21088	1
		R09769.a	C05382	1	C19878	1
		R00899.b	C00097,C00037	1,1	C01419,C00001	1,1
		R01785.b	C00111,C00266	1,1	C06441	1
		R00953.b	C00031,C00103	1,1	C02048,C00009	1,1
		R09683.b	C00036,C00014	1,1	C19813	1
		R07651.b	C00133	2	C00993,C00001	1,1
		R11263.a	C02225	1	C21250,C00001	1,1
		R10088.a	C00117,C00118,C00014	1,1,1	C00018,C00001,C00009	1,4,1
		R00802.a	C00089,C00001	1,1	C02336,C00267	1,1
		R00318.b	C00033,C00009	1,1	C05682,C00001	1,1
		R00524.b	C00058,C00014	1,1	C00488,C00001	1,1
		R05758.b	C00036,C00014	1,1	C11511	1
		R00195.b	C00022,C00014	1,2	C06393,C00001	1,1
		R00213.b	C00022,C00014,C00011	1,2,1	C03015,C00001	1,1
		R00223.b	C00022,C00014	1,1	C00716	1
		R00324.b	C00033,C00022	1,1	C02132,C00001	1,1
		R00532.b	C00022,C00014,C00059	1,1,1	C02703,C00001	1,1
		R01751.a	C00898	1	C00258,C00011	1,1
		R04177.a	C03981	1	C03248,C00001	1,1
		R04861.b	C00094,C00022	1,1	C05527,C00001	1,1
		R00470.b	C00022,C00048	1,1	C01127	1
		R00775.b	C00037,C00086	1,1	C00581,C00001	1,1
		R02547.b	C00552	1	C03548,C00001	1,1
		R05380.a	C00084	1	C01548,C00001	1,1
		R05789.a	C11536,C00001	1,1	C11537,C00009	1,1
		R06171.b	C00037,C00084	1,1	C05519	1
		R08195.b	C00037,C00084	1,1	C00820	1
		R09718.b	C00037,C00048	1,1	C19838	1
		R10245.b	C00048,C00014	1,1	C15809,C00001	1,1
		R10283.b	C00022,C00048	1,1	C20485	1
		R00488.b	C00033,C00049	1,1	C01042,C00001	1,1
		R00777.b	C00049,C00086	1,1	C03139,C00001	1,1
		R02817.b	C00065,C00346	1,1	C03872,C00001	1,1
		R03277.a	C01146,C00022	1,1	C03921	1
		R04152.b	C03167,C00041	1,1	C03557,C00022	1,1
		R04482.a	C05364	1	C04324	1
		R11100.a	C02218	1	C20904	1
		R01448.b	C00256,C00059	1,1	C17205,C00001	1,1
		R06789.b	C00596,C00122	1,1	C12624,C00001	1,1
		R09648.b	C00099,C00014	1,1	C19779,C00001	1,1
		R02269.b	C02642	1	C00429,C00001	1,1
		R02419.b	C01384,C00001	1,1	C00497	1
		R03887.b	C03453,C00014	1,1	C02220,C00001	1,1
		R03925.a	C02350	1	C02348	1
		R03966.b	C03453	1	C02501	1
		R06064.b	C02350,C00011	1,1	C11821,C00080,C00001	1,1,1
		R11077.a	C00879	1	C21091,C00001	1,1
		R02526.b	C00545	1	C01114,C00001	1,1
		R02714.b	C00878	1	C00652,C00001	1,1
		R11716.b	C00111,C00011	1,1	C21611	1
		R11717.b	C00111,C00011	1,1	C21610	1
		R01064.b	C00022,C00118	1,1	C01286	1
		R01069.b	C00111,C00118	1,1	C03785	1
		R05636.a	C00022,C00118	1,1	C11437,C00011	1,1
		R11330.b	C03394	1	C21285	1
		R11332.a	C03394	1	C03604	1
		R01325.b	C00417,C00001	1,1	C00158	1
		R02749.b	C00673	1	C00672	1
		R10408.b	C04442,C00014	1,1	C20589	1
		R02035.b	C00345	1	C01236,C00001	1,1
		R01057.b	C00117	1	C00620	1
		R02060.b	C00352	1	C06156	1
		R05645.a	C05382	1	C07836	1
		R09768.a	C05382	1	C19882	1
		R11326.a	C05382	1	C21281,C00009,C00001	1,1,1
		R00327.b	C00031,C00033	1,1	C02655,C00001	1,1
		R00534.b	C00031,C00059	1,1	C02827,C00001	1,1
		R00839.b	C00031,C00092	1,1	C04534,C00001	1,1
		R02087.a	C00357	1	C04257	1
		R02728.a	C00663	1	C01172	1
		R08514.b	C00103,C00014	1,1	C02306,C00031	1,1
		R11440.a	C21383,C00001	1,1	C20934,C00009	1,1
		R00026.a	C00185,C00001	1,1	C00221	2
		R01186.b	C00137,C00009	1,1	C03546,C00001	1,1
		R03921.b	C00095,C00092	1,1	C16688,C00001	1,1
		R10810.b	C20236	1	C20861	1
		R10817.b	C00095	1	C06468	1
		R00805.b	C00089,C00009	1,1	C02591,C00001	1,1
		R00810.a	C00089	1	C01742	1
		R02866.b	C00794,C00009	1,1	C01096,C00001	1,1
		R03256.b	C00221,C01113	1,1	C05396,C00001	1,1
		R03330.b	C01177,C00009	1,1	C04062,C00001	1,1
		R11398.b	C00159,C00636	1,1	C21336,C00009	1,1
		R11789.b	C21659	1	C21655,C00001	1,1
		R01540.b	C00204,C00001	1,1	C00817	1
		R05606.b	C00204,C00001	1,1	C00514	1
		R10775.b	C00204,C00014	1,1	C20845,C00001	1,1
		R02568.b	C00111,C00577	1,1	C01094	1
		R05141.b	C06217,C00031	1,1	C06216,C00001	1,1
		R10773.a	C03752	1	C20844,C00001	1,1
		R03034.b	C00880	1	C03383,C00001	1,1
		R00321.b	C00033,C00014	1,1	C06244,C00001	1,1
		R00582.b	C00065,C00009	1,1	C01005,C00001	1,1
		R00749.b	C00084,C00014	1,1	C00189	1
		R00903.a	C00097	1	C00793	1
		R02853.b	C00740,C00009	1,1	C02532,C00001	1,1
		R03052.a	C00900	1	C04181	1
		R02752.b	C00679,C00001	1,1	C00818	1
		R10846.b	C20896	1	C20889	1
		R05378.b	C00222,C00111	1,1	C06893	1
		R10486.b	C00208,C00009	1,1	C02995,C00001	1,1
		R10809.b	C00159	2	C01728,C00001	1,1
		R00909.b	C00033,C00099	1,1	C01073,C00001	1,1
		R10832.b	C00103,C00257	1,1	C20888,C00009	1,1
		R02730.a	C00665,C00001	1,1	C03267,C00009	1,1
		R00340.b	C00036,C00001	1,1	C02107	1
		R10135.b	C02167	1	C20366,C00001	1,1
		R08196.b	C00037,C00084	1,1	C12317	1
		R00960.a	C00103	2	C01231,C00031	1,1
		R01145.b	C00132,C00059	1,1	C02704,C00001	1,1
		R02949.a	C00810	1	C01769	1
		R02428.b	C00502	1	C02753,C00001	1,1
		R02603.a	C00596,C00042	1,1	C04479,C00001	1,1
		R06604.b	C02350,C00011	1,1	C12248	1
		R01515.b	C00197,C00009	1,1	C00236,C00001	1,1
		R07264.b	C00031,C00663	1,1	C15548,C00009	1,1
		R10555.a	C01151	1	C01182	1
		R00751.b	C00037,C00084	1,1	C00188	1
		R11083.b	C00679	1	C21095	1
		R02284.b	C00438	1	C03703,C00001	1,1
		R00913.b	C00099,C00086	1,1	C03065,C00001	1,1
		R01081.b	C00309	1	C00121	1
		R03188.b	C01044,C00014	1,1	C03409,C00001	1,1
		R05781.b	C01596	1	C07272,C00001	1,1
		R01829.b	C00111,C00279	1,1	C00447	1
		R00008.b	C00022	2	C06033	1
		R09126.b	C01596,C00058	1,1	C18232,C00001	1,1
		R00485.b	C00049,C00014	1,1	C00152,C00001	1,1
		R03128.a	C00975	1	C03459	1
		R00320.a	C00013,C00033	1,1	C00009,C00227	1,1
		R00614.a	C00067,C00001	2,1	C00058,C00132	1,1
		R00317.a	C00227,C00001	1,1	C00033,C00009	1,1
		R00318.a	C05682,C00001	1,1	C00033,C00009	1,1
		R00320.b	C00009,C00227	1,1	C00013,C00033	1,1
		R00321.a	C06244,C00001	1,1	C00033,C00014	1,1
		R00602.a	C00132,C00027	1,1	C00067,C00001	1,2
		R00338.b	C00209,C00033	1,1	C00036,C00001	1,1
		R00524.a	C00488,C00001	1,1	C00058,C00014	1,1
		R01145.a	C02704,C00001	1,1	C00132,C00059	1,1
		R05651.a	C00593,C00009	1,1	C00227,C00094	1,1
		R11617.b	C00209,C00014	1,1	C01444,C00001	1,1
		R00217.a	C00036	1	C00022,C00011	1,1
		R00345.a	C00009,C00036	1,1	C00001,C00074,C00011	1,1,1
		R00346.a	C00013,C00036	1,1	C00009,C00074,C00011	1,1,1
		R05774.a	C05528	1	C00593,C00011	1,1
		R00208.a	C00074,C00001	1,1	C00022,C00009	1,1
		R00208.b	C00022,C00009	1,1	C00074,C00001	1,1
		R00217.b	C00022,C00011	1,1	C00036	1
		R00218.b	C00022,C00011	1,1	C03248,C00001	1,1
		R00220.b	C00022,C00014	1,1	C00065	1
		R00221.b	C00022,C00014	1,1	C00740	1
		R00224.a	C00022	1	C00084,C00011	1,1
		R00339.a	C00898	1	C00036,C00001	1,1
		R00340.a	C02107	1	C00036,C00001	1,1
		R00346.b	C00009,C00074,C00011	1,1,1	C00013,C00036	1,1
		R00347.a	C03961	1	C00036,C00014	1,1
		R00348.a	C02362,C00001	1,1	C00036,C00014	1,1
		R00363.b	C03981	1	C00036	1
		R00661.a	C00074	1	C02798	1
		R00782.b	C00283,C00022,C00014	1,1,1	C00097,C00001	1,1
		R01144.a	C03716,C00001	1,1	C00036,C00132	1,1
		R01874.b	C00283,C00014,C00022	1,1,1	C00793,C00001	1,1
		R05758.a	C11511	1	C00036,C00014	1,1
		R07633.b	C00022,C11481	1,1	C11537	1
		R07634.b	C00022,C11481,C00014	1,1,1	C00506,C00001	1,1
		R08200.b	C00022,C00009	1,1	C02798,C00001	1,1
		R09683.a	C19813	1	C00036,C00014	1,1
		R09717.a	C19813	1	C00037,C00048	1,1
		R11099.b	C00022,C00014	1,1	C20904,C00001	1,1
		R00006.a	C00900,C00011	1,1	C00022	2
		R00008.a	C06033	1	C00022	2
		R00195.a	C06393,C00001	1,1	C00022,C00014	1,2
		R00213.a	C03015,C00001	1,1	C00022,C00014,C00011	1,2,1
		R00218.a	C03248,C00001	1,1	C00022,C00011	1,1
		R00221.a	C00740	1	C00022,C00014	1,1
		R00223.a	C00716	1	C00022,C00014	1,1
		R00224.b	C00084,C00011	1,1	C00022	1
		R00226.a	C06010,C00011	1,1	C00022	2
		R00324.a	C02132,C00001	1,1	C00033,C00022	1,1
		R00350.a	C04115	1	C00036,C00022	1,1
		R00373.a	C00037,C00036	1,1	C00048,C00049	1,1
		R00478.b	C00037,C00048	1,1	C03961	1
		R00532.a	C02703,C00001	1,1	C00022,C00014,C00059	1,1,1
		R00584.a	C00013,C00065	1,1	C00009,C01005	1,1
		R00588.a	C00065,C00048	1,1	C00168,C00037	1,1
		R00589.b	C00740	1	C00065	1
		R00658.a	C00631	1	C00074,C00001	1,1
		R00753.b	C00058,C00084	1,1	C00186	1
		R00776.b	C00048,C00086	1,1	C00603	1
		R00782.a	C00097,C00001	1,1	C00283,C00022,C00014	1,1,1
		R00891.a	C00065,C00283	1,1	C00097,C00001	1,1
		R00901.a	C00097,C00094	1,1	C00283,C00506	1,1
		R00903.b	C00793	1	C00097	1
		R01511.b	C00258,C00009	1,1	C00197,C00001	1,1
		R01682.a	C00506	1	C00245,C00011	1,1
		R01748.a	C00631,C00001	1,1	C00258,C00009	1,1
		R01748.b	C00258,C00009	1,1	C00631,C00001	1,1
		R01751.b	C00258,C00011	1,1	C00898	1
		R01874.a	C00793,C00001	1,1	C00283,C00014,C00022	1,1,1
		R02546.b	C00552	1	C00898	1
		R04053.a	C02798	1	C03167,C00011	1,1
		R04177.b	C03248,C00001	1,1	C03981	1
		R04861.a	C05527,C00001	1,1	C00094,C00022	1,1
		R05071.a	C06010	1	C04181	1
		R05789.b	C11537,C00009	1,1	C11536,C00001	1,1
		R07274.b	C00097,C00009	1,1	C01005,C00283	1,1
		R07476.a	C11536	1	C00094,C00074	1,1
		R07633.a	C11537	1	C00022,C11481	1,1
		R07634.a	C00506,C00001	1,1	C00022,C11481,C00014	1,1,1
		R08200.a	C02798,C00001	1,1	C00022,C00009	1,1
		R09530.b	C00506,C00009	1,1	C01005,C00094	1,1
		R09717.b	C00037,C00048	1,1	C19813	1
		R11099.a	C20904,C00001	1,1	C00022,C00014	1,1
		R11100.b	C20904	1	C02218	1
		R00013.b	C01146,C00011	1,1	C00048	2
		R00369.a	C00041,C00048	1,1	C00022,C00037	1,1
		R00373.b	C00048,C00049	1,1	C00037,C00036	1,1
		R00397.a	C00049	1	C00041,C00011	1,1
		R00400.a	C00041,C00036	1,1	C00022,C00049	1,1
		R00400.b	C00022,C00049	1,1	C00041,C00036	1,1
		R00469.a	C00603,C00001	1,1	C00048,C00014,C00011	1,2,1
		R00470.a	C01127	1	C00022,C00048	1,1
		R00471.a	C05946	1	C00022,C00048	1,1
		R00477.a	C01990	1	C00036,C00048	1,1
		R00489.a	C00049	1	C00099,C00011	1,1
		R00582.a	C01005,C00001	1,1	C00065,C00009	1,1
		R00584.b	C00009,C01005	1,1	C00013,C00065	1,1
		R00585.b	C00168,C00041	1,1	C00065,C00022	1,1
		R00588.b	C00168,C00037	1,1	C00065,C00048	1,1
		R00590.b	C02218,C00001	1,1	C00065	1
		R00747.a	C03167,C00001	1,1	C00084,C00009	1,1
		R00748.a	C00346,C00001	1,1	C00084,C00014,C00009	1,1,1
		R00749.a	C00189	1	C00084,C00014	1,1
		R00750.b	C03589	1	C00084,C00022	1,1
		R00751.a	C00188	1	C00037,C00084	1,1
		R00775.a	C00581,C00001	1,1	C00037,C00086	1,1
		R00776.a	C00603	1	C00048,C00086	1,1
		R00897.a	C00979,C00283	1,1	C00097,C00033	1,1
		R00899.a	C01419,C00001	1,1	C00097,C00037	1,1
		R01394.a	C00168	1	C01146	1
		R01394.b	C01146	1	C00168	1
		R01447.a	C00186,C00036	1,1	C00149,C00022	1,1
		R01467.a	C00188	1	C00820	1
		R01467.b	C00820	1	C00188	1
		R01511.a	C00197,C00001	1,1	C00258,C00009	1,1
		R01518.b	C00197	1	C00631	1
		R02547.a	C03548,C00001	1,1	C00552	1
		R02853.a	C02532,C00001	1,1	C00740,C00009	1,1
		R02948.b	C00810,C00011	1,1	C06010	1
		R03052.b	C04181	1	C00900	1
		R03127.b	C01146,C00011	1,1	C00975	1
		R04478.b	C04434,C00001	1,1	C04115	1
		R04781.b	C05364,C00001	1,1	C04115	1
		R05071.b	C04181	1	C06010	1
		R05380.b	C01548,C00001	1,1	C00084	1
		R05652.a	C00245,C00022	1,1	C00593,C00041	1,1
		R06171.a	C05519	1	C00037,C00084	1,1
		R06973.a	C00222	1	C00084,C00011	1,1
		R07274.a	C01005,C00283	1,1	C00097,C00009	1,1
		R07839.a	C04434	1	C04324	1
		R08195.a	C00820	1	C00037,C00084	1,1
		R08196.a	C12317	1	C00037,C00084	1,1
		R09530.a	C01005,C00094	1,1	C00506,C00009	1,1
		R09718.a	C19838	1	C00037,C00048	1,1
		R10245.a	C15809,C00001	1,1	C00048,C00014	1,1
		R10283.a	C20485	1	C00022,C00048	1,1
		R11074.b	C00186,C00011	1,1	C00149	1
		R00401.b	C00133	1	C00041	1
		R00485.a	C00152,C00001	1,1	C00049,C00014	1,1
		R00488.a	C01042,C00001	1,1	C00033,C00049	1,1
		R00489.b	C00099,C00011	1,1	C00049	1
		R00490.b	C00122,C00014	1,1	C00049	1
		R00491.b	C00402	1	C00049	1
		R00526.a	C01044,C00001	1,1	C00058,C00049	1,1
		R00777.a	C03139,C00001	1,1	C00049,C00086	1,1
		R00907.b	C00022,C00099	1,1	C00041,C00222	1,1
		R01082.a	C00149	1	C00122,C00001	1,1
		R01390.b	C00975	1	C00168,C00011	1,1
		R01393.b	C00266,C00011	1,1	C00168	1
		R01397.b	C00009,C00438	1,1	C00169,C00049	1,1
		R01450.b	C00256	1	C00186	1
		R01515.a	C00236,C00001	1,1	C00197,C00009	1,1
		R01611.b	C00804,C00001	1,1	C00222	1
		R01782.b	C00022,C00266	1,1	C03826	1
		R01784.b	C00022,C00266	1,1	C00684	1
		R02422.a	C00499,C00001	1,1	C00603,C00086	1,1
		R02423.a	C00499,C00001	1,1	C02091,C00014,C00011	1,1,1
		R02423.b	C02091,C00014,C00011	1,1,1	C00499,C00001	1,1
		R02601.a	C00596,C00001	1,1	C03589	1
		R02754.a	C00679	1	C00022,C01146	1,1
		R02817.a	C03872,C00001	1,1	C00065,C00346	1,1
		R02949.b	C01769	1	C00810	1
		R03127.a	C00975	1	C01146,C00011	1,1
		R03277.b	C03921	1	C01146,C00022	1,1
		R04152.a	C03557,C00022	1,1	C03167,C00041	1,1
		R04277.a	C03671,C00001	1,1	C04434	1
		R04482.b	C04324	1	C05364	1
		R05554.a	C02091,C00001	1,1	C00603,C00014	1,1
		R07839.b	C04324	1	C04434	1
		R08056.b	C03921,C00001	1,1	C00818	1
		R11074.a	C00149	1	C00186,C00011	1,1
		R00905.a	C02642,C00001	1,1	C00099,C00011,C00014	1,1,1
		R00909.a	C01073,C00001	1,1	C00033,C00099	1,1
		R00913.a	C03065,C00001	1,1	C00099,C00086	1,1
		R01085.a	C02514,C00001	1,1	C00122,C00022	1,1
		R01087.a	C01384	1	C00122	1
		R01448.a	C17205,C00001	1,1	C00256,C00059	1,1
		R01782.a	C03826	1	C00022,C00266	1,1
		R01784.a	C00684	1	C00022,C00266	1,1
		R01993.a	C00337,C00001	1,1	C00438	1
		R02278.a	C00684	1	C00433,C00001	1,1
		R02279.b	C00433,C00001,C00011	1,1,1	C00679	1
		R02284.a	C03703,C00001	1,1	C00438	1
		R02425.a	C02350,C00001	1,1	C00499	1
		R02602.a	C03453	1	C00596,C00011	1,1
		R02604.b	C00682,C00001	1,1	C00596,C00058	1,1
		R02752.a	C00818	1	C00679,C00001	1,1
		R02937.a	C00169,C01444	1,1	C00009,C00802	1,1
		R03128.b	C03459	1	C00975	1
		R03188.a	C03409,C00001	1,1	C01044,C00014	1,1
		R05053.b	C00036,C05947	1,1	C00402,C05946	1,1
		R05608.a	C00879	1	C00679,C00001	1,1
		R06789.a	C12624,C00001	1,1	C00596,C00122	1,1
		R07651.a	C00993,C00001	1,1	C00133	2
		R08056.a	C00818	1	C03921,C00001	1,1
		R09186.a	C03826	1	C00433,C00001	1,1
		R09274.a	C18345	1	C03671,C00132	1,1
		R09648.a	C19779,C00001	1,1	C00099,C00014	1,1
		R09796.b	C00546,C00001	1,1	C00256	1
		R10847.a	C20896	1	C00679	1
		R10908.b	C00037,C00802	1,1	C02091,C00048	1,1
		R11075.a	C21088	1	C00679,C00001	1,1
		R11083.a	C21095	1	C00679	1
		R11257.b	C01384,C00022	1,1	C02167,C00001	1,1
		R01012.b	C00022,C00111	1,1	C00074,C00184	1,1
		R01016.a	C00111	1	C00546,C00009	1,1
		R01867.b	C00295,C00042	1,1	C00337,C00122	1,1
		R02269.a	C00429,C00001	1,1	C02642	1
		R02419.a	C00497	1	C01384,C00001	1,1
		R02429.a	C00502	1	C03826,C00001	1,1
		R02522.a	C00545	1	C00684,C00001	1,1
		R03032.a	C00878	1	C03826,C00001	1,1
		R03540.b	C01596,C00001	1,1	C01384,C00014	1,1
		R03868.a	C02167	1	C02514	1
		R03887.a	C02220,C00001	1,1	C03453,C00014	1,1
		R03925.b	C02348	1	C02350	1
		R03966.a	C02501	1	C03453	1
		R06063.a	C11821,C00080,C00001	1,1,1	C02348,C00011	1,1
		R06063.b	C02348,C00011	1,1	C11821,C00080,C00001	1,1,1
		R06064.a	C11821,C00080,C00001	1,1,1	C02350,C00011	1,1
		R06601.a	C11821,C00001	1,1	C12248	1
		R06601.b	C12248	1	C11821,C00001	1,1
		R06604.a	C12248	1	C02350,C00011	1,1
		R10846.a	C20889	1	C20896	1
		R11077.b	C21091,C00001	1,1	C00879	1
		R11257.a	C02167,C00001	1,1	C01384,C00022	1,1
		R11532.a	C02220,C00001	1,1	C02501,C00014	1,1
		R11532.b	C02501,C00014	1,1	C02220,C00001	1,1
		R00409.a	C04593	1	C00022,C00042	1,1
		R00479.a	C00311	1	C00042,C00048	1,1
		R01010.b	C00184,C00009	1,1	C00111,C00001	1,1
		R01012.a	C00074,C00184	1,1	C00022,C00111	1,1
		R01014.a	C03394	1	C00111,C00067	1,1
		R01015.a	C00118	1	C00111	1
		R01621.b	C00227,C00118,C00001	1,1,1	C00231,C00009	1,1
		R01785.a	C06441	1	C00111,C00266	1,1
		R02428.a	C02753,C00001	1,1	C00502	1
		R02526.a	C01114,C00001	1,1	C00545	1
		R02603.b	C04479,C00001	1,1	C00596,C00042	1,1
		R02714.a	C00652,C00001	1,1	C00878	1
		R05378.a	C06893	1	C00222,C00111	1,1
		R05781.a	C07272,C00001	1,1	C01596	1
		R09126.a	C18232,C00001	1,1	C01596,C00058	1,1
		R10135.a	C20366,C00001	1,1	C02167	1
		R11716.a	C21611	1	C00111,C00011	1,1
		R11717.a	C21610	1	C00111,C00011	1,1
		R00762.a	C00354,C00001	1,1	C00085,C00009	1,1
		R00764.b	C00009,C00354	1,1	C00013,C00085	1,1
		R01064.a	C01286	1	C00022,C00118	1,1
		R01066.a	C00673	1	C00118,C00084	1,1
		R01068.a	C00354	1	C00111,C00118	1,1
		R01069.a	C03785	1	C00111,C00118	1,1
		R01070.a	C05378	1	C00111,C00118	1,1
		R01621.a	C00231,C00009	1,1	C00227,C00118,C00001	1,1,1
		R01900.b	C00417,C00001	1,1	C00311	1
		R04425.b	C04225,C00001	1,1	C04593	1
		R04780.a	C05378,C00001	1,1	C05345,C00009	1,1
		R05605.a	C04442	1	C00118,C00022	1,1
		R05636.b	C11437,C00011	1,1	C00022,C00118	1,1
		R10935.a	C20954,C00009,C00001	1,1,2	C00118	2
		R11330.a	C21285	1	C03394	1
		R11332.b	C03604	1	C03394	1
		R11333.a	C03604	1	C00279	1
		R00761.b	C00227,C00279,C00001	1,1,1	C00085,C00009	1,1
		R00762.b	C00085,C00009	1,1	C00354,C00001	1,1
		R00763.b	C00085,C00009	1,1	C00665,C00001	1,1
		R00764.a	C00013,C00085	1,1	C00009,C00354	1,1
		R00771.b	C00085	1	C00092	1
		R00772.b	C00085	1	C00275	1
		R01056.b	C00199	1	C00117	1
		R01067.a	C00085,C00118	1,1	C00279,C00231	1,1
		R01067.b	C00279,C00231	1,1	C00085,C00118	1,1
		R01325.a	C00158	1	C00417,C00001	1,1
		R01529.a	C00199	1	C00231	1
		R01827.b	C00279,C05345	1,1	C05382,C00118	1,1
		R01830.b	C00279,C00231	1,1	C05345,C00118	1,1
		R02036.a	C00345	1	C04442,C00001	1,1
		R02073.a	C00013,C05345	1,1	C00009,C05378	1,1
		R02244.a	C02341	1	C00417	1
		R02749.a	C00672	1	C00673	1
		R03321.b	C05345	1	C01172	1
		R04424.a	C02225	1	C04225,C00001	1,1
		R04780.b	C05345,C00009	1,1	C05378,C00001	1,1
		R05339.b	C00085	1	C06019	1
		R05850.a	C01101	1	C00231	1
		R09780.b	C05345	1	C06019	1
		R10049.b	C00118,C16848	1,1	C00546,C00354	1,1
		R10408.a	C20589	1	C04442,C00014	1,1
		R11038.b	C21068,C00022	1,1	C20954,C00041	1,1
		R11333.b	C00279	1	C03604	1
		R00303.a	C00092,C00001	1,1	C00031,C00009	1,1
		R00763.a	C00665,C00001	1,1	C00085,C00009	1,1
		R00765.a	C00352,C00001	1,1	C00085,C00014	1,1
		R00771.a	C00092	1	C00085	1
		R00772.a	C00275	1	C00085	1
		R01530.a	C01112	1	C00199	1
		R01641.b	C00117,C00231	1,1	C05382,C00118	1,1
		R01819.a	C00275	1	C05345	1
		R01827.a	C05382,C00118	1,1	C00279,C05345	1,1
		R01829.a	C00447	1	C00111,C00279	1,1
		R01845.a	C00447,C00001	1,1	C05382,C00009	1,1
		R01845.b	C05382,C00009	1,1	C00447,C00001	1,1
		R02035.a	C01236,C00001	1,1	C00345	1
		R02728.b	C01172	1	C00663	1
		R02731.a	C00665,C00001	1,1	C05345,C00009	1,1
		R02739.a	C00668	1	C01172	1
		R02739.b	C01172	1	C00668	1
		R02740.a	C00668	1	C05345	1
		R03244.b	C03291	1	C01101	1
		R03321.a	C01172	1	C05345	1
		R05338.b	C06019	1	C00199,C00067	1,1
		R07281.b	C15556,C00058	1,1	C00199	1
		R08575.a	C05382,C00118	1,1	C00279,C00085	1,1
		R08639.b	C00092	1	C00103	1
		R09780.a	C06019	1	C05345	1
		R11263.b	C21250,C00001	1,1	C02225	1
		R11310.b	C00092	1	C00663	1
		R11623.a	C01097	1	C00085	1
		R00028.b	C00031	2	C00208,C00001	1,1
		R00303.b	C00031,C00009	1,1	C00092,C00001	1,1
		R00304.a	C00103,C00001	1,1	C00031,C00009	1,1
		R00304.b	C00031,C00009	1,1	C00103,C00001	1,1
		R00307.a	C00031	1	C00095	1
		R00837.b	C00031,C00092	1,1	C00001,C00689	1,1
		R00838.b	C00031,C00092	1,1	C00001,C02995	1,1
		R00952.b	C00103,C00031	1,1	C00185,C00009	1,1
		R00959.a	C00103	1	C00668	1
		R01057.a	C00620	1	C00117	1
		R01555.b	C00031,C00663	1,1	C00208,C00009	1,1
		R01818.b	C00636	1	C00275	1
		R02059.a	C00357,C00001	1,1	C00352,C00033	1,1
		R02060.a	C06156	1	C00352	1
		R02727.b	C00031,C00663	1,1	C01083,C00009	1,1
		R02730.b	C03267,C00009	1,1	C00665,C00001	1,1
		R03240.a	C01113	1	C01097	1
		R03254.a	C04478,C00009	1,1	C00074,C01112,C00001	1,1,1
		R05645.b	C07836	1	C05382	1
		R05767.b	C00092,C00663	1,1	C00689,C00009	1,1
		R07125.a	C14899,C00080	1,1	C03291,C00011	1,1
		R07324.b	C04006	1	C00092	1
		R08639.a	C00103	1	C00092	1
		R09768.b	C19882	1	C05382	1
		R09769.b	C19878	1	C05382	1
		R10088.b	C00018,C00001,C00009	1,4,1	C00117,C00118,C00014	1,1,1
		R10973.a	C20986,C00001	1,1	C00117,C00009	1,1
		R10987.b	C00103,C05345	1,1	C02591,C00009	1,1
		R11326.b	C21281,C00009,C00001	1,1,1	C05382	1
		R11327.b	C21282,C00009	1,1	C05382	1
		R11439.b	C21383,C00009	1,1	C00074,C00275,C00001	1,1,1
		R00306.a	C00185,C00001	1,1	C00031	2
		R00307.b	C00095	1	C00031	1
		R00327.a	C02655,C00001	1,1	C00031,C00033	1,1
		R00534.a	C02827,C00001	1,1	C00031,C00059	1,1
		R00803.b	C00095,C00103	1,1	C00089,C00009	1,1
		R00805.a	C02591,C00001	1,1	C00089,C00009	1,1
		R00837.a	C00001,C00689	1,1	C00031,C00092	1,1
		R00838.a	C00001,C02995	1,1	C00031,C00092	1,1
		R00839.a	C04534,C00001	1,1	C00031,C00092	1,1
		R00878.b	C00095	1	C00267	1
		R00947.b	C00267,C00009	1,1	C00103,C00001	1,1
		R00952.a	C00185,C00009	1,1	C00103,C00031	1,1
		R00953.a	C02048,C00009	1,1	C00031,C00103	1,1
		R00957.b	C00208,C00009	1,2	C00103,C00001	2,1
		R00960.b	C01231,C00031	1,1	C00103	2
		R01187.b	C00137,C00009	1,1	C04006,C00001	1,1
		R01555.a	C00208,C00009	1,1	C00031,C00663	1,1
		R01557.a	C00208	1	C01083	1
		R01557.b	C01083	1	C00208	1
		R01602.a	C00267	1	C00221	1
		R02087.b	C04257	1	C00357	1
		R02727.a	C01083,C00009	1,1	C00031,C00663	1,1
		R02778.a	C00689,C00001	1,1	C01083,C00009	1,1
		R03350.b	C01187,C00009	1,1	C04478,C00001	1,1
		R07264.a	C15548,C00009	1,1	C00031,C00663	1,1
		R07265.a	C01083,C00009	1,1	C00267,C00103	1,1
		R07265.b	C00267,C00103	1,1	C01083,C00009	1,1
		R08514.a	C02306,C00031	1,1	C00103,C00014	1,1
		R09941.a	C01518,C00009	1,1	C00031,C00663	1,1
		R09943.a	C20236,C00009	1,1	C00031,C00636	1,1
		R10486.a	C02995,C00001	1,1	C00208,C00009	1,1
		R10972.a	C20440,C00001	1,1	C20986	1
		R10987.a	C02591,C00009	1,1	C00103,C05345	1,1
		R11440.b	C20934,C00009	1,1	C21383,C00001	1,1
		R00026.b	C00221	2	C00185,C00001	1,1
		R00801.a	C00089,C00001	1,1	C00095,C00031	1,1
		R00803.a	C00089,C00009	1,1	C00095,C00103	1,1
		R00874.b	C00198,C00794	1,1	C00095,C00031	1,1
		R00877.a	C00159	1	C00095	1
		R01185.a	C01177,C00001	1,1	C00137,C00009	1,1
		R01186.a	C03546,C00001	1,1	C00137,C00009	1,1
		R01444.a	C06219,C00001	1,1	C00185,C00031	1,1
		R01445.b	C02964	1	C00185	1
		R01576.b	C00022,C00216	1,1	C01187	1
		R01602.b	C00221	1	C00267	1
		R01718.a	C00252,C00001	1,1	C00267,C00031	1,1
		R03921.a	C16688,C00001	1,1	C00095,C00092	1,1
		R10205.b	C01151	1	C20440,C00001	1,1
		R10810.a	C20861	1	C20236	1
		R10817.a	C06468	1	C00095	1
		R11791.a	C00252,C00001	1,1	C00221,C00031	1,1
		R11791.b	C00221,C00031	1,1	C00252,C00001	1,1
		R00802.b	C02336,C00267	1,1	C00089,C00001	1,1
		R00810.b	C01742	1	C00089	1
		R01519.b	C00257	1	C00198,C00001	1,1
		R01577.b	C00309	1	C00216	1
		R02866.a	C01096,C00001	1,1	C00794,C00009	1,1
		R03256.a	C05396,C00001	1,1	C00221,C01113	1,1
		R03330.a	C04062,C00001	1,1	C01177,C00009	1,1
		R03801.a	C02013,C00001	1,1	C06219,C00031	1,1
		R10555.b	C01182	1	C01151	1
		R10809.a	C01728,C00001	1,1	C00159	2
		R11398.a	C21336,C00009	1,1	C00159,C00636	1,1
		R11790.a	C21659,C00001	1,1	C00252	2
		R01081.a	C00121	1	C00309	1
		R01538.b	C00204,C00001	1,1	C00257	1
		R03802.a	C06218,C00001	1,1	C02013,C00031	1,1
		R10832.a	C20888,C00009	1,1	C00103,C00257	1,1
		R11789.a	C21655,C00001	1,1	C21659	1
		R01540.a	C00817	1	C00204,C00001	1,1
		R01544.a	C03752	1	C00204,C00014	1,1
		R05142.a	C06217,C00001	1,1	C06218,C00031	1,1
		R05606.a	C00514	1	C00204,C00001	1,1
		R08570.b	C00577,C00022	1,1	C00204	1
		R10050.b	C00577,C16848	1,1	C00546,C01094	1,1
		R10774.b	C20845	1	C20844	1
		R10775.a	C20845,C00001	1,1	C00204,C00014	1,1
		R02568.a	C01094	1	C00111,C00577	1,1
		R05141.a	C06216,C00001	1,1	C06217,C00031	1,1
		R10050.a	C00546,C01094	1,1	C00577,C16848	1,1
		R10616.a	C01216	1	C00022,C00577	1,1
		R10773.b	C20844,C00001	1,1	C03752	1
		R10774.a	C20844	1	C20845	1
		R03033.a	C00880	1	C01216,C00001	1,1
		R03034.a	C03383,C00001	1,1	C00880	1
		R00010.a	C01083,C00001	1,1	C00031	2
		R00484.b	C00049,C00011,C00014	1,1,1	C00438,C00001	1,1
		R00522.b	C00058,C00011	1,1	C00209	1
