# Supplementary material for: The hierarchical organization of autocatalytic reaction networks and its relevance to the origin of life
Source: PLoS Comput Biol. 2022 Sep 9;18(9):e1010498. doi: 10.1371/journal.pcbi.1010498 (PMC9491600; doi:10.1371/journal.pcbi.1010498)
Supplement: S17 Table — (XLSX) [file pcbi.1010498.s022.xlsx]

## Sheet: (A) SDAS-bio-1a
Singleton_unsupported_seed	MolWeight
C00114	104.171
C00519	109.147
C00601	120.148
C02083	120.148
C20782	120.148
C02634	123.538
C06761	128.126
C11354	128.126
C20240	128.126
C00483	137.179
C00922	144.125
C02295	144.125
C02930	144.125
C02946	145.156
C06006	146.141
C06762	146.141
C14463	146.141
C01996	146.207
C03124	148.117
C04075	149.576
C12115	153.135
C00606	153.157
C01162	155.155
C06760	156.136
C03652	162.141
C03979	162.141
C06159	162.141
C00166	164.158
C00811	164.158
C07087	168.147
C21139	170.249
C07478	172.135
C07479	172.135
C03217	176.124
C01680	180.156
C01934	180.156
C00082	181.189
C04368	181.189
C21308	181.189
C05689	182.08
C20953	182.173
C21085	182.173
C00919	183.226
C20258	187.15
C05601	190.151
C06201	190.151
C03600	192.124
C06203	192.168
C06204	192.168
C04771	198.176
C01036	200.145
C01061	200.145
C20772	208.167
C09816	208.211
C00328	208.214
C03169	213.21
C20367	215.117
C01233	215.142
C05341	217.266
C01273	218.205
C03738	218.207
C00864	219.235
C01275	220.178
C16149	220.178
C00542	222.262
C02291	222.262
C03227	224.213
C11355	225.198
C18054	225.198
C00251	226.183
C00254	226.183
C00885	226.183
C08062	233.22
C07731	234.205
C21559	234.207
C02700	236.224
C20463	236.227
C03684	237.215
C01262	240.259
C00491	240.3
C21064	242.204
C21180	242.204
C00214	242.229
C01099	244.136
C01131	244.136
C05340	245.279
C11736	246.192
C06655	246.264
C01594	247.245
C00627	249.158
C07734	250.204
C00559	251.242
C05512	252.227
C15586	252.227
C06587	252.65
C11546	254.234
C04874	255.231
C21008	255.231
C03150	255.247
C05841	256.232
C00670	258.229
C21182	260.219
C08334	261.272
C16633	262.192
C00212	267.241
C00330	267.241
C00294	268.226
C00387	283.241
C01762	284.226
C20644	287.161
C03506	287.206
C03406	290.273
C03536	293.19
C21186	294.255
C00844	295.288
C00319	299.492
C05513	300.225
C00836	301.508
C12270	304.253
C20559	305.221
C00051	307.324
C00270	309.27
C00933	310.365
C05143	311.287
C05855	312.315
C17935	316.33
C20567	317.195
C00364	322.209
C01269	324.178
C20831	324.2
C20354	326.297
C05839	326.299
C16519	328.271
C00575	329.206
C02353	329.206
C00943	330.191
C00360	331.222
C05325	332.207
C01158	332.26
C20994	333.384
C10517	334.214
C00455	334.219
C20082	334.322
C20418	334.322
C05925	335.211
C20566	335.211
C04540	335.31
C01031	335.334
C01185	336.212
C14180	337.349
C05403	340.281
C00243	342.296
C01235	342.296
C05400	342.296
C05402	342.296
C00761	342.341
C00942	345.205
C06194	345.205
C03851	346.236
C00020	347.221
C00362	347.221
C01367	347.221
C11695	347.535
C00130	348.206
C04844	348.39
C01302	349.231
C04302	349.231
C04015	351.307
C04017	351.307
C06187	352.231
C01304	353.226
C01268	354.211
C01137	355.436
C00144	363.221
C06193	363.221
C00655	364.205
C02999	364.348
C04734	366.221
C06188	366.258
C01533	372.367
C08565	374.345
C03451	379.386
C06124	379.472
C15563	381.236
C01120	381.488
C20887	383.348
C01175	386.351
C06241	389.25
C05993	389.258
C20684	390.246
C21374	391.44
C00019	398.437
C00363	402.188
C05983	403.284
C03174	407.396
C06435	418.296
C14861	420.266
C00008	427.201
C00054	427.201
C00224	427.284
C00104	428.186
C03910	428.69
C17945	431.187
C05692	431.306
C20776	433.367
C05730	434.554
C00035	443.2
C05691	446.34
C06433	451.327
C14791	451.493
C14792	451.493
C14793	451.493
C04823	454.283
C08325	457.428
C03486	460.271
C20995	462.498
C03794	463.293
C05125	469.367
C05674	473.332
C05686	474.179
C00513	477.255
C14847	480.331
C14848	480.331
C00459	482.168
C20562	482.384
C04030	483.326
C00307	488.324
C00131	491.182
C20641	492.335
C04895	495.17
C21094	495.17
C21460	496.368
C14803	496.491
C14804	496.491
C14805	496.491
C14806	496.491
C05463	499.704
C05465	499.704
C00492	504.437
C05404	504.437
C21454	504.437
C00002	507.181
C00286	507.181
C00053	507.264
C00081	508.166
C05923	513.186
C06148	513.186
C19155	515.263
C05122	515.703
C11435	521.308
C00044	523.18
C00700	524.165
C06620	528.298
C11930	528.298
C03470	530.567
C16238	535.532
C00190	536.276
C00935	536.276
C18094	536.276
C00789	537.307
C05922	541.196
C21334	542.388
C00688	546.314
C11907	546.314
C11908	546.314
C11926	546.314
C19960	546.314
C03855	548.794
C19700	556.351
C00301	559.316
C02741	559.316
C00842	564.329
C02097	564.329
C11583	566.394
C05921	573.517
C14855	575.632
C14856	575.632
C04896	577.331
C04916	577.331
C00167	580.285
C00617	580.285
C02330	580.285
C03483	587.161
C01222	587.326
C14830	587.326
C03614	588.146
C04613	589.338
C19823	589.338
C00498	589.342
C06192	589.342
C11436	601.287
C21368	601.352
C01228	603.16
C00096	605.341
C00394	605.341
C01581	605.341
C00043	607.354
C00203	607.354
C01170	607.354
C00127	612.631
C00128	614.451
C06397	619.368
C06398	619.368
C03691	630.451
C20357	632.406
C19881	635.367
C11278	635.596
C20083	639.504
C20419	639.504
C20565	658.412
C01613	666.578
C04631	677.4
C01050	679.416
C04494	683.14
C00882	687.554
C16463	690.411
C06371	707.63
C18076	708.426
C02739	719.275
C19848	724.558
C21759	770.535
C00016	785.55
C18136	797.705
C04218	819.114
C21485	826.456
C01260	836.387
C05989	837.581
C19871	866.48
C20955	867.673
C01261	868.386
C08897	869.044
C04392	870.355
C00531	879.618
C06028	879.618
C18323	879.618
C04348	883.606
C20968	885.688
C00904	897.633
C01011	897.633
C06027	897.633
C20746	897.633
C03462	910.78
C04058	916.367
C00566	941.642
C16242	963.845
C20190	996.347
C04652	1018.03
C18059	1022.19
C04702	1149.94
C06506	1187.17
C04882	1193.95
C06508	1240.32
C00194	1579.58
C21153	1659.56
C06510	1665.51
C19870	1822

## Sheet: (B) SDAS-bio-1b
Singleton_unsupported_seed	MolWeight
C03684	237.215
C00559	251.242
C05512	252.227
C04874	255.231
C21008	255.231
C03150	255.247
C05841	256.232
C00212	267.241
C00330	267.241
C00294	268.226
C00387	283.241
C01762	284.226
C03506	287.206
C20559	305.221
C20567	317.195
C00575	329.206
C02353	329.206
C00943	330.191
C00360	331.222
C00455	334.219
C05925	335.211
C20566	335.211
C01185	336.212
C00942	345.205
C06194	345.205
C03851	346.236
C00020	347.221
C00362	347.221
C01367	347.221
C00130	348.206
C01302	349.231
C04302	349.231
C01304	353.226
C01268	354.211
C01137	355.436
C00144	363.221
C06193	363.221
C00655	364.205
C04734	366.221
C15563	381.236
C05993	389.258
C20684	390.246
C00019	398.437
C05983	403.284
C06435	418.296
C00008	427.201
C00054	427.201
C00224	427.284
C00104	428.186
C17945	431.187
C05692	431.306
C00035	443.2
C05691	446.34
C06433	451.327
C04823	454.283
C03486	460.271
C03794	463.293
C05674	473.332
C05686	474.179
C00513	477.255
C20562	482.384
C04030	483.326
C00307	488.324
C00131	491.182
C20641	492.335
C04895	495.17
C21094	495.17
C21460	496.368
C00002	507.181
C00286	507.181
C00053	507.264
C00081	508.166
C05923	513.186
C06148	513.186
C19155	515.263
C11435	521.308
C00044	523.18
C00700	524.165
C16238	535.532
C00190	536.276
C00935	536.276
C18094	536.276
C00789	537.307
C05922	541.196
C21334	542.388
C00301	559.316
C02741	559.316
C05921	573.517
C04896	577.331
C04916	577.331
C00167	580.285
C00617	580.285
C02330	580.285
C03483	587.161
C01222	587.326
C14830	587.326
C03614	588.146
C04613	589.338
C19823	589.338
C00498	589.342
C06192	589.342
C11436	601.287
C21368	601.352
C01228	603.16
C00096	605.341
C00394	605.341
C01581	605.341
C00043	607.354
C00203	607.354
C01170	607.354
C00128	614.451
C06397	619.368
C06398	619.368
C03691	630.451
C20357	632.406
C19881	635.367
C20083	639.504
C20419	639.504
C20565	658.412
C04631	677.4
C01050	679.416
C04494	683.14
C00882	687.554
C16463	690.411
C18076	708.426
C02739	719.275
C19848	724.558
C21759	770.535
C00016	785.55
C18136	797.705
C21485	826.456
C01260	836.387
C19871	866.48
C01261	868.386
C04392	870.355
C03462	910.78
C04058	916.367
C20190	996.347
C04652	1018.03
C18059	1022.19
C06506	1187.17
C06508	1240.32
C00194	1579.58
C21153	1659.56
C06510	1665.51

## Sheet: (C) SDAS-bio-1c
Singleton_unsupported_seed	MolWeight
C21759	770.535
