# Supplementary material for: The hierarchical organization of autocatalytic reaction networks and its relevance to the origin of life
Source: PLoS Comput Biol. 2022 Sep 9;18(9):e1010498. doi: 10.1371/journal.pcbi.1010498 (PMC9491600; doi:10.1371/journal.pcbi.1010498)
Supplement: S18 Table — (XLSX) [file pcbi.1010498.s023.xlsx]

## Sheet: Sheet1
Serial	Seed_Choice	Func	Status	Message	Nit	Success	Warning	Supported			Singleton seeds able to induce tier-2 SDAS but unable to induce tier-1 SDAS	MolWeight
16	C00003	None	3	The problem is unbounded.	2114	FALSE	N/A	Yes			C00380	111.102
18	C00004	None	3	The problem is unbounded.	2077	FALSE	N/A	Yes			C00106	112.087
67	C00015	None	3	The problem is unbounded.	103	FALSE	N/A	Yes			C03030	156.096
109	C00029	None	3	The problem is unbounded.	114	FALSE	N/A	Yes			C03584	199.164
111	C00052	None	3	The problem is unbounded.	121	FALSE	N/A	Yes			C00119	390.07
160	C00055	None	3	The problem is unbounded.	106	FALSE	N/A	Yes			C00570	446.244
164	C00063	None	3	The problem is unbounded.	103	FALSE	N/A	Yes
69	C00075	None	3	The problem is unbounded.	114	FALSE	N/A	Yes
68	C00105	None	3	The problem is unbounded.	103	FALSE	N/A	Yes
287	C00106	None	3	The problem is unbounded.	116	FALSE	N/A	Yes
163	C00112	None	3	The problem is unbounded.	105	FALSE	N/A	Yes
85	C00119	None	3	The problem is unbounded.	113	FALSE	N/A	Yes
508	C00239	None	3	The problem is unbounded.	107	FALSE	N/A	Yes
285	C00299	None	3	The problem is unbounded.	107	FALSE	N/A	Yes
509	C00365	None	3	The problem is unbounded.	107	FALSE	N/A	Yes
161	C00380	None	3	The problem is unbounded.	107	FALSE	N/A	Yes
512	C00458	None	3	The problem is unbounded.	106	FALSE	N/A	Yes
638	C00460	None	3	The problem is unbounded.	109	FALSE	N/A	Yes
162	C00475	None	3	The problem is unbounded.	106	FALSE	N/A	Yes
284	C00501	None	3	The problem is unbounded.	102	FALSE	N/A	Yes
637	C00526	None	3	The problem is unbounded.	113	FALSE	N/A	Yes
795	C00570	None	3	The problem is unbounded.	108	FALSE	N/A	Yes
84	C00857	None	3	The problem is unbounded.	2133	FALSE	N/A	Yes
510	C00881	None	3	The problem is unbounded.	112	FALSE	N/A	Yes
183	C00941	None	3	The problem is unbounded.	104	FALSE	N/A	Yes
286	C01103	None	3	The problem is unbounded.	116	FALSE	N/A	Yes
313	C01168	None	3	The problem is unbounded.	120	FALSE	N/A	Yes
751	C01219	None	3	The problem is unbounded.	102	FALSE	N/A	Yes
636	C01346	None	3	The problem is unbounded.	106	FALSE	N/A	Yes
566	C01368	None	3	The problem is unbounded.	115	FALSE	N/A	Yes
1096	C02067	None	3	The problem is unbounded.	119	FALSE	N/A	Yes
1394	C02354	None	3	The problem is unbounded.	103	FALSE	N/A	Yes
1174	C02355	None	3	The problem is unbounded.	114	FALSE	N/A	Yes
289	C03030	None	3	The problem is unbounded.	116	FALSE	N/A	Yes
1016	C03584	None	3	The problem is unbounded.	114	FALSE	N/A	Yes
157	C03733	None	3	The problem is unbounded.	115	FALSE	N/A	Yes
112	C04089	None	3	The problem is unbounded.	113	FALSE	N/A	Yes
1105	C04121	None	3	The problem is unbounded.	105	FALSE	N/A	Yes
1617	C04639	None	3	The problem is unbounded.	110	FALSE	N/A	Yes
729	C05822	None	3	The problem is unbounded.	104	FALSE	N/A	Yes
288	C06198	None	3	The problem is unbounded.	117	FALSE	N/A	Yes
3073	C19794	None	3	The problem is unbounded.	107	FALSE	N/A	Yes
3699	C21384	None	3	The problem is unbounded.	103	FALSE	N/A	Yes
1	C00002	None	2	The problem is infeasible.	52	FALSE	N/A	No
58	C00005	None	2	The problem is infeasible.	1	FALSE	N/A	No
57	C00006	None	2	The problem is infeasible.	13	FALSE	N/A	No
3	C00008	None	2	The problem is infeasible.	55	FALSE	N/A	No
63	C00010	None	2	The problem is infeasible.	36	FALSE	N/A	No
70	C00016	None	2	The problem is infeasible.	10	FALSE	N/A	No
73	C00019	None	2	The problem is infeasible.	66	FALSE	N/A	No
43	C00020	None	2	The problem is infeasible.	53	FALSE	N/A	No
86	C00021	None	2	The problem is infeasible.	18	FALSE	N/A	No
89	C00024	None	2	The problem is infeasible.	39	FALSE	N/A	No
46	C00025	None	2	The problem is infeasible.	44	FALSE	N/A	No
48	C00026	None	2	The problem is infeasible.	46	FALSE	N/A	No
116	C00032	None	2	The problem is infeasible.	2	FALSE	N/A	No
117	C00035	None	2	The problem is infeasible.	49	FALSE	N/A	No
130	C00043	None	2	The problem is infeasible.	47	FALSE	N/A	No
7	C00044	None	2	The problem is infeasible.	44	FALSE	N/A	No
139	C00047	None	2	The problem is infeasible.	20	FALSE	N/A	No
49	C00051	None	2	The problem is infeasible.	42	FALSE	N/A	No
158	C00053	None	2	The problem is infeasible.	51	FALSE	N/A	No
83	C00054	None	2	The problem is infeasible.	53	FALSE	N/A	No
71	C00061	None	2	The problem is infeasible.	5	FALSE	N/A	No
175	C00062	None	2	The problem is infeasible.	28	FALSE	N/A	No
47	C00064	None	2	The problem is infeasible.	43	FALSE	N/A	No
9	C00068	None	2	The problem is infeasible.	16	FALSE	N/A	No
191	C00072	None	2	The problem is infeasible.	1	FALSE	N/A	No
76	C00073	None	2	The problem is infeasible.	9	FALSE	N/A	No
176	C00077	None	2	The problem is infeasible.	27	FALSE	N/A	No
207	C00078	None	2	The problem is infeasible.	6	FALSE	N/A	No
211	C00079	None	2	The problem is infeasible.	47	FALSE	N/A	No
44	C00081	None	2	The problem is infeasible.	54	FALSE	N/A	No
221	C00082	None	2	The problem is infeasible.	44	FALSE	N/A	No
90	C00083	None	2	The problem is infeasible.	36	FALSE	N/A	No
251	C00087	None	2	The problem is infeasible.	6	FALSE	N/A	No
231	C00088	None	2	The problem is infeasible.	3	FALSE	N/A	No
236	C00090	None	2	The problem is infeasible.	15	FALSE	N/A	No
103	C00091	None	2	The problem is infeasible.	34	FALSE	N/A	No
244	C00093	None	2	The problem is infeasible.	15	FALSE	N/A	No
256	C00096	None	2	The problem is infeasible.	47	FALSE	N/A	No
266	C00100	None	2	The problem is infeasible.	38	FALSE	N/A	No
277	C00101	None	2	The problem is infeasible.	14	FALSE	N/A	No
59	C00104	None	2	The problem is infeasible.	54	FALSE	N/A	No
290	C00108	None	2	The problem is infeasible.	44	FALSE	N/A	No
297	C00109	None	2	The problem is infeasible.	21	FALSE	N/A	No
302	C00113	None	2	The problem is infeasible.	4	FALSE	N/A	No
305	C00114	None	2	The problem is infeasible.	6	FALSE	N/A	No
245	C00116	None	2	The problem is infeasible.	15	FALSE	N/A	No
321	C00123	None	2	The problem is infeasible.	1	FALSE	N/A	No
326	C00124	None	2	The problem is infeasible.	13	FALSE	N/A	No
50	C00127	None	2	The problem is infeasible.	49	FALSE	N/A	No
338	C00128	None	2	The problem is infeasible.	48	FALSE	N/A	No
340	C00129	None	2	The problem is infeasible.	147	FALSE	N/A	No
80	C00130	None	2	The problem is infeasible.	52	FALSE	N/A	No
347	C00131	None	2	The problem is infeasible.	53	FALSE	N/A	No
11	C00134	None	2	The problem is infeasible.	28	FALSE	N/A	No
352	C00135	None	2	The problem is infeasible.	4	FALSE	N/A	No
358	C00136	None	2	The problem is infeasible.	11	FALSE	N/A	No
14	C00140	None	2	The problem is infeasible.	15	FALSE	N/A	No
374	C00141	None	2	The problem is infeasible.	11	FALSE	N/A	No
281	C00143	None	2	The problem is infeasible.	18	FALSE	N/A	No
118	C00144	None	2	The problem is infeasible.	43	FALSE	N/A	No
222	C00146	None	2	The problem is infeasible.	48	FALSE	N/A	No
81	C00147	None	2	The problem is infeasible.	60	FALSE	N/A	No
205	C00148	None	2	The problem is infeasible.	27	FALSE	N/A	No
54	C00153	None	2	The problem is infeasible.	12	FALSE	N/A	No
396	C00154	None	2	The problem is infeasible.	1	FALSE	N/A	No
193	C00155	None	2	The problem is infeasible.	19	FALSE	N/A	No
383	C00156	None	2	The problem is infeasible.	46	FALSE	N/A	No
149	C00160	None	2	The problem is infeasible.	4	FALSE	N/A	No
268	C00163	None	2	The problem is infeasible.	7	FALSE	N/A	No
128	C00164	None	2	The problem is infeasible.	8	FALSE	N/A	No
212	C00166	None	2	The problem is infeasible.	44	FALSE	N/A	No
110	C00167	None	2	The problem is infeasible.	12	FALSE	N/A	No
74	C00170	None	2	The problem is infeasible.	14	FALSE	N/A	No
428	C00178	None	2	The problem is infeasible.	15	FALSE	N/A	No
181	C00179	None	2	The problem is infeasible.	27	FALSE	N/A	No
433	C00180	None	2	The problem is infeasible.	11	FALSE	N/A	No
438	C00181	None	2	The problem is infeasible.	4	FALSE	N/A	No
376	C00183	None	2	The problem is infeasible.	11	FALSE	N/A	No
445	C00187	None	2	The problem is infeasible.	1	FALSE	N/A	No
421	C00190	None	2	The problem is infeasible.	11	FALSE	N/A	No
452	C00191	None	2	The problem is infeasible.	7	FALSE	N/A	No
15	C00192	None	2	The problem is infeasible.	1	FALSE	N/A	No
461	C00194	None	2	The problem is infeasible.	2	FALSE	N/A	No
238	C00196	None	2	The problem is infeasible.	14	FALSE	N/A	No
466	C00202	None	2	The problem is infeasible.	2	FALSE	N/A	No
133	C00203	None	2	The problem is infeasible.	49	FALSE	N/A	No
346	C00206	None	2	The problem is infeasible.	52	FALSE	N/A	No
415	C00207	None	2	The problem is infeasible.	7	FALSE	N/A	No
82	C00212	None	2	The problem is infeasible.	51	FALSE	N/A	No
122	C00213	None	2	The problem is infeasible.	11	FALSE	N/A	No
481	C00214	None	2	The problem is infeasible.	15	FALSE	N/A	No
100	C00217	None	2	The problem is infeasible.	43	FALSE	N/A	No
487	C00218	None	2	The problem is infeasible.	1	FALSE	N/A	No
492	C00219	None	2	The problem is infeasible.	1	FALSE	N/A	No
159	C00224	None	2	The problem is infeasible.	51	FALSE	N/A	No
239	C00230	None	2	The problem is infeasible.	15	FALSE	N/A	No
108	C00232	None	2	The problem is infeasible.	43	FALSE	N/A	No
322	C00233	None	2	The problem is infeasible.	1	FALSE	N/A	No
280	C00234	None	2	The problem is infeasible.	10	FALSE	N/A	No
341	C00235	None	2	The problem is infeasible.	147	FALSE	N/A	No
382	C00242	None	2	The problem is infeasible.	41	FALSE	N/A	No
329	C00243	None	2	The problem is infeasible.	14	FALSE	N/A	No
398	C00249	None	2	The problem is infeasible.	1	FALSE	N/A	No
72	C00250	None	2	The problem is infeasible.	2	FALSE	N/A	No
292	C00251	None	2	The problem is infeasible.	45	FALSE	N/A	No
393	C00253	None	2	The problem is infeasible.	12	FALSE	N/A	No
418	C00254	None	2	The problem is infeasible.	76	FALSE	N/A	No
41	C00255	None	2	The problem is infeasible.	5	FALSE	N/A	No
539	C00259	None	2	The problem is infeasible.	1	FALSE	N/A	No
20	C00261	None	2	The problem is infeasible.	4	FALSE	N/A	No
344	C00262	None	2	The problem is infeasible.	55	FALSE	N/A	No
549	C00268	None	2	The problem is infeasible.	4	FALSE	N/A	No
337	C00270	None	2	The problem is infeasible.	15	FALSE	N/A	No
556	C00280	None	2	The problem is infeasible.	1	FALSE	N/A	No
560	C00286	None	2	The problem is infeasible.	43	FALSE	N/A	No
296	C00292	None	2	The problem is infeasible.	45	FALSE	N/A	No
342	C00294	None	2	The problem is infeasible.	54	FALSE	N/A	No
480	C00300	None	2	The problem is infeasible.	11	FALSE	N/A	No
55	C00301	None	2	The problem is infeasible.	53	FALSE	N/A	No
261	C00302	None	2	The problem is infeasible.	1	FALSE	N/A	No
575	C00307	None	2	The problem is infeasible.	2	FALSE	N/A	No
441	C00310	None	2	The problem is infeasible.	4	FALSE	N/A	No
577	C00312	None	2	The problem is infeasible.	1	FALSE	N/A	No
150	C00313	None	2	The problem is infeasible.	35	FALSE	N/A	No
581	C00315	None	2	The problem is infeasible.	6	FALSE	N/A	No
587	C00318	None	2	The problem is infeasible.	1	FALSE	N/A	No
589	C00319	None	2	The problem is infeasible.	4	FALSE	N/A	No
252	C00320	None	2	The problem is infeasible.	6	FALSE	N/A	No
596	C00322	None	2	The problem is infeasible.	1	FALSE	N/A	No
599	C00323	None	2	The problem is infeasible.	2	FALSE	N/A	No
177	C00327	None	2	The problem is infeasible.	27	FALSE	N/A	No
293	C00328	None	2	The problem is infeasible.	44	FALSE	N/A	No
370	C00329	None	2	The problem is infeasible.	15	FALSE	N/A	No
561	C00330	None	2	The problem is infeasible.	42	FALSE	N/A	No
208	C00331	None	2	The problem is infeasible.	1	FALSE	N/A	No
93	C00332	None	2	The problem is infeasible.	40	FALSE	N/A	No
614	C00333	None	2	The problem is infeasible.	7	FALSE	N/A	No
101	C00334	None	2	The problem is infeasible.	44	FALSE	N/A	No
507	C00341	None	2	The problem is infeasible.	147	FALSE	N/A	No
625	C00353	None	2	The problem is infeasible.	148	FALSE	N/A	No
627	C00355	None	2	The problem is infeasible.	1	FALSE	N/A	No
413	C00356	None	2	The problem is infeasible.	46	FALSE	N/A	No
473	C00360	None	2	The problem is infeasible.	53	FALSE	N/A	No
562	C00361	None	2	The problem is infeasible.	45	FALSE	N/A	No
608	C00362	None	2	The problem is infeasible.	41	FALSE	N/A	No
634	C00363	None	2	The problem is infeasible.	15	FALSE	N/A	No
482	C00364	None	2	The problem is infeasible.	15	FALSE	N/A	No
639	C00366	None	2	The problem is infeasible.	4	FALSE	N/A	No
642	C00371	None	2	The problem is infeasible.	1	FALSE	N/A	No
189	C00378	None	2	The problem is infeasible.	16	FALSE	N/A	No
228	C00383	None	2	The problem is infeasible.	4	FALSE	N/A	No
514	C00385	None	2	The problem is infeasible.	43	FALSE	N/A	No
381	C00387	None	2	The problem is infeasible.	42	FALSE	N/A	No
356	C00388	None	2	The problem is infeasible.	4	FALSE	N/A	No
253	C00392	None	2	The problem is infeasible.	1	FALSE	N/A	No
120	C00394	None	2	The problem is infeasible.	45	FALSE	N/A	No
659	C00396	None	2	The problem is infeasible.	2	FALSE	N/A	No
210	C00398	None	2	The problem is infeasible.	6	FALSE	N/A	No
600	C00406	None	2	The problem is infeasible.	5	FALSE	N/A	No
669	C00407	None	2	The problem is infeasible.	1	FALSE	N/A	No
671	C00408	None	2	The problem is infeasible.	20	FALSE	N/A	No
678	C00413	None	2	The problem is infeasible.	1	FALSE	N/A	No
215	C00423	None	2	The problem is infeasible.	44	FALSE	N/A	No
443	C00424	None	2	The problem is infeasible.	8	FALSE	N/A	No
698	C00427	None	2	The problem is infeasible.	4	FALSE	N/A	No
21	C00430	None	2	The problem is infeasible.	3	FALSE	N/A	No
703	C00431	None	2	The problem is infeasible.	27	FALSE	N/A	No
349	C00436	None	2	The problem is infeasible.	27	FALSE	N/A	No
204	C00437	None	2	The problem is infeasible.	28	FALSE	N/A	No
707	C00439	None	2	The problem is infeasible.	44	FALSE	N/A	No
547	C00441	None	2	The problem is infeasible.	16	FALSE	N/A	No
379	C00445	None	2	The problem is infeasible.	12	FALSE	N/A	No
155	C00446	None	2	The problem is infeasible.	12	FALSE	N/A	No
217	C00448	None	2	The problem is infeasible.	147	FALSE	N/A	No
672	C00450	None	2	The problem is infeasible.	19	FALSE	N/A	No
715	C00451	None	2	The problem is infeasible.	1	FALSE	N/A	No
56	C00455	None	2	The problem is infeasible.	15	FALSE	N/A	No
635	C00459	None	2	The problem is infeasible.	15	FALSE	N/A	No
720	C00463	None	2	The problem is infeasible.	65	FALSE	N/A	No
723	C00466	None	2	The problem is infeasible.	1	FALSE	N/A	No
726	C00468	None	2	The problem is infeasible.	1	FALSE	N/A	No
229	C00469	None	2	The problem is infeasible.	1	FALSE	N/A	No
576	C00476	None	2	The problem is infeasible.	4	FALSE	N/A	No
23	C00479	None	2	The problem is infeasible.	10	FALSE	N/A	No
733	C00481	None	2	The problem is infeasible.	2	FALSE	N/A	No
225	C00483	None	2	The problem is infeasible.	68	FALSE	N/A	No
740	C00487	None	2	The problem is infeasible.	1	FALSE	N/A	No
259	C00491	None	2	The problem is infeasible.	1	FALSE	N/A	No
25	C00492	None	2	The problem is infeasible.	15	FALSE	N/A	No
283	C00498	None	2	The problem is infeasible.	54	FALSE	N/A	No
755	C00507	None	2	The problem is infeasible.	4	FALSE	N/A	No
542	C00508	None	2	The problem is infeasible.	1	FALSE	N/A	No
803	C00511	None	2	The problem is infeasible.	8	FALSE	N/A	No
248	C00513	None	2	The problem is infeasible.	22	FALSE	N/A	No
206	C00515	None	2	The problem is infeasible.	27	FALSE	N/A	No
395	C00517	None	2	The problem is infeasible.	4	FALSE	N/A	No
515	C00519	None	2	The problem is infeasible.	4	FALSE	N/A	No
764	C00522	None	2	The problem is infeasible.	1	FALSE	N/A	No
773	C00530	None	2	The problem is infeasible.	6	FALSE	N/A	No
746	C00531	None	2	The problem is infeasible.	36	FALSE	N/A	No
526	C00534	None	2	The problem is infeasible.	2	FALSE	N/A	No
401	C00542	None	2	The problem is infeasible.	16	FALSE	N/A	No
778	C00543	None	2	The problem is infeasible.	4	FALSE	N/A	No
387	C00548	None	2	The problem is infeasible.	45	FALSE	N/A	No
351	C00555	None	2	The problem is infeasible.	26	FALSE	N/A	No
543	C00556	None	2	The problem is infeasible.	1	FALSE	N/A	No
616	C00558	None	2	The problem is infeasible.	7	FALSE	N/A	No
633	C00559	None	2	The problem is infeasible.	58	FALSE	N/A	No
794	C00561	None	2	The problem is infeasible.	4	FALSE	N/A	No
3347	C00565	None	2	The problem is infeasible.	6	FALSE	N/A	No
121	C00566	None	2	The problem is infeasible.	35	FALSE	N/A	No
563	C00568	None	2	The problem is infeasible.	44	FALSE	N/A	No
797	C00571	None	2	The problem is infeasible.	1	FALSE	N/A	No
45	C00575	None	2	The problem is infeasible.	53	FALSE	N/A	No
693	C00583	None	2	The problem is infeasible.	9	FALSE	N/A	No
699	C00584	None	2	The problem is infeasible.	4	FALSE	N/A	No
2014	C00587	None	2	The problem is infeasible.	45	FALSE	N/A	No
809	C00590	None	2	The problem is infeasible.	1	FALSE	N/A	No
419	C00601	None	2	The problem is infeasible.	44	FALSE	N/A	No
249	C00606	None	2	The problem is infeasible.	4	FALSE	N/A	No
422	C00617	None	2	The problem is infeasible.	12	FALSE	N/A	No
578	C00618	None	2	The problem is infeasible.	1	FALSE	N/A	No
823	C00619	None	2	The problem is infeasible.	1	FALSE	N/A	No
310	C00623	None	2	The problem is infeasible.	14	FALSE	N/A	No
579	C00627	None	2	The problem is infeasible.	4	FALSE	N/A	No
772	C00628	None	2	The problem is infeasible.	6	FALSE	N/A	No
365	C00630	None	2	The problem is infeasible.	8	FALSE	N/A	No
829	C00632	None	2	The problem is infeasible.	1	FALSE	N/A	No
404	C00633	None	2	The problem is infeasible.	1	FALSE	N/A	No
611	C00637	None	2	The problem is infeasible.	1	FALSE	N/A	No
838	C00642	None	2	The problem is infeasible.	1	FALSE	N/A	No
839	C00643	None	2	The problem is infeasible.	1	FALSE	N/A	No
230	C00644	None	2	The problem is infeasible.	1	FALSE	N/A	No
131	C00645	None	2	The problem is infeasible.	15	FALSE	N/A	No
843	C00651	None	2	The problem is infeasible.	1	FALSE	N/A	No
345	C00655	None	2	The problem is infeasible.	45	FALSE	N/A	No
708	C00664	None	2	The problem is infeasible.	10	FALSE	N/A	No
848	C00666	None	2	The problem is infeasible.	20	FALSE	N/A	No
307	C00670	None	2	The problem is infeasible.	21	FALSE	N/A	No
670	C00671	None	2	The problem is infeasible.	4	FALSE	N/A	No
142	C00680	None	2	The problem is infeasible.	36	FALSE	N/A	No
271	C00683	None	2	The problem is infeasible.	39	FALSE	N/A	No
858	C00688	None	2	The problem is infeasible.	14	FALSE	N/A	No
366	C00691	None	2	The problem is infeasible.	8	FALSE	N/A	No
866	C00695	None	2	The problem is infeasible.	4	FALSE	N/A	No
700	C00696	None	2	The problem is infeasible.	4	FALSE	N/A	No
408	C00698	None	2	The problem is infeasible.	1	FALSE	N/A	No
845	C00700	None	2	The problem is infeasible.	42	FALSE	N/A	No
876	C00712	None	2	The problem is infeasible.	4	FALSE	N/A	No
877	C00715	None	2	The problem is infeasible.	1	FALSE	N/A	No
880	C00727	None	2	The problem is infeasible.	2	FALSE	N/A	No
886	C00738	None	2	The problem is infeasible.	4	FALSE	N/A	No
145	C00739	None	2	The problem is infeasible.	19	FALSE	N/A	No
897	C00748	None	2	The problem is infeasible.	2	FALSE	N/A	No
900	C00751	None	2	The problem is infeasible.	6	FALSE	N/A	No
811	C00761	None	2	The problem is infeasible.	1	FALSE	N/A	No
391	C00763	None	2	The problem is infeasible.	27	FALSE	N/A	No
908	C00764	None	2	The problem is infeasible.	1	FALSE	N/A	No
911	C00774	None	2	The problem is infeasible.	2	FALSE	N/A	No
840	C00780	None	2	The problem is infeasible.	1	FALSE	N/A	No
357	C00785	None	2	The problem is infeasible.	4	FALSE	N/A	No
916	C00789	None	2	The problem is infeasible.	2	FALSE	N/A	No
568	C00791	None	2	The problem is infeasible.	11	FALSE	N/A	No
182	C00792	None	2	The problem is infeasible.	27	FALSE	N/A	No
919	C00795	None	2	The problem is infeasible.	1	FALSE	N/A	No
166	C00798	None	2	The problem is infeasible.	39	FALSE	N/A	No
453	C00800	None	2	The problem is infeasible.	1	FALSE	N/A	No
924	C00803	None	2	The problem is infeasible.	1	FALSE	N/A	No
927	C00805	None	2	The problem is infeasible.	44	FALSE	N/A	No
226	C00811	None	2	The problem is infeasible.	68	FALSE	N/A	No
649	C00813	None	2	The problem is infeasible.	4	FALSE	N/A	No
184	C00819	None	2	The problem is infeasible.	44	FALSE	N/A	No
938	C00822	None	2	The problem is infeasible.	10	FALSE	N/A	No
213	C00826	None	2	The problem is infeasible.	46	FALSE	N/A	No
444	C00827	None	2	The problem is infeasible.	34	FALSE	N/A	No
941	C00830	None	2	The problem is infeasible.	1	FALSE	N/A	No
943	C00831	None	2	The problem is infeasible.	1	FALSE	N/A	No
946	C00835	None	2	The problem is infeasible.	4	FALSE	N/A	No
949	C00836	None	2	The problem is infeasible.	4	FALSE	N/A	No
717	C00842	None	2	The problem is infeasible.	15	FALSE	N/A	No
793	C00844	None	2	The problem is infeasible.	4	FALSE	N/A	No
955	C00846	None	2	The problem is infeasible.	11	FALSE	N/A	No
958	C00847	None	2	The problem is infeasible.	1	FALSE	N/A	No
388	C00850	None	2	The problem is infeasible.	2	FALSE	N/A	No
603	C00852	None	2	The problem is infeasible.	3	FALSE	N/A	No
198	C00855	None	2	The problem is infeasible.	11	FALSE	N/A	No
963	C00860	None	2	The problem is infeasible.	1	FALSE	N/A	No
756	C00861	None	2	The problem is infeasible.	4	FALSE	N/A	No
1118	C00862	None	2	The problem is infeasible.	1	FALSE	N/A	No
766	C00864	None	2	The problem is infeasible.	1	FALSE	N/A	No
970	C00870	None	2	The problem is infeasible.	1	FALSE	N/A	No
942	C00872	None	2	The problem is infeasible.	1	FALSE	N/A	No
971	C00876	None	2	The problem is infeasible.	1	FALSE	N/A	No
359	C00877	None	2	The problem is infeasible.	12	FALSE	N/A	No
62	C00882	None	2	The problem is infeasible.	64	FALSE	N/A	No
528	C00885	None	2	The problem is infeasible.	46	FALSE	N/A	No
977	C00888	None	2	The problem is infeasible.	1	FALSE	N/A	No
267	C00894	None	2	The problem is infeasible.	37	FALSE	N/A	No
2465	C00897	None	2	The problem is infeasible.	1	FALSE	N/A	No
774	C00904	None	2	The problem is infeasible.	36	FALSE	N/A	No
454	C00905	None	2	The problem is infeasible.	7	FALSE	N/A	No
990	C00909	None	2	The problem is infeasible.	1	FALSE	N/A	No
991	C00916	None	2	The problem is infeasible.	4	FALSE	N/A	No
306	C00919	None	2	The problem is infeasible.	6	FALSE	N/A	No
686	C00921	None	2	The problem is infeasible.	100	FALSE	N/A	No
998	C00922	None	2	The problem is infeasible.	8	FALSE	N/A	No
1001	C00927	None	2	The problem is infeasible.	1	FALSE	N/A	No
22	C00931	None	2	The problem is infeasible.	2	FALSE	N/A	No
735	C00933	None	2	The problem is infeasible.	2	FALSE	N/A	No
451	C00935	None	2	The problem is infeasible.	12	FALSE	N/A	No
3736	C00936	None	2	The problem is infeasible.	1	FALSE	N/A	No
535	C00937	None	2	The problem is infeasible.	4	FALSE	N/A	No
105	C00940	None	2	The problem is infeasible.	43	FALSE	N/A	No
138	C00942	None	2	The problem is infeasible.	45	FALSE	N/A	No
3761	C00943	None	2	The problem is infeasible.	51	FALSE	N/A	No
565	C00944	None	2	The problem is infeasible.	14	FALSE	N/A	No
834	C00954	None	2	The problem is infeasible.	7	FALSE	N/A	No
378	C00966	None	2	The problem is infeasible.	10	FALSE	N/A	No
311	C00969	None	2	The problem is infeasible.	14	FALSE	N/A	No
524	C00971	None	2	The problem is infeasible.	1	FALSE	N/A	No
209	C00977	None	2	The problem is infeasible.	6	FALSE	N/A	No
325	C00984	None	2	The problem is infeasible.	12	FALSE	N/A	No
583	C00986	None	2	The problem is infeasible.	15	FALSE	N/A	No
410	C00988	None	2	The problem is infeasible.	4	FALSE	N/A	No
702	C00990	None	2	The problem is infeasible.	26	FALSE	N/A	No
1117	C01001	None	2	The problem is infeasible.	1	FALSE	N/A	No
92	C01011	None	2	The problem is infeasible.	35	FALSE	N/A	No
1025	C01019	None	2	The problem is infeasible.	1	FALSE	N/A	No
1028	C01024	None	2	The problem is infeasible.	8	FALSE	N/A	No
2455	C01029	None	2	The problem is infeasible.	6	FALSE	N/A	No
168	C01031	None	2	The problem is infeasible.	41	FALSE	N/A	No
822	C01034	None	2	The problem is infeasible.	1	FALSE	N/A	No
618	C01035	None	2	The problem is infeasible.	42	FALSE	N/A	No
1037	C01036	None	2	The problem is infeasible.	7	FALSE	N/A	No
922	C01040	None	2	The problem is infeasible.	1	FALSE	N/A	No
479	C01043	None	2	The problem is infeasible.	11	FALSE	N/A	No
167	C01045	None	2	The problem is infeasible.	44	FALSE	N/A	No
489	C01046	None	2	The problem is infeasible.	4	FALSE	N/A	No
921	C01047	None	2	The problem is infeasible.	2	FALSE	N/A	No
1040	C01050	None	2	The problem is infeasible.	1	FALSE	N/A	No
1029	C01051	None	2	The problem is infeasible.	8	FALSE	N/A	No
1042	C01054	None	2	The problem is infeasible.	16	FALSE	N/A	No
414	C01061	None	2	The problem is infeasible.	8	FALSE	N/A	No
1047	C01063	None	2	The problem is infeasible.	1	FALSE	N/A	No
1049	C01066	None	2	The problem is infeasible.	1	FALSE	N/A	No
607	C01075	None	2	The problem is infeasible.	14	FALSE	N/A	No
194	C01077	None	2	The problem is infeasible.	18	FALSE	N/A	No
972	C01080	None	2	The problem is infeasible.	1	FALSE	N/A	No
187	C01081	None	2	The problem is infeasible.	15	FALSE	N/A	No
28	C01089	None	2	The problem is infeasible.	1	FALSE	N/A	No
1056	C01090	None	2	The problem is infeasible.	1	FALSE	N/A	No
696	C01099	None	2	The problem is infeasible.	7	FALSE	N/A	No
964	C01100	None	2	The problem is infeasible.	1	FALSE	N/A	No
779	C01104	None	2	The problem is infeasible.	4	FALSE	N/A	No
1065	C01108	None	2	The problem is infeasible.	1	FALSE	N/A	No
844	C01109	None	2	The problem is infeasible.	1	FALSE	N/A	No
1067	C01110	None	2	The problem is infeasible.	4	FALSE	N/A	No
300	C01118	None	2	The problem is infeasible.	20	FALSE	N/A	No
763	C01120	None	2	The problem is infeasible.	4	FALSE	N/A	No
1072	C01126	None	2	The problem is infeasible.	1	FALSE	N/A	No
697	C01131	None	2	The problem is infeasible.	7	FALSE	N/A	No
944	C01134	None	2	The problem is infeasible.	1	FALSE	N/A	No
77	C01137	None	2	The problem is infeasible.	43	FALSE	N/A	No
679	C01138	None	2	The problem is infeasible.	1	FALSE	N/A	No
146	C01142	None	2	The problem is infeasible.	19	FALSE	N/A	No
612	C01144	None	2	The problem is infeasible.	12	FALSE	N/A	No
1085	C01152	None	2	The problem is infeasible.	1	FALSE	N/A	No
1087	C01157	None	2	The problem is infeasible.	4	FALSE	N/A	No
29	C01158	None	2	The problem is infeasible.	1	FALSE	N/A	No
734	C01162	None	2	The problem is infeasible.	2	FALSE	N/A	No
1095	C01163	None	2	The problem is infeasible.	13	FALSE	N/A	No
134	C01170	None	2	The problem is infeasible.	40	FALSE	N/A	No
1021	C01171	None	2	The problem is infeasible.	4	FALSE	N/A	No
38	C01175	None	2	The problem is infeasible.	1	FALSE	N/A	No
223	C01179	None	2	The problem is infeasible.	4	FALSE	N/A	No
196	C01180	None	2	The problem is infeasible.	11	FALSE	N/A	No
1101	C01183	None	2	The problem is infeasible.	1	FALSE	N/A	No
532	C01185	None	2	The problem is infeasible.	14	FALSE	N/A	No
1079	C01186	None	2	The problem is infeasible.	19	FALSE	N/A	No
1273	C01198	None	2	The problem is infeasible.	1	FALSE	N/A	No
1108	C01204	None	2	The problem is infeasible.	6	FALSE	N/A	No
1748	C01205	None	2	The problem is infeasible.	4	FALSE	N/A	No
243	C01213	None	2	The problem is infeasible.	37	FALSE	N/A	No
504	C01215	None	2	The problem is infeasible.	42	FALSE	N/A	No
1115	C01217	None	2	The problem is infeasible.	7	FALSE	N/A	No
258	C01222	None	2	The problem is infeasible.	43	FALSE	N/A	No
119	C01228	None	2	The problem is infeasible.	43	FALSE	N/A	No
2082	C01230	None	2	The problem is infeasible.	1	FALSE	N/A	No
449	C01233	None	2	The problem is infeasible.	14	FALSE	N/A	No
369	C01235	None	2	The problem is infeasible.	12	FALSE	N/A	No
1125	C01239	None	2	The problem is infeasible.	14	FALSE	N/A	No
107	C01251	None	2	The problem is infeasible.	4	FALSE	N/A	No
605	C01252	None	2	The problem is infeasible.	44	FALSE	N/A	No
33	C01255	None	2	The problem is infeasible.	2	FALSE	N/A	No
60	C01260	None	2	The problem is infeasible.	56	FALSE	N/A	No
8	C01261	None	2	The problem is infeasible.	45	FALSE	N/A	No
653	C01262	None	2	The problem is infeasible.	1	FALSE	N/A	No
1063	C01267	None	2	The problem is infeasible.	1	FALSE	N/A	No
1134	C01268	None	2	The problem is infeasible.	41	FALSE	N/A	No
527	C01269	None	2	The problem is infeasible.	45	FALSE	N/A	No
1137	C01270	None	2	The problem is infeasible.	1	FALSE	N/A	No
814	C01273	None	2	The problem is infeasible.	11	FALSE	N/A	No
1119	C01274	None	2	The problem is infeasible.	6	FALSE	N/A	No
1140	C01275	None	2	The problem is infeasible.	4	FALSE	N/A	No
1094	C01278	None	2	The problem is infeasible.	13	FALSE	N/A	No
646	C01279	None	2	The problem is infeasible.	1	FALSE	N/A	No
1676	C01289	None	2	The problem is infeasible.	1	FALSE	N/A	No
1148	C01291	None	2	The problem is infeasible.	4	FALSE	N/A	No
1146	C01294	None	2	The problem is infeasible.	1	FALSE	N/A	No
3602	C01297	None	2	The problem is infeasible.	1	FALSE	N/A	No
1155	C01298	None	2	The problem is infeasible.	1	FALSE	N/A	No
996	C01300	None	2	The problem is infeasible.	44	FALSE	N/A	No
1158	C01302	None	2	The problem is infeasible.	65	FALSE	N/A	No
1135	C01304	None	2	The problem is infeasible.	43	FALSE	N/A	No
1164	C01310	None	2	The problem is infeasible.	4	FALSE	N/A	No
186	C01327	None	2	The problem is infeasible.	3	FALSE	N/A	No
1170	C01344	None	2	The problem is infeasible.	4	FALSE	N/A	No
1171	C01345	None	2	The problem is infeasible.	4	FALSE	N/A	No
233	C01352	None	2	The problem is infeasible.	15	FALSE	N/A	No
303	C01359	None	2	The problem is infeasible.	2	FALSE	N/A	No
478	C01367	None	2	The problem is infeasible.	52	FALSE	N/A	No
1176	C01401	None	2	The problem is infeasible.	1	FALSE	N/A	No
928	C01405	None	2	The problem is infeasible.	43	FALSE	N/A	No
19	C01408	None	2	The problem is infeasible.	3	FALSE	N/A	No
2285	C01416	None	2	The problem is infeasible.	6	FALSE	N/A	No
1064	C01424	None	2	The problem is infeasible.	1	FALSE	N/A	No
2077	C01455	None	2	The problem is infeasible.	1	FALSE	N/A	No
1190	C01467	None	2	The problem is infeasible.	1	FALSE	N/A	No
2462	C01468	None	2	The problem is infeasible.	1	FALSE	N/A	No
1185	C01479	None	2	The problem is infeasible.	2	FALSE	N/A	No
667	C01494	None	2	The problem is infeasible.	1	FALSE	N/A	No
1203	C01500	None	2	The problem is infeasible.	148	FALSE	N/A	No
1018	C01513	None	2	The problem is infeasible.	1	FALSE	N/A	No
1215	C01526	None	2	The problem is infeasible.	1	FALSE	N/A	No
1219	C01528	None	2	The problem is infeasible.	1	FALSE	N/A	No
1223	C01533	None	2	The problem is infeasible.	1	FALSE	N/A	No
728	C01537	None	2	The problem is infeasible.	1	FALSE	N/A	No
1098	C01581	None	2	The problem is infeasible.	4	FALSE	N/A	No
436	C01586	None	2	The problem is infeasible.	11	FALSE	N/A	No
1238	C01593	None	2	The problem is infeasible.	1	FALSE	N/A	No
1239	C01594	None	2	The problem is infeasible.	9	FALSE	N/A	No
1240	C01595	None	2	The problem is infeasible.	1	FALSE	N/A	No
1246	C01613	None	2	The problem is infeasible.	13	FALSE	N/A	No
1251	C01618	None	2	The problem is infeasible.	1	FALSE	N/A	No
2015	C01659	None	2	The problem is infeasible.	9	FALSE	N/A	No
147	C01672	None	2	The problem is infeasible.	19	FALSE	N/A	No
13	C01674	None	2	The problem is infeasible.	16	FALSE	N/A	No
1256	C01680	None	2	The problem is infeasible.	4	FALSE	N/A	No
1257	C01693	None	2	The problem is infeasible.	1	FALSE	N/A	No
1260	C01694	None	2	The problem is infeasible.	1	FALSE	N/A	No
1264	C01711	None	2	The problem is infeasible.	1	FALSE	N/A	No
1128	C01717	None	2	The problem is infeasible.	44	FALSE	N/A	No
1267	C01720	None	2	The problem is infeasible.	1	FALSE	N/A	No
1027	C01721	None	2	The problem is infeasible.	1	FALSE	N/A	No
1043	C01724	None	2	The problem is infeasible.	15	FALSE	N/A	No
1274	C01732	None	2	The problem is infeasible.	43	FALSE	N/A	No
2835	C01743	None	2	The problem is infeasible.	1	FALSE	N/A	No
754	C01750	None	2	The problem is infeasible.	4	FALSE	N/A	No
3684	C01751	None	2	The problem is infeasible.	1	FALSE	N/A	No
595	C01755	None	2	The problem is infeasible.	5	FALSE	N/A	No
1280	C01757	None	2	The problem is infeasible.	1	FALSE	N/A	No
2839	C01759	None	2	The problem is infeasible.	5	FALSE	N/A	No
651	C01762	None	2	The problem is infeasible.	43	FALSE	N/A	No
929	C01765	None	2	The problem is infeasible.	146	FALSE	N/A	No
1282	C01770	None	2	The problem is infeasible.	1	FALSE	N/A	No
2863	C01780	None	2	The problem is infeasible.	1	FALSE	N/A	No
447	C01802	None	2	The problem is infeasible.	1	FALSE	N/A	No
2566	C01825	None	2	The problem is infeasible.	1	FALSE	N/A	No
1299	C01832	None	2	The problem is infeasible.	7	FALSE	N/A	No
32	C01839	None	2	The problem is infeasible.	3	FALSE	N/A	No
714	C01841	None	2	The problem is infeasible.	146	FALSE	N/A	No
923	C01842	None	2	The problem is infeasible.	1	FALSE	N/A	No
1303	C01853	None	2	The problem is infeasible.	1	FALSE	N/A	No
593	C01861	None	2	The problem is infeasible.	6	FALSE	N/A	No
1309	C01875	None	2	The problem is infeasible.	1	FALSE	N/A	No
97	C01879	None	2	The problem is infeasible.	41	FALSE	N/A	No
1310	C01880	None	2	The problem is infeasible.	1	FALSE	N/A	No
1314	C01888	None	2	The problem is infeasible.	1	FALSE	N/A	No
2166	C01921	None	2	The problem is infeasible.	4	FALSE	N/A	No
1325	C01934	None	2	The problem is infeasible.	7	FALSE	N/A	No
1002	C01941	None	2	The problem is infeasible.	1	FALSE	N/A	No
1327	C01943	None	2	The problem is infeasible.	1	FALSE	N/A	No
523	C01948	None	2	The problem is infeasible.	1	FALSE	N/A	No
1336	C01951	None	2	The problem is infeasible.	1	FALSE	N/A	No
747	C01962	None	2	The problem is infeasible.	1	FALSE	N/A	No
2466	C01971	None	2	The problem is infeasible.	1	FALSE	N/A	No
1340	C01983	None	2	The problem is infeasible.	4	FALSE	N/A	No
1341	C01984	None	2	The problem is infeasible.	4	FALSE	N/A	No
2016	C01987	None	2	The problem is infeasible.	1	FALSE	N/A	No
1283	C01991	None	2	The problem is infeasible.	1	FALSE	N/A	No
1343	C01995	None	2	The problem is infeasible.	7	FALSE	N/A	No
304	C01996	None	2	The problem is infeasible.	6	FALSE	N/A	No
1999	C01998	None	2	The problem is infeasible.	7	FALSE	N/A	No
1344	C02010	None	2	The problem is infeasible.	1	FALSE	N/A	No
1346	C02027	None	2	The problem is infeasible.	1	FALSE	N/A	No
1349	C02037	None	2	The problem is infeasible.	1	FALSE	N/A	No
1302	C02080	None	2	The problem is infeasible.	1	FALSE	N/A	No
818	C02083	None	2	The problem is infeasible.	44	FALSE	N/A	No
1355	C02094	None	2	The problem is infeasible.	9	FALSE	N/A	No
718	C02097	None	2	The problem is infeasible.	17	FALSE	N/A	No
1050	C02129	None	2	The problem is infeasible.	1	FALSE	N/A	No
544	C02137	None	2	The problem is infeasible.	3	FALSE	N/A	No
1359	C02139	None	2	The problem is infeasible.	6	FALSE	N/A	No
1326	C02141	None	2	The problem is infeasible.	1	FALSE	N/A	No
854	C02170	None	2	The problem is infeasible.	7	FALSE	N/A	No
1369	C02198	None	2	The problem is infeasible.	1	FALSE	N/A	No
1374	C02200	None	2	The problem is infeasible.	1	FALSE	N/A	No
1380	C02216	None	2	The problem is infeasible.	1	FALSE	N/A	No
956	C02222	None	2	The problem is infeasible.	6	FALSE	N/A	No
1385	C02223	None	2	The problem is infeasible.	4	FALSE	N/A	No
742	C02224	None	2	The problem is infeasible.	1	FALSE	N/A	No
1387	C02226	None	2	The problem is infeasible.	4	FALSE	N/A	No
241	C02232	None	2	The problem is infeasible.	44	FALSE	N/A	No
485	C02237	None	2	The problem is infeasible.	42	FALSE	N/A	No
437	C02253	None	2	The problem is infeasible.	11	FALSE	N/A	No
185	C02271	None	2	The problem is infeasible.	2	FALSE	N/A	No
2487	C02273	None	2	The problem is infeasible.	6	FALSE	N/A	No
1272	C02274	None	2	The problem is infeasible.	1	FALSE	N/A	No
1390	C02284	None	2	The problem is infeasible.	2	FALSE	N/A	No
1335	C02289	None	2	The problem is infeasible.	1	FALSE	N/A	No
586	C02290	None	2	The problem is infeasible.	1	FALSE	N/A	No
400	C02291	None	2	The problem is infeasible.	13	FALSE	N/A	No
491	C02294	None	2	The problem is infeasible.	1	FALSE	N/A	No
999	C02295	None	2	The problem is infeasible.	8	FALSE	N/A	No
1102	C02299	None	2	The problem is infeasible.	1	FALSE	N/A	No
567	C02305	None	2	The problem is infeasible.	11	FALSE	N/A	No
1183	C02323	None	2	The problem is infeasible.	1	FALSE	N/A	No
1224	C02325	None	2	The problem is infeasible.	1	FALSE	N/A	No
423	C02330	None	2	The problem is infeasible.	10	FALSE	N/A	No
975	C02331	None	2	The problem is infeasible.	11	FALSE	N/A	No
947	C02333	None	2	The problem is infeasible.	4	FALSE	N/A	No
981	C02335	None	2	The problem is infeasible.	38	FALSE	N/A	No
3514	C02338	None	2	The problem is infeasible.	1	FALSE	N/A	No
619	C02344	None	2	The problem is infeasible.	146	FALSE	N/A	No
1173	C02353	None	2	The problem is infeasible.	52	FALSE	N/A	No
3586	C02356	None	2	The problem is infeasible.	28	FALSE	N/A	No
1308	C02367	None	2	The problem is infeasible.	1	FALSE	N/A	No
407	C02370	None	2	The problem is infeasible.	67	FALSE	N/A	No
427	C02376	None	2	The problem is infeasible.	14	FALSE	N/A	No
34	C02378	None	2	The problem is infeasible.	3	FALSE	N/A	No
1401	C02385	None	2	The problem is infeasible.	1	FALSE	N/A	No
973	C02411	None	2	The problem is infeasible.	12	FALSE	N/A	No
3775	C02420	None	2	The problem is infeasible.	4	FALSE	N/A	No
424	C02427	None	2	The problem is infeasible.	19	FALSE	N/A	No
1333	C02445	None	2	The problem is infeasible.	2	FALSE	N/A	No
620	C02462	None	2	The problem is infeasible.	146	FALSE	N/A	No
1375	C02467	None	2	The problem is infeasible.	1	FALSE	N/A	No
1415	C02470	None	2	The problem is infeasible.	1	FALSE	N/A	No
3513	C02476	None	2	The problem is infeasible.	1	FALSE	N/A	No
1418	C02480	None	2	The problem is infeasible.	12	FALSE	N/A	No
2430	C02483	None	2	The problem is infeasible.	1	FALSE	N/A	No
324	C02486	None	2	The problem is infeasible.	1	FALSE	N/A	No
1379	C02494	None	2	The problem is infeasible.	1	FALSE	N/A	No
3641	C02496	None	2	The problem is infeasible.	1	FALSE	N/A	No
2461	C02499	None	2	The problem is infeasible.	1	FALSE	N/A	No
377	C02504	None	2	The problem is infeasible.	7	FALSE	N/A	No
787	C02505	None	2	The problem is infeasible.	8	FALSE	N/A	No
1426	C02509	None	2	The problem is infeasible.	1	FALSE	N/A	No
1432	C02528	None	2	The problem is infeasible.	4	FALSE	N/A	No
727	C02538	None	2	The problem is infeasible.	1	FALSE	N/A	No
2010	C02557	None	2	The problem is infeasible.	38	FALSE	N/A	No
1202	C02564	None	2	The problem is infeasible.	1	FALSE	N/A	No
917	C02565	None	2	The problem is infeasible.	9	FALSE	N/A	No
1386	C02612	None	2	The problem is infeasible.	4	FALSE	N/A	No
1022	C02614	None	2	The problem is infeasible.	42	FALSE	N/A	No
1424	C02631	None	2	The problem is infeasible.	7	FALSE	N/A	No
308	C02634	None	2	The problem is infeasible.	2	FALSE	N/A	No
497	C02637	None	2	The problem is infeasible.	15	FALSE	N/A	No
1448	C02646	None	2	The problem is infeasible.	1	FALSE	N/A	No
1034	C02647	None	2	The problem is infeasible.	26	FALSE	N/A	No
1189	C02657	None	2	The problem is infeasible.	1	FALSE	N/A	No
475	C02659	None	2	The problem is infeasible.	10	FALSE	N/A	No
1449	C02660	None	2	The problem is infeasible.	1	FALSE	N/A	No
1168	C02661	None	2	The problem is infeasible.	3	FALSE	N/A	No
455	C02670	None	2	The problem is infeasible.	6	FALSE	N/A	No
1007	C02693	None	2	The problem is infeasible.	7	FALSE	N/A	No
606	C02700	None	2	The problem is infeasible.	44	FALSE	N/A	No
1501	C02713	None	2	The problem is infeasible.	4	FALSE	N/A	No
350	C02714	None	2	The problem is infeasible.	26	FALSE	N/A	No
1453	C02720	None	2	The problem is infeasible.	1	FALSE	N/A	No
1231	C02722	None	2	The problem is infeasible.	3	FALSE	N/A	No
144	C02727	None	2	The problem is infeasible.	19	FALSE	N/A	No
1458	C02730	None	2	The problem is infeasible.	97	FALSE	N/A	No
314	C02739	None	2	The problem is infeasible.	69	FALSE	N/A	No
1463	C02741	None	2	The problem is infeasible.	62	FALSE	N/A	No
1279	C02752	None	2	The problem is infeasible.	1	FALSE	N/A	No
1465	C02759	None	2	The problem is infeasible.	1	FALSE	N/A	No
1348	C02777	None	2	The problem is infeasible.	1	FALSE	N/A	No
442	C02787	None	2	The problem is infeasible.	10	FALSE	N/A	No
701	C02800	None	2	The problem is infeasible.	2	FALSE	N/A	No
1474	C02801	None	2	The problem is infeasible.	1	FALSE	N/A	No
2688	C02802	None	2	The problem is infeasible.	1	FALSE	N/A	No
796	C02824	None	2	The problem is infeasible.	1	FALSE	N/A	No
148	C02837	None	2	The problem is infeasible.	19	FALSE	N/A	No
31	C02868	None	2	The problem is infeasible.	2	FALSE	N/A	No
1393	C02930	None	2	The problem is infeasible.	7	FALSE	N/A	No
1486	C02932	None	2	The problem is infeasible.	1	FALSE	N/A	No
1005	C02938	None	2	The problem is infeasible.	7	FALSE	N/A	No
1492	C02944	None	2	The problem is infeasible.	4	FALSE	N/A	No
617	C02946	None	2	The problem is infeasible.	42	FALSE	N/A	No
24	C02948	None	2	The problem is infeasible.	9	FALSE	N/A	No
405	C02949	None	2	The problem is infeasible.	69	FALSE	N/A	No
3248	C02952	None	2	The problem is infeasible.	1	FALSE	N/A	No
948	C02953	None	2	The problem is infeasible.	4	FALSE	N/A	No
1199	C02962	None	2	The problem is infeasible.	1	FALSE	N/A	No
309	C02979	None	2	The problem is infeasible.	14	FALSE	N/A	No
1500	C02999	None	2	The problem is infeasible.	4	FALSE	N/A	No
188	C03028	None	2	The problem is infeasible.	14	FALSE	N/A	No
432	C03047	None	2	The problem is infeasible.	26	FALSE	N/A	No
1058	C03050	None	2	The problem is infeasible.	1	FALSE	N/A	No
1141	C03057	None	2	The problem is infeasible.	4	FALSE	N/A	No
1440	C03058	None	2	The problem is infeasible.	39	FALSE	N/A	No
1512	C03063	None	2	The problem is infeasible.	6	FALSE	N/A	No
1297	C03064	None	2	The problem is infeasible.	1	FALSE	N/A	No
1513	C03066	None	2	The problem is infeasible.	1	FALSE	N/A	No
1489	C03069	None	2	The problem is infeasible.	1	FALSE	N/A	No
1521	C03077	None	2	The problem is infeasible.	1	FALSE	N/A	No
1036	C03078	None	2	The problem is infeasible.	42	FALSE	N/A	No
705	C03087	None	2	The problem is infeasible.	26	FALSE	N/A	No
1450	C03098	None	2	The problem is infeasible.	1	FALSE	N/A	No
992	C03112	None	2	The problem is infeasible.	4	FALSE	N/A	No
457	C03124	None	2	The problem is infeasible.	1	FALSE	N/A	No
777	C03134	None	2	The problem is infeasible.	4	FALSE	N/A	No
197	C03145	None	2	The problem is infeasible.	6	FALSE	N/A	No
394	C03150	None	2	The problem is infeasible.	13	FALSE	N/A	No
1459	C03160	None	2	The problem is infeasible.	7	FALSE	N/A	No
660	C03169	None	2	The problem is infeasible.	5	FALSE	N/A	No
154	C03174	None	2	The problem is infeasible.	41	FALSE	N/A	No
749	C03175	None	2	The problem is infeasible.	43	FALSE	N/A	No
857	C03187	None	2	The problem is infeasible.	1	FALSE	N/A	No
826	C03189	None	2	The problem is infeasible.	1	FALSE	N/A	No
621	C03190	None	2	The problem is infeasible.	147	FALSE	N/A	No
875	C03195	None	2	The problem is infeasible.	4	FALSE	N/A	No
1531	C03198	None	2	The problem is infeasible.	1	FALSE	N/A	No
1533	C03205	None	2	The problem is infeasible.	1	FALSE	N/A	No
1536	C03207	None	2	The problem is infeasible.	1	FALSE	N/A	No
878	C03212	None	2	The problem is infeasible.	1	FALSE	N/A	No
151	C03217	None	2	The problem is infeasible.	42	FALSE	N/A	No
1537	C03219	None	2	The problem is infeasible.	4	FALSE	N/A	No
1073	C03220	None	2	The problem is infeasible.	1	FALSE	N/A	No
1361	C03221	None	2	The problem is infeasible.	4	FALSE	N/A	No
499	C03223	None	2	The problem is infeasible.	14	FALSE	N/A	No
831	C03227	None	2	The problem is infeasible.	1	FALSE	N/A	No
632	C03231	None	2	The problem is infeasible.	43	FALSE	N/A	No
500	C03233	None	2	The problem is infeasible.	14	FALSE	N/A	No
1476	C03237	None	2	The problem is infeasible.	2	FALSE	N/A	No
1540	C03239	None	2	The problem is infeasible.	4	FALSE	N/A	No
1884	C03241	None	2	The problem is infeasible.	4	FALSE	N/A	No
1227	C03256	None	2	The problem is infeasible.	3	FALSE	N/A	No
1041	C03263	None	2	The problem is infeasible.	7	FALSE	N/A	No
710	C03283	None	2	The problem is infeasible.	16	FALSE	N/A	No
1542	C03284	None	2	The problem is infeasible.	4	FALSE	N/A	No
192	C03289	None	2	The problem is infeasible.	1	FALSE	N/A	No
545	C03290	None	2	The problem is infeasible.	3	FALSE	N/A	No
242	C03296	None	2	The problem is infeasible.	4	FALSE	N/A	No
1353	C03309	None	2	The problem is infeasible.	9	FALSE	N/A	No
859	C03319	None	2	The problem is infeasible.	1	FALSE	N/A	No
1550	C03345	None	2	The problem is infeasible.	1	FALSE	N/A	No
199	C03354	None	2	The problem is infeasible.	6	FALSE	N/A	No
1553	C03356	None	2	The problem is infeasible.	1	FALSE	N/A	No
1473	C03357	None	2	The problem is infeasible.	1	FALSE	N/A	No
969	C03360	None	2	The problem is infeasible.	1	FALSE	N/A	No
1143	C03373	None	2	The problem is infeasible.	4	FALSE	N/A	No
35	C03374	None	2	The problem is infeasible.	1	FALSE	N/A	No
1078	C03375	None	2	The problem is infeasible.	1	FALSE	N/A	No
456	C03387	None	2	The problem is infeasible.	6	FALSE	N/A	No
320	C03406	None	2	The problem is infeasible.	26	FALSE	N/A	No
1543	C03415	None	2	The problem is infeasible.	4	FALSE	N/A	No
626	C03427	None	2	The problem is infeasible.	147	FALSE	N/A	No
218	C03428	None	2	The problem is infeasible.	149	FALSE	N/A	No
87	C03431	None	2	The problem is infeasible.	14	FALSE	N/A	No
1090	C03440	None	2	The problem is infeasible.	4	FALSE	N/A	No
536	C03451	None	2	The problem is infeasible.	43	FALSE	N/A	No
982	C03455	None	2	The problem is infeasible.	3	FALSE	N/A	No
1569	C03460	None	2	The problem is infeasible.	2	FALSE	N/A	No
680	C03462	None	2	The problem is infeasible.	5	FALSE	N/A	No
1300	C03470	None	2	The problem is infeasible.	8	FALSE	N/A	No
712	C03479	None	2	The problem is infeasible.	13	FALSE	N/A	No
61	C03483	None	2	The problem is infeasible.	55	FALSE	N/A	No
1113	C03486	None	2	The problem is infeasible.	2	FALSE	N/A	No
719	C03506	None	2	The problem is infeasible.	65	FALSE	N/A	No
124	C03508	None	2	The problem is infeasible.	1	FALSE	N/A	No
2750	C03514	None	2	The problem is infeasible.	1	FALSE	N/A	No
658	C03536	None	2	The problem is infeasible.	2	FALSE	N/A	No
88	C03539	None	2	The problem is infeasible.	16	FALSE	N/A	No
613	C03561	None	2	The problem is infeasible.	12	FALSE	N/A	No
389	C03564	None	2	The problem is infeasible.	4	FALSE	N/A	No
2332	C03572	None	2	The problem is infeasible.	7	FALSE	N/A	No
1579	C03585	None	2	The problem is infeasible.	7	FALSE	N/A	No
957	C03586	None	2	The problem is infeasible.	16	FALSE	N/A	No
832	C03590	None	2	The problem is infeasible.	1	FALSE	N/A	No
1580	C03598	None	2	The problem is infeasible.	1	FALSE	N/A	No
1582	C03599	None	2	The problem is infeasible.	1	FALSE	N/A	No
411	C03600	None	2	The problem is infeasible.	4	FALSE	N/A	No
220	C03614	None	2	The problem is infeasible.	53	FALSE	N/A	No
102	C03618	None	2	The problem is infeasible.	42	FALSE	N/A	No
490	C03623	None	2	The problem is infeasible.	6	FALSE	N/A	No
780	C03626	None	2	The problem is infeasible.	5	FALSE	N/A	No
1507	C03634	None	2	The problem is infeasible.	2	FALSE	N/A	No
412	C03652	None	2	The problem is infeasible.	8	FALSE	N/A	No
1425	C03673	None	2	The problem is infeasible.	1	FALSE	N/A	No
1365	C03677	None	2	The problem is infeasible.	1	FALSE	N/A	No
1514	C03678	None	2	The problem is infeasible.	1	FALSE	N/A	No
1520	C03679	None	2	The problem is infeasible.	1	FALSE	N/A	No
709	C03680	None	2	The problem is infeasible.	42	FALSE	N/A	No
1591	C03684	None	2	The problem is infeasible.	41	FALSE	N/A	No
1546	C03690	None	2	The problem is infeasible.	2	FALSE	N/A	No
1563	C03691	None	2	The problem is infeasible.	2	FALSE	N/A	No
788	C03710	None	2	The problem is infeasible.	1	FALSE	N/A	No
1103	C03722	None	2	The problem is infeasible.	6	FALSE	N/A	No
1099	C03735	None	2	The problem is infeasible.	4	FALSE	N/A	No
348	C03738	None	2	The problem is infeasible.	42	FALSE	N/A	No
3253	C03742	None	2	The problem is infeasible.	1	FALSE	N/A	No
1535	C03748	None	2	The problem is infeasible.	1	FALSE	N/A	No
629	C03758	None	2	The problem is infeasible.	1	FALSE	N/A	No
837	C03765	None	2	The problem is infeasible.	4	FALSE	N/A	No
1035	C03771	None	2	The problem is infeasible.	27	FALSE	N/A	No
1051	C03789	None	2	The problem is infeasible.	14	FALSE	N/A	No
319	C03794	None	2	The problem is infeasible.	53	FALSE	N/A	No
1603	C03804	None	2	The problem is infeasible.	1	FALSE	N/A	No
1383	C03824	None	2	The problem is infeasible.	6	FALSE	N/A	No
1268	C03827	None	2	The problem is infeasible.	1	FALSE	N/A	No
3706	C03840	None	2	The problem is infeasible.	1	FALSE	N/A	No
496	C03851	None	2	The problem is infeasible.	51	FALSE	N/A	No
448	C03855	None	2	The problem is infeasible.	1	FALSE	N/A	No
1345	C03860	None	2	The problem is infeasible.	1	FALSE	N/A	No
1607	C03868	None	2	The problem is infeasible.	1	FALSE	N/A	No
853	C03871	None	2	The problem is infeasible.	1	FALSE	N/A	No
2451	C03885	None	2	The problem is infeasible.	5	FALSE	N/A	No
1288	C03910	None	2	The problem is infeasible.	1	FALSE	N/A	No
390	C03912	None	2	The problem is infeasible.	4	FALSE	N/A	No
1616	C03918	None	2	The problem is infeasible.	7	FALSE	N/A	No
1623	C03925	None	2	The problem is infeasible.	4	FALSE	N/A	No
1625	C03927	None	2	The problem is infeasible.	1	FALSE	N/A	No
760	C03943	None	2	The problem is infeasible.	26	FALSE	N/A	No
825	C03947	None	2	The problem is infeasible.	1	FALSE	N/A	No
1544	C03972	None	2	The problem is infeasible.	1	FALSE	N/A	No
695	C03979	None	2	The problem is infeasible.	8	FALSE	N/A	No
3854	C03985	None	2	The problem is infeasible.	146	FALSE	N/A	No
2778	C03989	None	2	The problem is infeasible.	12	FALSE	N/A	No
1631	C03995	None	2	The problem is infeasible.	2	FALSE	N/A	No
3439	C03998	None	2	The problem is infeasible.	1	FALSE	N/A	No
1127	C04002	None	2	The problem is infeasible.	4	FALSE	N/A	No
552	C04015	None	2	The problem is infeasible.	14	FALSE	N/A	No
2777	C04017	None	2	The problem is infeasible.	14	FALSE	N/A	No
802	C04022	None	2	The problem is infeasible.	5	FALSE	N/A	No
462	C04030	None	2	The problem is infeasible.	10	FALSE	N/A	No
373	C04039	None	2	The problem is infeasible.	10	FALSE	N/A	No
1106	C04047	None	2	The problem is infeasible.	1	FALSE	N/A	No
1511	C04052	None	2	The problem is infeasible.	6	FALSE	N/A	No
1641	C04053	None	2	The problem is infeasible.	3	FALSE	N/A	No
1241	C04056	None	2	The problem is infeasible.	1	FALSE	N/A	No
3170	C04058	None	2	The problem is infeasible.	68	FALSE	N/A	No
813	C04075	None	2	The problem is infeasible.	1	FALSE	N/A	No
141	C04076	None	2	The problem is infeasible.	19	FALSE	N/A	No
945	C04079	None	2	The problem is infeasible.	1	FALSE	N/A	No
140	C04092	None	2	The problem is infeasible.	4	FALSE	N/A	No
30	C04101	None	2	The problem is infeasible.	1	FALSE	N/A	No
1417	C04105	None	2	The problem is infeasible.	12	FALSE	N/A	No
1647	C04106	None	2	The problem is infeasible.	1	FALSE	N/A	No
1534	C04108	None	2	The problem is infeasible.	1	FALSE	N/A	No
1966	C04112	None	2	The problem is infeasible.	4	FALSE	N/A	No
2251	C04122	None	2	The problem is infeasible.	1	FALSE	N/A	No
2445	C04145	None	2	The problem is infeasible.	147	FALSE	N/A	No
692	C04164	None	2	The problem is infeasible.	1	FALSE	N/A	No
463	C04171	None	2	The problem is infeasible.	71	FALSE	N/A	No
1622	C04178	None	2	The problem is infeasible.	4	FALSE	N/A	No
1638	C04186	None	2	The problem is infeasible.	6	FALSE	N/A	No
426	C04188	None	2	The problem is infeasible.	7	FALSE	N/A	No
1606	C04197	None	2	The problem is infeasible.	1	FALSE	N/A	No
3239	C04216	None	2	The problem is infeasible.	6	FALSE	N/A	No
2500	C04217	None	2	The problem is infeasible.	148	FALSE	N/A	No
2438	C04218	None	2	The problem is infeasible.	1	FALSE	N/A	No
2650	C04226	None	2	The problem is infeasible.	1	FALSE	N/A	No
1107	C04227	None	2	The problem is infeasible.	4	FALSE	N/A	No
505	C04236	None	2	The problem is infeasible.	1	FALSE	N/A	No
2708	C04242	None	2	The problem is infeasible.	1	FALSE	N/A	No
1590	C04244	None	2	The problem is infeasible.	4	FALSE	N/A	No
1347	C04251	None	2	The problem is infeasible.	1	FALSE	N/A	No
1667	C04272	None	2	The problem is infeasible.	10	FALSE	N/A	No
39	C04275	None	2	The problem is infeasible.	1	FALSE	N/A	No
1129	C04277	None	2	The problem is infeasible.	2	FALSE	N/A	No
1151	C04280	None	2	The problem is infeasible.	1	FALSE	N/A	No
861	C04287	None	2	The problem is infeasible.	8	FALSE	N/A	No
315	C04302	None	2	The problem is infeasible.	63	FALSE	N/A	No
1502	C04303	None	2	The problem is infeasible.	2	FALSE	N/A	No
1554	C04309	None	2	The problem is infeasible.	1	FALSE	N/A	No
684	C04316	None	2	The problem is infeasible.	2	FALSE	N/A	No
1139	C04330	None	2	The problem is infeasible.	6	FALSE	N/A	No
40	C04332	None	2	The problem is infeasible.	6	FALSE	N/A	No
1263	C04333	None	2	The problem is infeasible.	1	FALSE	N/A	No
789	C04335	None	2	The problem is infeasible.	5	FALSE	N/A	No
127	C04348	None	2	The problem is infeasible.	34	FALSE	N/A	No
471	C04349	None	2	The problem is infeasible.	2	FALSE	N/A	No
1077	C04352	None	2	The problem is infeasible.	1	FALSE	N/A	No
724	C04359	None	2	The problem is infeasible.	1	FALSE	N/A	No
227	C04368	None	2	The problem is infeasible.	68	FALSE	N/A	No
1670	C04377	None	2	The problem is infeasible.	6	FALSE	N/A	No
847	C04390	None	2	The problem is infeasible.	19	FALSE	N/A	No
872	C04392	None	2	The problem is infeasible.	47	FALSE	N/A	No
1602	C04399	None	2	The problem is infeasible.	1	FALSE	N/A	No
1549	C04405	None	2	The problem is infeasible.	1	FALSE	N/A	No
1593	C04409	None	2	The problem is infeasible.	6	FALSE	N/A	No
1441	C04411	None	2	The problem is infeasible.	7	FALSE	N/A	No
1259	C04416	None	2	The problem is infeasible.	1	FALSE	N/A	No
849	C04421	None	2	The problem is infeasible.	19	FALSE	N/A	No
1384	C04431	None	2	The problem is infeasible.	6	FALSE	N/A	No
1466	C04435	None	2	The problem is infeasible.	1	FALSE	N/A	No
1487	C04446	None	2	The problem is infeasible.	1	FALSE	N/A	No
1216	C04447	None	2	The problem is infeasible.	1	FALSE	N/A	No
1133	C04454	None	2	The problem is infeasible.	5	FALSE	N/A	No
2439	C04465	None	2	The problem is infeasible.	1	FALSE	N/A	No
1679	C04483	None	2	The problem is infeasible.	4	FALSE	N/A	No
1681	C04485	None	2	The problem is infeasible.	1	FALSE	N/A	No
1682	C04486	None	2	The problem is infeasible.	1	FALSE	N/A	No
137	C04494	None	2	The problem is infeasible.	43	FALSE	N/A	No
1578	C04522	None	2	The problem is infeasible.	8	FALSE	N/A	No
392	C04540	None	2	The problem is infeasible.	14	FALSE	N/A	No
27	C04546	None	2	The problem is infeasible.	1	FALSE	N/A	No
2933	C04558	None	2	The problem is infeasible.	4	FALSE	N/A	No
1965	C04559	None	2	The problem is infeasible.	4	FALSE	N/A	No
1109	C04563	None	2	The problem is infeasible.	6	FALSE	N/A	No
2085	C04574	None	2	The problem is infeasible.	1	FALSE	N/A	No
821	C04575	None	2	The problem is infeasible.	1	FALSE	N/A	No
1684	C04576	None	2	The problem is infeasible.	2	FALSE	N/A	No
1110	C04579	None	2	The problem is infeasible.	6	FALSE	N/A	No
1657	C04582	None	2	The problem is infeasible.	8	FALSE	N/A	No
1530	C04590	None	2	The problem is infeasible.	17	FALSE	N/A	No
1671	C04597	None	2	The problem is infeasible.	2	FALSE	N/A	No
1136	C04604	None	2	The problem is infeasible.	1	FALSE	N/A	No
1696	C04606	None	2	The problem is infeasible.	1	FALSE	N/A	No
1701	C04613	None	2	The problem is infeasible.	46	FALSE	N/A	No
716	C04617	None	2	The problem is infeasible.	1	FALSE	N/A	No
1705	C04621	None	2	The problem is infeasible.	1	FALSE	N/A	No
1706	C04622	None	2	The problem is infeasible.	1	FALSE	N/A	No
1694	C04623	None	2	The problem is infeasible.	1	FALSE	N/A	No
1615	C04625	None	2	The problem is infeasible.	7	FALSE	N/A	No
200	C04631	None	2	The problem is infeasible.	46	FALSE	N/A	No
1693	C04638	None	2	The problem is infeasible.	156	FALSE	N/A	No
2710	C04646	None	2	The problem is infeasible.	1	FALSE	N/A	No
1712	C04652	None	2	The problem is infeasible.	5	FALSE	N/A	No
1132	C04666	None	2	The problem is infeasible.	1	FALSE	N/A	No
1156	C04673	None	2	The problem is infeasible.	1	FALSE	N/A	No
1690	C04674	None	2	The problem is infeasible.	13	FALSE	N/A	No
1147	C04675	None	2	The problem is infeasible.	4	FALSE	N/A	No
1250	C04676	None	2	The problem is infeasible.	1	FALSE	N/A	No
1636	C04677	None	2	The problem is infeasible.	3	FALSE	N/A	No
1715	C04685	None	2	The problem is infeasible.	1	FALSE	N/A	No
1716	C04686	None	2	The problem is infeasible.	1	FALSE	N/A	No
1646	C04690	None	2	The problem is infeasible.	1	FALSE	N/A	No
1583	C04698	None	2	The problem is infeasible.	3	FALSE	N/A	No
1717	C04702	None	2	The problem is infeasible.	1	FALSE	N/A	No
1718	C04706	None	2	The problem is infeasible.	4	FALSE	N/A	No
1697	C04711	None	2	The problem is infeasible.	1	FALSE	N/A	No
1722	C04718	None	2	The problem is infeasible.	1	FALSE	N/A	No
1719	C04729	None	2	The problem is infeasible.	4	FALSE	N/A	No
42	C04732	None	2	The problem is infeasible.	5	FALSE	N/A	No
343	C04734	None	2	The problem is infeasible.	54	FALSE	N/A	No
1729	C04738	None	2	The problem is infeasible.	1	FALSE	N/A	No
1556	C04751	None	2	The problem is infeasible.	4	FALSE	N/A	No
1624	C04771	None	2	The problem is infeasible.	1	FALSE	N/A	No
1525	C04778	None	2	The problem is infeasible.	1	FALSE	N/A	No
2813	C04804	None	2	The problem is infeasible.	1	FALSE	N/A	No
1714	C04823	None	2	The problem is infeasible.	3	FALSE	N/A	No
1707	C04832	None	2	The problem is infeasible.	2	FALSE	N/A	No
1734	C04843	None	2	The problem is infeasible.	1	FALSE	N/A	No
3172	C04844	None	2	The problem is infeasible.	2	FALSE	N/A	No
1733	C04849	None	2	The problem is infeasible.	1	FALSE	N/A	No
3337	C04856	None	2	The problem is infeasible.	1	FALSE	N/A	No
1163	C04864	None	2	The problem is infeasible.	3	FALSE	N/A	No
1165	C04865	None	2	The problem is infeasible.	5	FALSE	N/A	No
1157	C04874	None	2	The problem is infeasible.	42	FALSE	N/A	No
1736	C04882	None	2	The problem is infeasible.	1	FALSE	N/A	No
1592	C04895	None	2	The problem is infeasible.	43	FALSE	N/A	No
1464	C04896	None	2	The problem is infeasible.	61	FALSE	N/A	No
3338	C04899	None	2	The problem is infeasible.	1	FALSE	N/A	No
2326	C04900	None	2	The problem is infeasible.	2	FALSE	N/A	No
1744	C04905	None	2	The problem is infeasible.	1	FALSE	N/A	No
1745	C04908	None	2	The problem is infeasible.	1	FALSE	N/A	No
1743	C04916	None	2	The problem is infeasible.	59	FALSE	N/A	No
2295	C05080	None	2	The problem is infeasible.	1	FALSE	N/A	No
2068	C05116	None	2	The problem is infeasible.	11	FALSE	N/A	No
870	C05122	None	2	The problem is infeasible.	4	FALSE	N/A	No
10	C05125	None	2	The problem is infeasible.	17	FALSE	N/A	No
3252	C05143	None	2	The problem is infeasible.	1	FALSE	N/A	No
888	C05161	None	2	The problem is infeasible.	19	FALSE	N/A	No
2052	C05165	None	2	The problem is infeasible.	1	FALSE	N/A	No
1761	C05190	None	2	The problem is infeasible.	1	FALSE	N/A	No
1762	C05191	None	2	The problem is infeasible.	1	FALSE	N/A	No
1144	C05198	None	2	The problem is infeasible.	1	FALSE	N/A	No
1777	C05229	None	2	The problem is infeasible.	1	FALSE	N/A	No
1778	C05230	None	2	The problem is infeasible.	1	FALSE	N/A	No
974	C05231	None	2	The problem is infeasible.	12	FALSE	N/A	No
1779	C05239	None	2	The problem is infeasible.	1	FALSE	N/A	No
1783	C05258	None	2	The problem is infeasible.	1	FALSE	N/A	No
1784	C05260	None	2	The problem is infeasible.	1	FALSE	N/A	No
1539	C05262	None	2	The problem is infeasible.	4	FALSE	N/A	No
1787	C05264	None	2	The problem is infeasible.	1	FALSE	N/A	No
1789	C05266	None	2	The problem is infeasible.	1	FALSE	N/A	No
1792	C05268	None	2	The problem is infeasible.	1	FALSE	N/A	No
1793	C05271	None	2	The problem is infeasible.	1	FALSE	N/A	No
397	C05272	None	2	The problem is infeasible.	1	FALSE	N/A	No
1435	C05273	None	2	The problem is infeasible.	1	FALSE	N/A	No
1788	C05275	None	2	The problem is infeasible.	1	FALSE	N/A	No
1329	C05276	None	2	The problem is infeasible.	1	FALSE	N/A	No
1795	C05279	None	2	The problem is infeasible.	1	FALSE	N/A	No
1794	C05280	None	2	The problem is infeasible.	1	FALSE	N/A	No
1366	C05281	None	2	The problem is infeasible.	7	FALSE	N/A	No
2186	C05306	None	2	The problem is infeasible.	5	FALSE	N/A	No
2893	C05307	None	2	The problem is infeasible.	2	FALSE	N/A	No
1776	C05322	None	2	The problem is infeasible.	1	FALSE	N/A	No
1275	C05325	None	2	The problem is infeasible.	6	FALSE	N/A	No
1782	C05328	None	2	The problem is infeasible.	19	FALSE	N/A	No
216	C05332	None	2	The problem is infeasible.	44	FALSE	N/A	No
1799	C05335	None	2	The problem is infeasible.	22	FALSE	N/A	No
1400	C05340	None	2	The problem is infeasible.	1	FALSE	N/A	No
265	C05341	None	2	The problem is infeasible.	19	FALSE	N/A	No
1532	C05343	None	2	The problem is infeasible.	1	FALSE	N/A	No
989	C05356	None	2	The problem is infeasible.	1	FALSE	N/A	No
104	C05379	None	2	The problem is infeasible.	42	FALSE	N/A	No
190	C05381	None	2	The problem is infeasible.	20	FALSE	N/A	No
1805	C05394	None	2	The problem is infeasible.	1	FALSE	N/A	No
918	C05399	None	2	The problem is infeasible.	12	FALSE	N/A	No
409	C05400	None	2	The problem is infeasible.	12	FALSE	N/A	No
331	C05401	None	2	The problem is infeasible.	12	FALSE	N/A	No
330	C05402	None	2	The problem is infeasible.	13	FALSE	N/A	No
1804	C05403	None	2	The problem is infeasible.	1	FALSE	N/A	No
1247	C05404	None	2	The problem is infeasible.	13	FALSE	N/A	No
2447	C05413	None	2	The problem is infeasible.	149	FALSE	N/A	No
1807	C05418	None	2	The problem is infeasible.	4	FALSE	N/A	No
1565	C05421	None	2	The problem is infeasible.	150	FALSE	N/A	No
1806	C05422	None	2	The problem is infeasible.	1	FALSE	N/A	No
1808	C05425	None	2	The problem is infeasible.	4	FALSE	N/A	No
1809	C05431	None	2	The problem is infeasible.	11	FALSE	N/A	No
1984	C05432	None	2	The problem is infeasible.	10	FALSE	N/A	No
2352	C05433	None	2	The problem is infeasible.	9	FALSE	N/A	No
1810	C05434	None	2	The problem is infeasible.	11	FALSE	N/A	No
1354	C05435	None	2	The problem is infeasible.	11	FALSE	N/A	No
1812	C05447	None	2	The problem is infeasible.	1	FALSE	N/A	No
1813	C05448	None	2	The problem is infeasible.	1	FALSE	N/A	No
1817	C05460	None	2	The problem is infeasible.	1	FALSE	N/A	No
1680	C05463	None	2	The problem is infeasible.	4	FALSE	N/A	No
1678	C05464	None	2	The problem is infeasible.	4	FALSE	N/A	No
1433	C05465	None	2	The problem is infeasible.	4	FALSE	N/A	No
1431	C05466	None	2	The problem is infeasible.	4	FALSE	N/A	No
792	C05512	None	2	The problem is infeasible.	54	FALSE	N/A	No
824	C05513	None	2	The problem is infeasible.	4	FALSE	N/A	No
598	C05533	None	2	The problem is infeasible.	1	FALSE	N/A	No
1457	C05548	None	2	The problem is infeasible.	4	FALSE	N/A	No
1493	C05551	None	2	The problem is infeasible.	7	FALSE	N/A	No
1522	C05557	None	2	The problem is infeasible.	1	FALSE	N/A	No
106	C05572	None	2	The problem is infeasible.	42	FALSE	N/A	No
3286	C05574	None	2	The problem is infeasible.	41	FALSE	N/A	No
1258	C05578	None	2	The problem is infeasible.	1	FALSE	N/A	No
1639	C05600	None	2	The problem is infeasible.	6	FALSE	N/A	No
502	C05601	None	2	The problem is infeasible.	42	FALSE	N/A	No
939	C05604	None	2	The problem is infeasible.	10	FALSE	N/A	No
1838	C05638	None	2	The problem is infeasible.	4	FALSE	N/A	No
1416	C05645	None	2	The problem is infeasible.	1	FALSE	N/A	No
1840	C05648	None	2	The problem is infeasible.	4	FALSE	N/A	No
1839	C05651	None	2	The problem is infeasible.	4	FALSE	N/A	No
1841	C05652	None	2	The problem is infeasible.	1	FALSE	N/A	No
294	C05653	None	2	The problem is infeasible.	44	FALSE	N/A	No
1635	C05662	None	2	The problem is infeasible.	4	FALSE	N/A	No
1842	C05663	None	2	The problem is infeasible.	1	FALSE	N/A	No
980	C05668	None	2	The problem is infeasible.	39	FALSE	N/A	No
808	C05674	None	2	The problem is infeasible.	2	FALSE	N/A	No
1843	C05686	None	2	The problem is infeasible.	4	FALSE	N/A	No
1222	C05688	None	2	The problem is infeasible.	1	FALSE	N/A	No
1847	C05689	None	2	The problem is infeasible.	1	FALSE	N/A	No
1801	C05691	None	2	The problem is infeasible.	6	FALSE	N/A	No
1848	C05692	None	2	The problem is infeasible.	2	FALSE	N/A	No
1846	C05699	None	2	The problem is infeasible.	16	FALSE	N/A	No
1800	C05703	None	2	The problem is infeasible.	1	FALSE	N/A	No
1428	C05711	None	2	The problem is infeasible.	1	FALSE	N/A	No
1175	C05714	None	2	The problem is infeasible.	1	FALSE	N/A	No
569	C05715	None	2	The problem is infeasible.	1	FALSE	N/A	No
582	C05730	None	2	The problem is infeasible.	5	FALSE	N/A	No
1030	C05766	None	2	The problem is infeasible.	8	FALSE	N/A	No
1851	C05768	None	2	The problem is infeasible.	7	FALSE	N/A	No
2157	C05773	None	2	The problem is infeasible.	1	FALSE	N/A	No
1731	C05775	None	2	The problem is infeasible.	1	FALSE	N/A	No
1854	C05809	None	2	The problem is infeasible.	66	FALSE	N/A	No
1855	C05810	None	2	The problem is infeasible.	67	FALSE	N/A	No
1460	C05817	None	2	The problem is infeasible.	97	FALSE	N/A	No
1017	C05824	None	2	The problem is infeasible.	6	FALSE	N/A	No
98	C05829	None	2	The problem is infeasible.	41	FALSE	N/A	No
1864	C05838	None	2	The problem is infeasible.	1	FALSE	N/A	No
1863	C05839	None	2	The problem is infeasible.	1	FALSE	N/A	No
711	C05841	None	2	The problem is infeasible.	14	FALSE	N/A	No
1447	C05855	None	2	The problem is infeasible.	1	FALSE	N/A	No
317	C05921	None	2	The problem is infeasible.	2	FALSE	N/A	No
136	C05922	None	2	The problem is infeasible.	45	FALSE	N/A	No
1871	C05923	None	2	The problem is infeasible.	46	FALSE	N/A	No
1741	C05925	None	2	The problem is infeasible.	44	FALSE	N/A	No
129	C05931	None	2	The problem is infeasible.	41	FALSE	N/A	No
3407	C05933	None	2	The problem is infeasible.	6	FALSE	N/A	No
3134	C05942	None	2	The problem is infeasible.	2	FALSE	N/A	No
1370	C05963	None	2	The problem is infeasible.	1	FALSE	N/A	No
2383	C05966	None	2	The problem is infeasible.	8	FALSE	N/A	No
272	C05983	None	2	The problem is infeasible.	8	FALSE	N/A	No
3570	C05989	None	2	The problem is infeasible.	34	FALSE	N/A	No
91	C05993	None	2	The problem is infeasible.	52	FALSE	N/A	No
1517	C05998	None	2	The problem is infeasible.	1	FALSE	N/A	No
1570	C06000	None	2	The problem is infeasible.	4	FALSE	N/A	No
276	C06002	None	2	The problem is infeasible.	4	FALSE	N/A	No
1749	C06006	None	2	The problem is infeasible.	16	FALSE	N/A	No
1876	C06007	None	2	The problem is infeasible.	4	FALSE	N/A	No
1730	C06022	None	2	The problem is infeasible.	1	FALSE	N/A	No
275	C06027	None	2	The problem is infeasible.	42	FALSE	N/A	No
1881	C06028	None	2	The problem is infeasible.	41	FALSE	N/A	No
299	C06030	None	2	The problem is infeasible.	23	FALSE	N/A	No
298	C06032	None	2	The problem is infeasible.	4	FALSE	N/A	No
1882	C06055	None	2	The problem is infeasible.	1	FALSE	N/A	No
1883	C06056	None	2	The problem is infeasible.	1	FALSE	N/A	No
1723	C06066	None	2	The problem is infeasible.	1	FALSE	N/A	No
3090	C06074	None	2	The problem is infeasible.	146	FALSE	N/A	No
2188	C06086	None	2	The problem is infeasible.	9	FALSE	N/A	No
3080	C06089	None	2	The problem is infeasible.	4	FALSE	N/A	No
1885	C06102	None	2	The problem is infeasible.	4	FALSE	N/A	No
1311	C06103	None	2	The problem is infeasible.	1	FALSE	N/A	No
1081	C06105	None	2	The problem is infeasible.	4	FALSE	N/A	No
890	C06108	None	2	The problem is infeasible.	3	FALSE	N/A	No
1430	C06114	None	2	The problem is infeasible.	1	FALSE	N/A	No
1640	C06118	None	2	The problem is infeasible.	2	FALSE	N/A	No
762	C06123	None	2	The problem is infeasible.	4	FALSE	N/A	No
590	C06124	None	2	The problem is infeasible.	4	FALSE	N/A	No
416	C06144	None	2	The problem is infeasible.	7	FALSE	N/A	No
1742	C06148	None	2	The problem is infeasible.	44	FALSE	N/A	No
1004	C06159	None	2	The problem is infeasible.	4	FALSE	N/A	No
1798	C06173	None	2	The problem is infeasible.	1	FALSE	N/A	No
1890	C06187	None	2	The problem is infeasible.	6	FALSE	N/A	No
1891	C06188	None	2	The problem is infeasible.	1	FALSE	N/A	No
833	C06192	None	2	The problem is infeasible.	53	FALSE	N/A	No
654	C06193	None	2	The problem is infeasible.	41	FALSE	N/A	No
1892	C06194	None	2	The problem is infeasible.	41	FALSE	N/A	No
1780	C06195	None	2	The problem is infeasible.	1	FALSE	N/A	No
1172	C06196	None	2	The problem is infeasible.	4	FALSE	N/A	No
503	C06201	None	2	The problem is infeasible.	42	FALSE	N/A	No
926	C06202	None	2	The problem is infeasible.	4	FALSE	N/A	No
1893	C06203	None	2	The problem is infeasible.	4	FALSE	N/A	No
1894	C06204	None	2	The problem is infeasible.	4	FALSE	N/A	No
2374	C06205	None	2	The problem is infeasible.	8	FALSE	N/A	No
434	C06206	None	2	The problem is infeasible.	11	FALSE	N/A	No
2359	C06231	None	2	The problem is infeasible.	16	FALSE	N/A	No
551	C06241	None	2	The problem is infeasible.	14	FALSE	N/A	No
3219	C06304	None	2	The problem is infeasible.	146	FALSE	N/A	No
3221	C06306	None	2	The problem is infeasible.	146	FALSE	N/A	No
2140	C06307	None	2	The problem is infeasible.	146	FALSE	N/A	No
2139	C06308	None	2	The problem is infeasible.	146	FALSE	N/A	No
2468	C06309	None	2	The problem is infeasible.	6	FALSE	N/A	No
2467	C06310	None	2	The problem is infeasible.	6	FALSE	N/A	No
2076	C06322	None	2	The problem is infeasible.	1	FALSE	N/A	No
1996	C06329	None	2	The problem is infeasible.	4	FALSE	N/A	No
1652	C06358	None	2	The problem is infeasible.	1	FALSE	N/A	No
1653	C06359	None	2	The problem is infeasible.	5	FALSE	N/A	No
1874	C06360	None	2	The problem is infeasible.	3	FALSE	N/A	No
12	C06366	None	2	The problem is infeasible.	28	FALSE	N/A	No
2820	C06367	None	2	The problem is infeasible.	4	FALSE	N/A	No
2822	C06368	None	2	The problem is infeasible.	4	FALSE	N/A	No
1900	C06371	None	2	The problem is infeasible.	16	FALSE	N/A	No
1901	C06372	None	2	The problem is infeasible.	27	FALSE	N/A	No
1902	C06376	None	2	The problem is infeasible.	1	FALSE	N/A	No
1903	C06377	None	2	The problem is infeasible.	1	FALSE	N/A	No
1904	C06381	None	2	The problem is infeasible.	9	FALSE	N/A	No
1906	C06382	None	2	The problem is infeasible.	9	FALSE	N/A	No
1907	C06383	None	2	The problem is infeasible.	9	FALSE	N/A	No
1905	C06384	None	2	The problem is infeasible.	9	FALSE	N/A	No
1397	C06387	None	2	The problem is infeasible.	7	FALSE	N/A	No
1908	C06390	None	2	The problem is infeasible.	1	FALSE	N/A	No
1909	C06392	None	2	The problem is infeasible.	1	FALSE	N/A	No
1910	C06397	None	2	The problem is infeasible.	59	FALSE	N/A	No
1911	C06398	None	2	The problem is infeasible.	58	FALSE	N/A	No
1912	C06399	None	2	The problem is infeasible.	1	FALSE	N/A	No
1896	C06408	None	2	The problem is infeasible.	1	FALSE	N/A	No
2249	C06428	None	2	The problem is infeasible.	1	FALSE	N/A	No
1735	C06432	None	2	The problem is infeasible.	1	FALSE	N/A	No
435	C06433	None	2	The problem is infeasible.	11	FALSE	N/A	No
519	C06435	None	2	The problem is infeasible.	4	FALSE	N/A	No
2358	C06442	None	2	The problem is infeasible.	15	FALSE	N/A	No
2816	C06452	None	2	The problem is infeasible.	1	FALSE	N/A	No
2817	C06454	None	2	The problem is infeasible.	1	FALSE	N/A	No
1879	C06484	None	2	The problem is infeasible.	5	FALSE	N/A	No
2697	C06485	None	2	The problem is infeasible.	4	FALSE	N/A	No
1924	C06506	None	2	The problem is infeasible.	1	FALSE	N/A	No
1925	C06508	None	2	The problem is infeasible.	4	FALSE	N/A	No
1927	C06510	None	2	The problem is infeasible.	20	FALSE	N/A	No
2057	C06551	None	2	The problem is infeasible.	3	FALSE	N/A	No
2058	C06552	None	2	The problem is infeasible.	2	FALSE	N/A	No
2059	C06553	None	2	The problem is infeasible.	7	FALSE	N/A	No
2060	C06554	None	2	The problem is infeasible.	6	FALSE	N/A	No
2063	C06560	None	2	The problem is infeasible.	6	FALSE	N/A	No
1523	C06564	None	2	The problem is infeasible.	1	FALSE	N/A	No
1931	C06568	None	2	The problem is infeasible.	4	FALSE	N/A	No
2000	C06587	None	2	The problem is infeasible.	67	FALSE	N/A	No
2007	C06597	None	2	The problem is infeasible.	6	FALSE	N/A	No
2008	C06598	None	2	The problem is infeasible.	5	FALSE	N/A	No
2023	C06604	None	2	The problem is infeasible.	3	FALSE	N/A	No
2054	C06606	None	2	The problem is infeasible.	3	FALSE	N/A	No
2005	C06609	None	2	The problem is infeasible.	1	FALSE	N/A	No
2006	C06610	None	2	The problem is infeasible.	1	FALSE	N/A	No
1933	C06613	None	2	The problem is infeasible.	1	FALSE	N/A	No
1939	C06614	None	2	The problem is infeasible.	1	FALSE	N/A	No
1940	C06615	None	2	The problem is infeasible.	1	FALSE	N/A	No
2042	C06620	None	2	The problem is infeasible.	15	FALSE	N/A	No
2031	C06655	None	2	The problem is infeasible.	26	FALSE	N/A	No
1997	C06657	None	2	The problem is infeasible.	1	FALSE	N/A	No
1998	C06658	None	2	The problem is infeasible.	1	FALSE	N/A	No
2022	C06676	None	2	The problem is infeasible.	6	FALSE	N/A	No
2013	C06680	None	2	The problem is infeasible.	43	FALSE	N/A	No
1967	C06714	None	2	The problem is infeasible.	4	FALSE	N/A	No
2121	C06717	None	2	The problem is infeasible.	1	FALSE	N/A	No
2327	C06735	None	2	The problem is infeasible.	1	FALSE	N/A	No
2460	C06742	None	2	The problem is infeasible.	1	FALSE	N/A	No
2456	C06746	None	2	The problem is infeasible.	46	FALSE	N/A	No
2069	C06749	None	2	The problem is infeasible.	1	FALSE	N/A	No
1955	C06752	None	2	The problem is infeasible.	1	FALSE	N/A	No
1958	C06755	None	2	The problem is infeasible.	4	FALSE	N/A	No
1962	C06760	None	2	The problem is infeasible.	10	FALSE	N/A	No
1963	C06761	None	2	The problem is infeasible.	10	FALSE	N/A	No
1964	C06762	None	2	The problem is infeasible.	10	FALSE	N/A	No
2035	C06789	None	2	The problem is infeasible.	4	FALSE	N/A	No
2036	C06790	None	2	The problem is infeasible.	4	FALSE	N/A	No
2097	C06892	None	2	The problem is infeasible.	7	FALSE	N/A	No
2562	C06988	None	2	The problem is infeasible.	4	FALSE	N/A	No
3403	C07044	None	2	The problem is infeasible.	4	FALSE	N/A	No
2718	C07054	None	2	The problem is infeasible.	4	FALSE	N/A	No
2739	C07073	None	2	The problem is infeasible.	2	FALSE	N/A	No
2026	C07083	None	2	The problem is infeasible.	1	FALSE	N/A	No
785	C07086	None	2	The problem is infeasible.	9	FALSE	N/A	No
2003	C07087	None	2	The problem is infeasible.	7	FALSE	N/A	No
2040	C07090	None	2	The problem is infeasible.	1	FALSE	N/A	No
2041	C07091	None	2	The problem is infeasible.	1	FALSE	N/A	No
2017	C07095	None	2	The problem is infeasible.	6	FALSE	N/A	No
2025	C07111	None	2	The problem is infeasible.	1	FALSE	N/A	No
2146	C07271	None	2	The problem is infeasible.	1	FALSE	N/A	No
2147	C07276	None	2	The problem is infeasible.	1	FALSE	N/A	No
2109	C07277	None	2	The problem is infeasible.	1	FALSE	N/A	No
2145	C07301	None	2	The problem is infeasible.	4	FALSE	N/A	No
2144	C07303	None	2	The problem is infeasible.	6	FALSE	N/A	No
2127	C07304	None	2	The problem is infeasible.	5	FALSE	N/A	No
2126	C07307	None	2	The problem is infeasible.	5	FALSE	N/A	No
2105	C07335	None	2	The problem is infeasible.	4	FALSE	N/A	No
2721	C07446	None	2	The problem is infeasible.	4	FALSE	N/A	No
1993	C07478	None	2	The problem is infeasible.	9	FALSE	N/A	No
2011	C07479	None	2	The problem is infeasible.	10	FALSE	N/A	No
2413	C07490	None	2	The problem is infeasible.	1	FALSE	N/A	No
2719	C07585	None	2	The problem is infeasible.	3	FALSE	N/A	No
2729	C07645	None	2	The problem is infeasible.	2	FALSE	N/A	No
2700	C07649	None	2	The problem is infeasible.	4	FALSE	N/A	No
2001	C07731	None	2	The problem is infeasible.	43	FALSE	N/A	No
2002	C07734	None	2	The problem is infeasible.	14	FALSE	N/A	No
2095	C07838	None	2	The problem is infeasible.	1	FALSE	N/A	No
2004	C08062	None	2	The problem is infeasible.	43	FALSE	N/A	No
26	C08242	None	2	The problem is infeasible.	12	FALSE	N/A	No
3768	C08269	None	2	The problem is infeasible.	1	FALSE	N/A	No
952	C08325	None	2	The problem is infeasible.	4	FALSE	N/A	No
3254	C08334	None	2	The problem is infeasible.	4	FALSE	N/A	No
2716	C08353	None	2	The problem is infeasible.	1	FALSE	N/A	No
2797	C08537	None	2	The problem is infeasible.	3	FALSE	N/A	No
2796	C08538	None	2	The problem is infeasible.	1	FALSE	N/A	No
2800	C08539	None	2	The problem is infeasible.	17	FALSE	N/A	No
2799	C08540	None	2	The problem is infeasible.	3	FALSE	N/A	No
2802	C08543	None	2	The problem is infeasible.	7	FALSE	N/A	No
2808	C08557	None	2	The problem is infeasible.	7	FALSE	N/A	No
2801	C08565	None	2	The problem is infeasible.	79	FALSE	N/A	No
2351	C08586	None	2	The problem is infeasible.	10	FALSE	N/A	No
3425	C08613	None	2	The problem is infeasible.	1	FALSE	N/A	No
3190	C08626	None	2	The problem is infeasible.	15	FALSE	N/A	No
2993	C08637	None	2	The problem is infeasible.	15	FALSE	N/A	No
2355	C08733	None	2	The problem is infeasible.	6	FALSE	N/A	No
2353	C08734	None	2	The problem is infeasible.	6	FALSE	N/A	No
2064	C08735	None	2	The problem is infeasible.	7	FALSE	N/A	No
2354	C08737	None	2	The problem is infeasible.	6	FALSE	N/A	No
2506	C08821	None	2	The problem is infeasible.	1	FALSE	N/A	No
3444	C08897	None	2	The problem is infeasible.	4	FALSE	N/A	No
2879	C09094	None	2	The problem is infeasible.	146	FALSE	N/A	No
3542	C09140	None	2	The problem is infeasible.	145	FALSE	N/A	No
3323	C09183	None	2	The problem is infeasible.	147	FALSE	N/A	No
250	C09306	None	2	The problem is infeasible.	4	FALSE	N/A	No
3128	C09663	None	2	The problem is infeasible.	145	FALSE	N/A	No
2999	C09664	None	2	The problem is infeasible.	145	FALSE	N/A	No
2780	C09666	None	2	The problem is infeasible.	145	FALSE	N/A	No
2769	C09672	None	2	The problem is infeasible.	145	FALSE	N/A	No
2768	C09699	None	2	The problem is infeasible.	145	FALSE	N/A	No
3490	C09718	None	2	The problem is infeasible.	145	FALSE	N/A	No
2770	C09723	None	2	The problem is infeasible.	145	FALSE	N/A	No
2998	C09750	None	2	The problem is infeasible.	145	FALSE	N/A	No
3002	C09755	None	2	The problem is infeasible.	2	FALSE	N/A	No
2074	C09814	None	2	The problem is infeasible.	11	FALSE	N/A	No
2073	C09815	None	2	The problem is infeasible.	11	FALSE	N/A	No
2071	C09816	None	2	The problem is infeasible.	1	FALSE	N/A	No
2072	C09817	None	2	The problem is infeasible.	4	FALSE	N/A	No
2070	C09821	None	2	The problem is infeasible.	4	FALSE	N/A	No
2075	C09825	None	2	The problem is infeasible.	4	FALSE	N/A	No
3218	C09898	None	2	The problem is infeasible.	146	FALSE	N/A	No
3000	C10025	None	2	The problem is infeasible.	2	FALSE	N/A	No
3595	C10164	None	2	The problem is infeasible.	6	FALSE	N/A	No
3770	C10172	None	2	The problem is infeasible.	1	FALSE	N/A	No
2573	C10503	None	2	The problem is infeasible.	1	FALSE	N/A	No
1982	C10517	None	2	The problem is infeasible.	14	FALSE	N/A	No
2935	C11062	None	2	The problem is infeasible.	11	FALSE	N/A	No
3635	C11129	None	2	The problem is infeasible.	1	FALSE	N/A	No
2974	C11278	None	2	The problem is infeasible.	3	FALSE	N/A	No
2012	C11354	None	2	The problem is infeasible.	10	FALSE	N/A	No
2056	C11355	None	2	The problem is infeasible.	43	FALSE	N/A	No
2728	C11376	None	2	The problem is infeasible.	2	FALSE	N/A	No
3214	C11382	None	2	The problem is infeasible.	146	FALSE	N/A	No
2552	C11388	None	2	The problem is infeasible.	146	FALSE	N/A	No
3089	C11389	None	2	The problem is infeasible.	146	FALSE	N/A	No
2216	C11402	None	2	The problem is infeasible.	1	FALSE	N/A	No
2218	C11403	None	2	The problem is infeasible.	1	FALSE	N/A	No
2217	C11404	None	2	The problem is infeasible.	1	FALSE	N/A	No
2966	C11405	None	2	The problem is infeasible.	1	FALSE	N/A	No
2219	C11406	None	2	The problem is infeasible.	1	FALSE	N/A	No
2220	C11414	None	2	The problem is infeasible.	1	FALSE	N/A	No
2221	C11417	None	2	The problem is infeasible.	1	FALSE	N/A	No
2222	C11418	None	2	The problem is infeasible.	1	FALSE	N/A	No
2964	C11419	None	2	The problem is infeasible.	1	FALSE	N/A	No
2223	C11420	None	2	The problem is infeasible.	1	FALSE	N/A	No
2088	C11435	None	2	The problem is infeasible.	1	FALSE	N/A	No
2089	C11436	None	2	The problem is infeasible.	1	FALSE	N/A	No
2096	C11472	None	2	The problem is infeasible.	1	FALSE	N/A	No
2110	C11496	None	2	The problem is infeasible.	2	FALSE	N/A	No
2112	C11498	None	2	The problem is infeasible.	2	FALSE	N/A	No
2141	C11516	None	2	The problem is infeasible.	1	FALSE	N/A	No
2142	C11519	None	2	The problem is infeasible.	1	FALSE	N/A	No
2143	C11520	None	2	The problem is infeasible.	1	FALSE	N/A	No
2150	C11538	None	2	The problem is infeasible.	2	FALSE	N/A	No
2148	C11544	None	2	The problem is infeasible.	1	FALSE	N/A	No
2156	C11545	None	2	The problem is infeasible.	1	FALSE	N/A	No
2149	C11546	None	2	The problem is infeasible.	15	FALSE	N/A	No
2731	C11583	None	2	The problem is infeasible.	3	FALSE	N/A	No
2160	C11632	None	2	The problem is infeasible.	4	FALSE	N/A	No
2161	C11633	None	2	The problem is infeasible.	4	FALSE	N/A	No
2162	C11634	None	2	The problem is infeasible.	4	FALSE	N/A	No
2167	C11638	None	2	The problem is infeasible.	4	FALSE	N/A	No
2159	C11679	None	2	The problem is infeasible.	1	FALSE	N/A	No
3004	C11695	None	2	The problem is infeasible.	1	FALSE	N/A	No
2373	C11713	None	2	The problem is infeasible.	8	FALSE	N/A	No
2372	C11714	None	2	The problem is infeasible.	8	FALSE	N/A	No
2706	C11736	None	2	The problem is infeasible.	4	FALSE	N/A	No
2179	C11822	None	2	The problem is infeasible.	1	FALSE	N/A	No
2189	C11878	None	2	The problem is infeasible.	9	FALSE	N/A	No
2190	C11879	None	2	The problem is infeasible.	9	FALSE	N/A	No
2191	C11880	None	2	The problem is infeasible.	9	FALSE	N/A	No
2192	C11881	None	2	The problem is infeasible.	9	FALSE	N/A	No
2201	C11887	None	2	The problem is infeasible.	1	FALSE	N/A	No
2200	C11890	None	2	The problem is infeasible.	4	FALSE	N/A	No
2193	C11894	None	2	The problem is infeasible.	146	FALSE	N/A	No
2187	C11901	None	2	The problem is infeasible.	10	FALSE	N/A	No
2199	C11902	None	2	The problem is infeasible.	4	FALSE	N/A	No
1710	C11903	None	2	The problem is infeasible.	1	FALSE	N/A	No
1708	C11904	None	2	The problem is infeasible.	1	FALSE	N/A	No
856	C11907	None	2	The problem is infeasible.	15	FALSE	N/A	No
2231	C11908	None	2	The problem is infeasible.	14	FALSE	N/A	No
2236	C11926	None	2	The problem is infeasible.	14	FALSE	N/A	No
2235	C11930	None	2	The problem is infeasible.	15	FALSE	N/A	No
2227	C11945	None	2	The problem is infeasible.	4	FALSE	N/A	No
2225	C11946	None	2	The problem is infeasible.	4	FALSE	N/A	No
2226	C11947	None	2	The problem is infeasible.	4	FALSE	N/A	No
2250	C12083	None	2	The problem is infeasible.	1	FALSE	N/A	No
2265	C12107	None	2	The problem is infeasible.	1	FALSE	N/A	No
2264	C12108	None	2	The problem is infeasible.	1	FALSE	N/A	No
3409	C12115	None	2	The problem is infeasible.	15	FALSE	N/A	No
2252	C12147	None	2	The problem is infeasible.	1	FALSE	N/A	No
2260	C12212	None	2	The problem is infeasible.	1	FALSE	N/A	No
2261	C12213	None	2	The problem is infeasible.	1	FALSE	N/A	No
2262	C12214	None	2	The problem is infeasible.	1	FALSE	N/A	No
2263	C12215	None	2	The problem is infeasible.	1	FALSE	N/A	No
3475	C12270	None	2	The problem is infeasible.	44	FALSE	N/A	No
2283	C12366	None	2	The problem is infeasible.	1	FALSE	N/A	No
2284	C12367	None	2	The problem is infeasible.	1	FALSE	N/A	No
2270	C12396	None	2	The problem is infeasible.	1	FALSE	N/A	No
2271	C12397	None	2	The problem is infeasible.	1	FALSE	N/A	No
2272	C12415	None	2	The problem is infeasible.	4	FALSE	N/A	No
2273	C12417	None	2	The problem is infeasible.	4	FALSE	N/A	No
2276	C12422	None	2	The problem is infeasible.	1	FALSE	N/A	No
2277	C12423	None	2	The problem is infeasible.	1	FALSE	N/A	No
2290	C12456	None	2	The problem is infeasible.	149	FALSE	N/A	No
2294	C12476	None	2	The problem is infeasible.	1	FALSE	N/A	No
2699	C12739	None	2	The problem is infeasible.	7	FALSE	N/A	No
2328	C12833	None	2	The problem is infeasible.	3	FALSE	N/A	No
2329	C12834	None	2	The problem is infeasible.	1	FALSE	N/A	No
2330	C12835	None	2	The problem is infeasible.	1	FALSE	N/A	No
2331	C12838	None	2	The problem is infeasible.	6	FALSE	N/A	No
2336	C13378	None	2	The problem is infeasible.	17	FALSE	N/A	No
2083	C13425	None	2	The problem is infeasible.	76	FALSE	N/A	No
2338	C13636	None	2	The problem is infeasible.	6	FALSE	N/A	No
2349	C14144	None	2	The problem is infeasible.	1	FALSE	N/A	No
2348	C14145	None	2	The problem is infeasible.	1	FALSE	N/A	No
2350	C14146	None	2	The problem is infeasible.	10	FALSE	N/A	No
2514	C14151	None	2	The problem is infeasible.	4	FALSE	N/A	No
3418	C14155	None	2	The problem is infeasible.	1	FALSE	N/A	No
3420	C14156	None	2	The problem is infeasible.	148	FALSE	N/A	No
2361	C14180	None	2	The problem is infeasible.	41	FALSE	N/A	No
1877	C14463	None	2	The problem is infeasible.	16	FALSE	N/A	No
2910	C14519	None	2	The problem is infeasible.	1	FALSE	N/A	No
3281	C14531	None	2	The problem is infeasible.	1	FALSE	N/A	No
2362	C14602	None	2	The problem is infeasible.	4	FALSE	N/A	No
2363	C14604	None	2	The problem is infeasible.	4	FALSE	N/A	No
2364	C14610	None	2	The problem is infeasible.	12	FALSE	N/A	No
2386	C14781	None	2	The problem is infeasible.	8	FALSE	N/A	No
2388	C14782	None	2	The problem is infeasible.	7	FALSE	N/A	No
2367	C14786	None	2	The problem is infeasible.	8	FALSE	N/A	No
2369	C14787	None	2	The problem is infeasible.	9	FALSE	N/A	No
2368	C14791	None	2	The problem is infeasible.	8	FALSE	N/A	No
2371	C14792	None	2	The problem is infeasible.	9	FALSE	N/A	No
2370	C14793	None	2	The problem is infeasible.	9	FALSE	N/A	No
2378	C14800	None	2	The problem is infeasible.	1	FALSE	N/A	No
2381	C14801	None	2	The problem is infeasible.	1	FALSE	N/A	No
2376	C14803	None	2	The problem is infeasible.	2	FALSE	N/A	No
2377	C14804	None	2	The problem is infeasible.	2	FALSE	N/A	No
2379	C14805	None	2	The problem is infeasible.	4	FALSE	N/A	No
2380	C14806	None	2	The problem is infeasible.	4	FALSE	N/A	No
2384	C14808	None	2	The problem is infeasible.	1	FALSE	N/A	No
2385	C14809	None	2	The problem is infeasible.	1	FALSE	N/A	No
2387	C14813	None	2	The problem is infeasible.	8	FALSE	N/A	No
2389	C14814	None	2	The problem is infeasible.	7	FALSE	N/A	No
2390	C14830	None	2	The problem is infeasible.	43	FALSE	N/A	No
2392	C14839	None	2	The problem is infeasible.	1	FALSE	N/A	No
2394	C14840	None	2	The problem is infeasible.	1	FALSE	N/A	No
2397	C14842	None	2	The problem is infeasible.	1	FALSE	N/A	No
2396	C14844	None	2	The problem is infeasible.	1	FALSE	N/A	No
2393	C14847	None	2	The problem is infeasible.	3	FALSE	N/A	No
2395	C14848	None	2	The problem is infeasible.	3	FALSE	N/A	No
2398	C14850	None	2	The problem is infeasible.	1	FALSE	N/A	No
2399	C14852	None	2	The problem is infeasible.	1	FALSE	N/A	No
2401	C14855	None	2	The problem is infeasible.	1	FALSE	N/A	No
2402	C14856	None	2	The problem is infeasible.	3	FALSE	N/A	No
2404	C14861	None	2	The problem is infeasible.	1	FALSE	N/A	No
2906	C14866	None	2	The problem is infeasible.	1	FALSE	N/A	No
3175	C14909	None	2	The problem is infeasible.	1	FALSE	N/A	No
2421	C15488	None	2	The problem is infeasible.	1	FALSE	N/A	No
2449	C15509	None	2	The problem is infeasible.	148	FALSE	N/A	No
2450	C15510	None	2	The problem is infeasible.	148	FALSE	N/A	No
1781	C15522	None	2	The problem is infeasible.	4	FALSE	N/A	No
2453	C15524	None	2	The problem is infeasible.	10	FALSE	N/A	No
2436	C15532	None	2	The problem is infeasible.	29	FALSE	N/A	No
2437	C15533	None	2	The problem is infeasible.	1	FALSE	N/A	No
2443	C15547	None	2	The problem is infeasible.	7	FALSE	N/A	No
2457	C15561	None	2	The problem is infeasible.	1	FALSE	N/A	No
2458	C15562	None	2	The problem is infeasible.	1	FALSE	N/A	No
2459	C15563	None	2	The problem is infeasible.	45	FALSE	N/A	No
2463	C15568	None	2	The problem is infeasible.	1	FALSE	N/A	No
2464	C15569	None	2	The problem is infeasible.	1	FALSE	N/A	No
2473	C15583	None	2	The problem is infeasible.	2	FALSE	N/A	No
385	C15584	None	2	The problem is infeasible.	2	FALSE	N/A	No
721	C15586	None	2	The problem is infeasible.	8	FALSE	N/A	No
722	C15587	None	2	The problem is infeasible.	7	FALSE	N/A	No
2480	C15606	None	2	The problem is infeasible.	7	FALSE	N/A	No
650	C15607	None	2	The problem is infeasible.	4	FALSE	N/A	No
2781	C15613	None	2	The problem is infeasible.	1	FALSE	N/A	No
1815	C15614	None	2	The problem is infeasible.	1	FALSE	N/A	No
2478	C15650	None	2	The problem is infeasible.	8	FALSE	N/A	No
2479	C15651	None	2	The problem is infeasible.	8	FALSE	N/A	No
2481	C15666	None	2	The problem is infeasible.	2	FALSE	N/A	No
2483	C15667	None	2	The problem is infeasible.	4	FALSE	N/A	No
2485	C15668	None	2	The problem is infeasible.	26	FALSE	N/A	No
2486	C15672	None	2	The problem is infeasible.	152	FALSE	N/A	No
2492	C15767	None	2	The problem is infeasible.	42	FALSE	N/A	No
2507	C15780	None	2	The problem is infeasible.	1	FALSE	N/A	No
2508	C15781	None	2	The problem is infeasible.	1	FALSE	N/A	No
2505	C15783	None	2	The problem is infeasible.	1	FALSE	N/A	No
2517	C15858	None	2	The problem is infeasible.	9	FALSE	N/A	No
2521	C15859	None	2	The problem is infeasible.	9	FALSE	N/A	No
3424	C15867	None	2	The problem is infeasible.	1	FALSE	N/A	No
2524	C15877	None	2	The problem is infeasible.	4	FALSE	N/A	No
2525	C15878	None	2	The problem is infeasible.	4	FALSE	N/A	No
2526	C15879	None	2	The problem is infeasible.	4	FALSE	N/A	No
2512	C15882	None	2	The problem is infeasible.	5	FALSE	N/A	No
2513	C15883	None	2	The problem is infeasible.	1	FALSE	N/A	No
2528	C15886	None	2	The problem is infeasible.	1	FALSE	N/A	No
2529	C15887	None	2	The problem is infeasible.	1	FALSE	N/A	No
2531	C15892	None	2	The problem is infeasible.	11	FALSE	N/A	No
2533	C15898	None	2	The problem is infeasible.	10	FALSE	N/A	No
2534	C15900	None	2	The problem is infeasible.	1	FALSE	N/A	No
2535	C15902	None	2	The problem is infeasible.	1	FALSE	N/A	No
2536	C15903	None	2	The problem is infeasible.	1	FALSE	N/A	No
2537	C15905	None	2	The problem is infeasible.	1	FALSE	N/A	No
2538	C15908	None	2	The problem is infeasible.	1	FALSE	N/A	No
2539	C15911	None	2	The problem is infeasible.	1	FALSE	N/A	No
2565	C15926	None	2	The problem is infeasible.	1	FALSE	N/A	No
2545	C15974	None	2	The problem is infeasible.	13	FALSE	N/A	No
2544	C15976	None	2	The problem is infeasible.	25	FALSE	N/A	No
2546	C15978	None	2	The problem is infeasible.	17	FALSE	N/A	No
2518	C15986	None	2	The problem is infeasible.	5	FALSE	N/A	No
2542	C15990	None	2	The problem is infeasible.	6	FALSE	N/A	No
2543	C15992	None	2	The problem is infeasible.	4	FALSE	N/A	No
2549	C16014	None	2	The problem is infeasible.	1	FALSE	N/A	No
2550	C16015	None	2	The problem is infeasible.	1	FALSE	N/A	No
2551	C16028	None	2	The problem is infeasible.	146	FALSE	N/A	No
2555	C16074	None	2	The problem is infeasible.	8	FALSE	N/A	No
2554	C16075	None	2	The problem is infeasible.	7	FALSE	N/A	No
3243	C16138	None	2	The problem is infeasible.	1	FALSE	N/A	No
2557	C16142	None	2	The problem is infeasible.	145	FALSE	N/A	No
2556	C16143	None	2	The problem is infeasible.	146	FALSE	N/A	No
3133	C16144	None	2	The problem is infeasible.	148	FALSE	N/A	No
2571	C16149	None	2	The problem is infeasible.	4	FALSE	N/A	No
2645	C16151	None	2	The problem is infeasible.	4	FALSE	N/A	No
2651	C16159	None	2	The problem is infeasible.	1	FALSE	N/A	No
2563	C16181	None	2	The problem is infeasible.	2	FALSE	N/A	No
2572	C16187	None	2	The problem is infeasible.	1	FALSE	N/A	No
2580	C16217	None	2	The problem is infeasible.	1	FALSE	N/A	No
2581	C16218	None	2	The problem is infeasible.	1	FALSE	N/A	No
2583	C16238	None	2	The problem is infeasible.	2	FALSE	N/A	No
2153	C16242	None	2	The problem is infeasible.	1	FALSE	N/A	No
2584	C16243	None	2	The problem is infeasible.	1	FALSE	N/A	No
2586	C16246	None	2	The problem is infeasible.	4	FALSE	N/A	No
2594	C16269	None	2	The problem is infeasible.	145	FALSE	N/A	No
2596	C16273	None	2	The problem is infeasible.	1	FALSE	N/A	No
2597	C16276	None	2	The problem is infeasible.	9	FALSE	N/A	No
2598	C16291	None	2	The problem is infeasible.	10	FALSE	N/A	No
2599	C16324	None	2	The problem is infeasible.	1	FALSE	N/A	No
2600	C16325	None	2	The problem is infeasible.	1	FALSE	N/A	No
2612	C16328	None	2	The problem is infeasible.	1	FALSE	N/A	No
2613	C16329	None	2	The problem is infeasible.	1	FALSE	N/A	No
2616	C16332	None	2	The problem is infeasible.	1	FALSE	N/A	No
2617	C16333	None	2	The problem is infeasible.	1	FALSE	N/A	No
2620	C16336	None	2	The problem is infeasible.	1	FALSE	N/A	No
2621	C16337	None	2	The problem is infeasible.	1	FALSE	N/A	No
1935	C16348	None	2	The problem is infeasible.	1	FALSE	N/A	No
2630	C16352	None	2	The problem is infeasible.	1	FALSE	N/A	No
2631	C16353	None	2	The problem is infeasible.	1	FALSE	N/A	No
2642	C16374	None	2	The problem is infeasible.	2	FALSE	N/A	No
2647	C16387	None	2	The problem is infeasible.	2	FALSE	N/A	No
2667	C16463	None	2	The problem is infeasible.	44	FALSE	N/A	No
2675	C16466	None	2	The problem is infeasible.	4	FALSE	N/A	No
2677	C16468	None	2	The problem is infeasible.	1	FALSE	N/A	No
2678	C16469	None	2	The problem is infeasible.	1	FALSE	N/A	No
2685	C16474	None	2	The problem is infeasible.	11	FALSE	N/A	No
2689	C16475	None	2	The problem is infeasible.	11	FALSE	N/A	No
2686	C16476	None	2	The problem is infeasible.	12	FALSE	N/A	No
2690	C16477	None	2	The problem is infeasible.	12	FALSE	N/A	No
2691	C16488	None	2	The problem is infeasible.	1	FALSE	N/A	No
2695	C16519	None	2	The problem is infeasible.	98	FALSE	N/A	No
2726	C16543	None	2	The problem is infeasible.	2	FALSE	N/A	No
2734	C16556	None	2	The problem is infeasible.	2	FALSE	N/A	No
2736	C16561	None	2	The problem is infeasible.	2	FALSE	N/A	No
3369	C16583	None	2	The problem is infeasible.	4	FALSE	N/A	No
3371	C16597	None	2	The problem is infeasible.	4	FALSE	N/A	No
3372	C16598	None	2	The problem is infeasible.	4	FALSE	N/A	No
3374	C16600	None	2	The problem is infeasible.	4	FALSE	N/A	No
2711	C16615	None	2	The problem is infeasible.	1	FALSE	N/A	No
2713	C16619	None	2	The problem is infeasible.	1	FALSE	N/A	No
2702	C16630	None	2	The problem is infeasible.	4	FALSE	N/A	No
2703	C16631	None	2	The problem is infeasible.	4	FALSE	N/A	No
2704	C16632	None	2	The problem is infeasible.	4	FALSE	N/A	No
2705	C16633	None	2	The problem is infeasible.	4	FALSE	N/A	No
2707	C16634	None	2	The problem is infeasible.	6	FALSE	N/A	No
2698	C16635	None	2	The problem is infeasible.	2	FALSE	N/A	No
2717	C16639	None	2	The problem is infeasible.	1	FALSE	N/A	No
2723	C16641	None	2	The problem is infeasible.	2	FALSE	N/A	No
1604	C16672	None	2	The problem is infeasible.	8	FALSE	N/A	No
1589	C16674	None	2	The problem is infeasible.	42	FALSE	N/A	No
3800	C16698	None	2	The problem is infeasible.	4	FALSE	N/A	No
1237	C16717	None	2	The problem is infeasible.	1	FALSE	N/A	No
2751	C16718	None	2	The problem is infeasible.	1	FALSE	N/A	No
2754	C16737	None	2	The problem is infeasible.	8	FALSE	N/A	No
3041	C16775	None	2	The problem is infeasible.	145	FALSE	N/A	No
2755	C16826	None	2	The problem is infeasible.	147	FALSE	N/A	No
2767	C16829	None	2	The problem is infeasible.	145	FALSE	N/A	No
2774	C16999	None	2	The problem is infeasible.	2	FALSE	N/A	No
2779	C17234	None	2	The problem is infeasible.	20	FALSE	N/A	No
2782	C17343	None	2	The problem is infeasible.	1	FALSE	N/A	No
2783	C17345	None	2	The problem is infeasible.	1	FALSE	N/A	No
2784	C17346	None	2	The problem is infeasible.	1	FALSE	N/A	No
3535	C17351	None	2	The problem is infeasible.	1	FALSE	N/A	No
3534	C17352	None	2	The problem is infeasible.	1	FALSE	N/A	No
469	C17556	None	2	The problem is infeasible.	1	FALSE	N/A	No
2834	C17582	None	2	The problem is infeasible.	1	FALSE	N/A	No
2840	C17587	None	2	The problem is infeasible.	1	FALSE	N/A	No
2841	C17588	None	2	The problem is infeasible.	1	FALSE	N/A	No
3556	C17691	None	2	The problem is infeasible.	4	FALSE	N/A	No
3610	C17692	None	2	The problem is infeasible.	1	FALSE	N/A	No
3611	C17693	None	2	The problem is infeasible.	1	FALSE	N/A	No
3609	C17694	None	2	The problem is infeasible.	4	FALSE	N/A	No
3666	C17700	None	2	The problem is infeasible.	1	FALSE	N/A	No
2803	C17753	None	2	The problem is infeasible.	16	FALSE	N/A	No
2804	C17754	None	2	The problem is infeasible.	3	FALSE	N/A	No
2805	C17755	None	2	The problem is infeasible.	1	FALSE	N/A	No
2806	C17756	None	2	The problem is infeasible.	1	FALSE	N/A	No
2807	C17757	None	2	The problem is infeasible.	5	FALSE	N/A	No
2809	C17758	None	2	The problem is infeasible.	1	FALSE	N/A	No
2812	C17935	None	2	The problem is infeasible.	8	FALSE	N/A	No
2819	C17945	None	2	The problem is infeasible.	1	FALSE	N/A	No
2821	C17946	None	2	The problem is infeasible.	4	FALSE	N/A	No
3188	C17966	None	2	The problem is infeasible.	15	FALSE	N/A	No
2838	C18004	None	2	The problem is infeasible.	5	FALSE	N/A	No
2844	C18005	None	2	The problem is infeasible.	1	FALSE	N/A	No
3660	C18022	None	2	The problem is infeasible.	1	FALSE	N/A	No
2860	C18023	None	2	The problem is infeasible.	148	FALSE	N/A	No
2938	C18026	None	2	The problem is infeasible.	4	FALSE	N/A	No
2864	C18039	None	2	The problem is infeasible.	1	FALSE	N/A	No
2853	C18048	None	2	The problem is infeasible.	4	FALSE	N/A	No
2857	C18050	None	2	The problem is infeasible.	1	FALSE	N/A	No
2858	C18051	None	2	The problem is infeasible.	145	FALSE	N/A	No
2859	C18052	None	2	The problem is infeasible.	145	FALSE	N/A	No
2862	C18053	None	2	The problem is infeasible.	148	FALSE	N/A	No
2866	C18054	None	2	The problem is infeasible.	4	FALSE	N/A	No
2869	C18059	None	2	The problem is infeasible.	87	FALSE	N/A	No
2875	C18066	None	2	The problem is infeasible.	1	FALSE	N/A	No
2876	C18067	None	2	The problem is infeasible.	1	FALSE	N/A	No
2877	C18068	None	2	The problem is infeasible.	1	FALSE	N/A	No
2878	C18076	None	2	The problem is infeasible.	44	FALSE	N/A	No
2881	C18083	None	2	The problem is infeasible.	147	FALSE	N/A	No
2882	C18094	None	2	The problem is infeasible.	10	FALSE	N/A	No
2883	C18096	None	2	The problem is infeasible.	1	FALSE	N/A	No
2884	C18131	None	2	The problem is infeasible.	69	FALSE	N/A	No
2886	C18136	None	2	The problem is infeasible.	2	FALSE	N/A	No
2887	C18152	None	2	The problem is infeasible.	1	FALSE	N/A	No
2888	C18153	None	2	The problem is infeasible.	1	FALSE	N/A	No
2890	C18154	None	2	The problem is infeasible.	6	FALSE	N/A	No
2891	C18157	None	2	The problem is infeasible.	6	FALSE	N/A	No
2894	C18172	None	2	The problem is infeasible.	6	FALSE	N/A	No
2895	C18174	None	2	The problem is infeasible.	1	FALSE	N/A	No
2896	C18211	None	2	The problem is infeasible.	9	FALSE	N/A	No
2897	C18224	None	2	The problem is infeasible.	4	FALSE	N/A	No
2898	C18229	None	2	The problem is infeasible.	146	FALSE	N/A	No
2899	C18235	None	2	The problem is infeasible.	1	FALSE	N/A	No
3687	C18239	None	2	The problem is infeasible.	1	FALSE	N/A	No
2901	C18241	None	2	The problem is infeasible.	3	FALSE	N/A	No
2902	C18242	None	2	The problem is infeasible.	1	FALSE	N/A	No
2903	C18243	None	2	The problem is infeasible.	1	FALSE	N/A	No
2905	C18245	None	2	The problem is infeasible.	145	FALSE	N/A	No
2913	C18257	None	2	The problem is infeasible.	4	FALSE	N/A	No
2916	C18258	None	2	The problem is infeasible.	4	FALSE	N/A	No
2918	C18261	None	2	The problem is infeasible.	1	FALSE	N/A	No
2917	C18262	None	2	The problem is infeasible.	1	FALSE	N/A	No
2912	C18263	None	2	The problem is infeasible.	4	FALSE	N/A	No
2915	C18264	None	2	The problem is infeasible.	4	FALSE	N/A	No
2911	C18265	None	2	The problem is infeasible.	4	FALSE	N/A	No
2914	C18266	None	2	The problem is infeasible.	4	FALSE	N/A	No
2909	C18267	None	2	The problem is infeasible.	1	FALSE	N/A	No
2925	C18303	None	2	The problem is infeasible.	7	FALSE	N/A	No
2929	C18304	None	2	The problem is infeasible.	1	FALSE	N/A	No
2930	C18305	None	2	The problem is infeasible.	1	FALSE	N/A	No
2926	C18308	None	2	The problem is infeasible.	7	FALSE	N/A	No
2927	C18309	None	2	The problem is infeasible.	1	FALSE	N/A	No
2928	C18310	None	2	The problem is infeasible.	1	FALSE	N/A	No
2936	C18323	None	2	The problem is infeasible.	35	FALSE	N/A	No
2940	C18324	None	2	The problem is infeasible.	4	FALSE	N/A	No
2937	C18351	None	2	The problem is infeasible.	4	FALSE	N/A	No
2952	C18472	None	2	The problem is infeasible.	1	FALSE	N/A	No
2951	C18473	None	2	The problem is infeasible.	1	FALSE	N/A	No
2941	C18630	None	2	The problem is infeasible.	4	FALSE	N/A	No
2943	C18634	None	2	The problem is infeasible.	1	FALSE	N/A	No
2946	C18640	None	2	The problem is infeasible.	1	FALSE	N/A	No
2947	C18641	None	2	The problem is infeasible.	1	FALSE	N/A	No
2948	C18672	None	2	The problem is infeasible.	2	FALSE	N/A	No
2949	C18796	None	2	The problem is infeasible.	5	FALSE	N/A	No
2965	C19079	None	2	The problem is infeasible.	1	FALSE	N/A	No
2960	C19081	None	2	The problem is infeasible.	1	FALSE	N/A	No
2961	C19082	None	2	The problem is infeasible.	1	FALSE	N/A	No
2963	C19084	None	2	The problem is infeasible.	1	FALSE	N/A	No
2968	C19155	None	2	The problem is infeasible.	1	FALSE	N/A	No
3075	C19241	None	2	The problem is infeasible.	1	FALSE	N/A	No
2976	C19489	None	2	The problem is infeasible.	1	FALSE	N/A	No
2977	C19490	None	2	The problem is infeasible.	1	FALSE	N/A	No
3249	C19491	None	2	The problem is infeasible.	4	FALSE	N/A	No
2980	C19563	None	2	The problem is infeasible.	4	FALSE	N/A	No
2981	C19564	None	2	The problem is infeasible.	4	FALSE	N/A	No
2989	C19565	None	2	The problem is infeasible.	4	FALSE	N/A	No
2984	C19566	None	2	The problem is infeasible.	2	FALSE	N/A	No
2987	C19577	None	2	The problem is infeasible.	2	FALSE	N/A	No
2982	C19580	None	2	The problem is infeasible.	4	FALSE	N/A	No
2983	C19581	None	2	The problem is infeasible.	4	FALSE	N/A	No
2990	C19582	None	2	The problem is infeasible.	4	FALSE	N/A	No
2973	C19586	None	2	The problem is infeasible.	1	FALSE	N/A	No
2975	C19588	None	2	The problem is infeasible.	1	FALSE	N/A	No
2991	C19604	None	2	The problem is infeasible.	1	FALSE	N/A	No
2992	C19607	None	2	The problem is infeasible.	1	FALSE	N/A	No
5	C19610	None	2	The problem is infeasible.	1	FALSE	N/A	No
6	C19611	None	2	The problem is infeasible.	1	FALSE	N/A	No
3015	C19619	None	2	The problem is infeasible.	145	FALSE	N/A	No
3005	C19670	None	2	The problem is infeasible.	4	FALSE	N/A	No
3009	C19680	None	2	The problem is infeasible.	6	FALSE	N/A	No
3010	C19681	None	2	The problem is infeasible.	3	FALSE	N/A	No
3011	C19683	None	2	The problem is infeasible.	1	FALSE	N/A	No
3013	C19684	None	2	The problem is infeasible.	1	FALSE	N/A	No
3017	C19689	None	2	The problem is infeasible.	1	FALSE	N/A	No
3018	C19690	None	2	The problem is infeasible.	1	FALSE	N/A	No
3547	C19693	None	2	The problem is infeasible.	1	FALSE	N/A	No
3020	C19699	None	2	The problem is infeasible.	1	FALSE	N/A	No
3019	C19700	None	2	The problem is infeasible.	1	FALSE	N/A	No
3023	C19702	None	2	The problem is infeasible.	1	FALSE	N/A	No
3762	C19706	None	2	The problem is infeasible.	4	FALSE	N/A	No
3029	C19725	None	2	The problem is infeasible.	1	FALSE	N/A	No
3031	C19734	None	2	The problem is infeasible.	145	FALSE	N/A	No
3033	C19735	None	2	The problem is infeasible.	146	FALSE	N/A	No
3034	C19736	None	2	The problem is infeasible.	148	FALSE	N/A	No
3035	C19737	None	2	The problem is infeasible.	146	FALSE	N/A	No
3036	C19738	None	2	The problem is infeasible.	146	FALSE	N/A	No
3037	C19741	None	2	The problem is infeasible.	145	FALSE	N/A	No
3038	C19742	None	2	The problem is infeasible.	145	FALSE	N/A	No
3044	C19743	None	2	The problem is infeasible.	145	FALSE	N/A	No
3039	C19744	None	2	The problem is infeasible.	145	FALSE	N/A	No
3030	C19745	None	2	The problem is infeasible.	1	FALSE	N/A	No
3040	C19748	None	2	The problem is infeasible.	145	FALSE	N/A	No
2749	C19749	None	2	The problem is infeasible.	145	FALSE	N/A	No
3042	C19753	None	2	The problem is infeasible.	145	FALSE	N/A	No
3043	C19754	None	2	The problem is infeasible.	145	FALSE	N/A	No
3045	C19755	None	2	The problem is infeasible.	145	FALSE	N/A	No
3046	C19756	None	2	The problem is infeasible.	145	FALSE	N/A	No
3047	C19758	None	2	The problem is infeasible.	5	FALSE	N/A	No
3032	C19760	None	2	The problem is infeasible.	148	FALSE	N/A	No
3058	C19775	None	2	The problem is infeasible.	4	FALSE	N/A	No
3059	C19778	None	2	The problem is infeasible.	1	FALSE	N/A	No
3060	C19780	None	2	The problem is infeasible.	1	FALSE	N/A	No
3063	C19781	None	2	The problem is infeasible.	26	FALSE	N/A	No
3061	C19782	None	2	The problem is infeasible.	1	FALSE	N/A	No
3062	C19783	None	2	The problem is infeasible.	1	FALSE	N/A	No
3064	C19784	None	2	The problem is infeasible.	1	FALSE	N/A	No
3065	C19785	None	2	The problem is infeasible.	1	FALSE	N/A	No
3066	C19786	None	2	The problem is infeasible.	1	FALSE	N/A	No
3067	C19787	None	2	The problem is infeasible.	13	FALSE	N/A	No
3068	C19788	None	2	The problem is infeasible.	1	FALSE	N/A	No
3069	C19789	None	2	The problem is infeasible.	1	FALSE	N/A	No
3070	C19791	None	2	The problem is infeasible.	1	FALSE	N/A	No
3071	C19792	None	2	The problem is infeasible.	1	FALSE	N/A	No
2522	C19795	None	2	The problem is infeasible.	10	FALSE	N/A	No
3079	C19809	None	2	The problem is infeasible.	19	FALSE	N/A	No
3081	C19810	None	2	The problem is infeasible.	4	FALSE	N/A	No
3083	C19814	None	2	The problem is infeasible.	146	FALSE	N/A	No
3082	C19815	None	2	The problem is infeasible.	147	FALSE	N/A	No
3084	C19816	None	2	The problem is infeasible.	146	FALSE	N/A	No
3085	C19817	None	2	The problem is infeasible.	9	FALSE	N/A	No
3086	C19822	None	2	The problem is infeasible.	4	FALSE	N/A	No
3087	C19823	None	2	The problem is infeasible.	40	FALSE	N/A	No
3091	C19826	None	2	The problem is infeasible.	4	FALSE	N/A	No
3088	C19829	None	2	The problem is infeasible.	15	FALSE	N/A	No
3092	C19830	None	2	The problem is infeasible.	4	FALSE	N/A	No
3093	C19831	None	2	The problem is infeasible.	4	FALSE	N/A	No
3094	C19833	None	2	The problem is infeasible.	15	FALSE	N/A	No
3095	C19834	None	2	The problem is infeasible.	6	FALSE	N/A	No
3096	C19836	None	2	The problem is infeasible.	148	FALSE	N/A	No
2995	C19837	None	2	The problem is infeasible.	64	FALSE	N/A	No
3101	C19848	None	2	The problem is infeasible.	2	FALSE	N/A	No
3103	C19852	None	2	The problem is infeasible.	146	FALSE	N/A	No
3107	C19857	None	2	The problem is infeasible.	1	FALSE	N/A	No
3097	C19864	None	2	The problem is infeasible.	2	FALSE	N/A	No
3116	C19870	None	2	The problem is infeasible.	1	FALSE	N/A	No
3751	C19871	None	2	The problem is infeasible.	3	FALSE	N/A	No
3120	C19879	None	2	The problem is infeasible.	1	FALSE	N/A	No
3121	C19880	None	2	The problem is infeasible.	1	FALSE	N/A	No
3122	C19881	None	2	The problem is infeasible.	3	FALSE	N/A	No
3129	C19893	None	2	The problem is infeasible.	145	FALSE	N/A	No
3130	C19894	None	2	The problem is infeasible.	9	FALSE	N/A	No
3135	C19907	None	2	The problem is infeasible.	2	FALSE	N/A	No
3136	C19909	None	2	The problem is infeasible.	1	FALSE	N/A	No
3137	C19910	None	2	The problem is infeasible.	1	FALSE	N/A	No
3138	C19929	None	2	The problem is infeasible.	16	FALSE	N/A	No
3192	C19934	None	2	The problem is infeasible.	1	FALSE	N/A	No
3176	C19944	None	2	The problem is infeasible.	1	FALSE	N/A	No
3141	C19946	None	2	The problem is infeasible.	4	FALSE	N/A	No
3148	C19960	None	2	The problem is infeasible.	14	FALSE	N/A	No
3150	C19963	None	2	The problem is infeasible.	147	FALSE	N/A	No
3151	C19964	None	2	The problem is infeasible.	147	FALSE	N/A	No
3152	C19965	None	2	The problem is infeasible.	2	FALSE	N/A	No
3154	C19967	None	2	The problem is infeasible.	1	FALSE	N/A	No
3155	C19968	None	2	The problem is infeasible.	1	FALSE	N/A	No
3156	C19969	None	2	The problem is infeasible.	1	FALSE	N/A	No
3157	C19970	None	2	The problem is infeasible.	1	FALSE	N/A	No
3162	C19972	None	2	The problem is infeasible.	1	FALSE	N/A	No
3158	C19973	None	2	The problem is infeasible.	146	FALSE	N/A	No
3159	C19974	None	2	The problem is infeasible.	146	FALSE	N/A	No
3160	C19975	None	2	The problem is infeasible.	4	FALSE	N/A	No
3161	C20062	None	2	The problem is infeasible.	4	FALSE	N/A	No
3163	C20082	None	2	The problem is infeasible.	1	FALSE	N/A	No
3165	C20083	None	2	The problem is infeasible.	3	FALSE	N/A	No
3168	C20155	None	2	The problem is infeasible.	4	FALSE	N/A	No
3177	C20161	None	2	The problem is infeasible.	145	FALSE	N/A	No
3178	C20163	None	2	The problem is infeasible.	145	FALSE	N/A	No
3179	C20173	None	2	The problem is infeasible.	145	FALSE	N/A	No
3180	C20174	None	2	The problem is infeasible.	145	FALSE	N/A	No
3185	C20175	None	2	The problem is infeasible.	145	FALSE	N/A	No
3186	C20177	None	2	The problem is infeasible.	145	FALSE	N/A	No
3187	C20178	None	2	The problem is infeasible.	145	FALSE	N/A	No
3181	C20179	None	2	The problem is infeasible.	145	FALSE	N/A	No
3182	C20181	None	2	The problem is infeasible.	145	FALSE	N/A	No
3183	C20182	None	2	The problem is infeasible.	145	FALSE	N/A	No
3184	C20184	None	2	The problem is infeasible.	145	FALSE	N/A	No
3189	C20188	None	2	The problem is infeasible.	15	FALSE	N/A	No
3191	C20189	None	2	The problem is infeasible.	15	FALSE	N/A	No
3169	C20190	None	2	The problem is infeasible.	53	FALSE	N/A	No
3193	C20201	None	2	The problem is infeasible.	1	FALSE	N/A	No
3216	C20230	None	2	The problem is infeasible.	146	FALSE	N/A	No
3205	C20231	None	2	The problem is infeasible.	1	FALSE	N/A	No
3207	C20232	None	2	The problem is infeasible.	1	FALSE	N/A	No
3202	C20235	None	2	The problem is infeasible.	1	FALSE	N/A	No
2939	C20238	None	2	The problem is infeasible.	4	FALSE	N/A	No
3236	C20239	None	2	The problem is infeasible.	1	FALSE	N/A	No
3174	C20240	None	2	The problem is infeasible.	9	FALSE	N/A	No
3215	C20242	None	2	The problem is infeasible.	146	FALSE	N/A	No
3220	C20243	None	2	The problem is infeasible.	1	FALSE	N/A	No
3222	C20244	None	2	The problem is infeasible.	146	FALSE	N/A	No
3223	C20246	None	2	The problem is infeasible.	1	FALSE	N/A	No
3224	C20247	None	2	The problem is infeasible.	1	FALSE	N/A	No
3225	C20248	None	2	The problem is infeasible.	1	FALSE	N/A	No
3206	C20249	None	2	The problem is infeasible.	1	FALSE	N/A	No
3208	C20250	None	2	The problem is infeasible.	1	FALSE	N/A	No
3210	C20251	None	2	The problem is infeasible.	7	FALSE	N/A	No
3212	C20252	None	2	The problem is infeasible.	1	FALSE	N/A	No
3227	C20253	None	2	The problem is infeasible.	1	FALSE	N/A	No
3226	C20254	None	2	The problem is infeasible.	1	FALSE	N/A	No
1545	C20258	None	2	The problem is infeasible.	15	FALSE	N/A	No
3235	C20267	None	2	The problem is infeasible.	1	FALSE	N/A	No
3217	C20270	None	2	The problem is infeasible.	148	FALSE	N/A	No
3237	C20271	None	2	The problem is infeasible.	1	FALSE	N/A	No
3240	C20276	None	2	The problem is infeasible.	6	FALSE	N/A	No
3241	C20277	None	2	The problem is infeasible.	19	FALSE	N/A	No
3242	C20279	None	2	The problem is infeasible.	1	FALSE	N/A	No
3245	C20297	None	2	The problem is infeasible.	1	FALSE	N/A	No
3244	C20299	None	2	The problem is infeasible.	1	FALSE	N/A	No
3250	C20312	None	2	The problem is infeasible.	4	FALSE	N/A	No
3251	C20315	None	2	The problem is infeasible.	4	FALSE	N/A	No
3255	C20320	None	2	The problem is infeasible.	1	FALSE	N/A	No
3256	C20324	None	2	The problem is infeasible.	1	FALSE	N/A	No
3259	C20329	None	2	The problem is infeasible.	1	FALSE	N/A	No
3260	C20330	None	2	The problem is infeasible.	3	FALSE	N/A	No
3268	C20352	None	2	The problem is infeasible.	1	FALSE	N/A	No
3270	C20354	None	2	The problem is infeasible.	4	FALSE	N/A	No
3271	C20357	None	2	The problem is infeasible.	5	FALSE	N/A	No
3634	C20361	None	2	The problem is infeasible.	1	FALSE	N/A	No
3274	C20367	None	2	The problem is infeasible.	2	FALSE	N/A	No
3295	C20406	None	2	The problem is infeasible.	147	FALSE	N/A	No
3291	C20413	None	2	The problem is infeasible.	6	FALSE	N/A	No
3296	C20418	None	2	The problem is infeasible.	1	FALSE	N/A	No
3297	C20419	None	2	The problem is infeasible.	5	FALSE	N/A	No
3301	C20422	None	2	The problem is infeasible.	1	FALSE	N/A	No
3302	C20423	None	2	The problem is infeasible.	1	FALSE	N/A	No
3303	C20424	None	2	The problem is infeasible.	1	FALSE	N/A	No
3528	C20449	None	2	The problem is infeasible.	1	FALSE	N/A	No
3319	C20460	None	2	The problem is infeasible.	2	FALSE	N/A	No
3324	C20463	None	2	The problem is infeasible.	6	FALSE	N/A	No
3339	C20475	None	2	The problem is infeasible.	6	FALSE	N/A	No
3340	C20477	None	2	The problem is infeasible.	145	FALSE	N/A	No
3341	C20479	None	2	The problem is infeasible.	145	FALSE	N/A	No
3342	C20480	None	2	The problem is infeasible.	145	FALSE	N/A	No
3343	C20481	None	2	The problem is infeasible.	147	FALSE	N/A	No
3344	C20482	None	2	The problem is infeasible.	1	FALSE	N/A	No
3345	C20483	None	2	The problem is infeasible.	1	FALSE	N/A	No
3346	C20486	None	2	The problem is infeasible.	146	FALSE	N/A	No
3348	C20487	None	2	The problem is infeasible.	46	FALSE	N/A	No
3349	C20488	None	2	The problem is infeasible.	46	FALSE	N/A	No
3361	C20559	None	2	The problem is infeasible.	68	FALSE	N/A	No
3362	C20560	None	2	The problem is infeasible.	6	FALSE	N/A	No
3363	C20562	None	2	The problem is infeasible.	115	FALSE	N/A	No
3364	C20565	None	2	The problem is infeasible.	61	FALSE	N/A	No
3366	C20566	None	2	The problem is infeasible.	43	FALSE	N/A	No
3365	C20567	None	2	The problem is infeasible.	44	FALSE	N/A	No
3367	C20568	None	2	The problem is infeasible.	1	FALSE	N/A	No
3368	C20569	None	2	The problem is infeasible.	1	FALSE	N/A	No
3422	C20576	None	2	The problem is infeasible.	145	FALSE	N/A	No
3370	C20581	None	2	The problem is infeasible.	4	FALSE	N/A	No
3373	C20582	None	2	The problem is infeasible.	4	FALSE	N/A	No
3390	C20620	None	2	The problem is infeasible.	1	FALSE	N/A	No
3395	C20627	None	2	The problem is infeasible.	8	FALSE	N/A	No
3401	C20636	None	2	The problem is infeasible.	148	FALSE	N/A	No
3404	C20639	None	2	The problem is infeasible.	4	FALSE	N/A	No
3405	C20641	None	2	The problem is infeasible.	52	FALSE	N/A	No
3408	C20644	None	2	The problem is infeasible.	16	FALSE	N/A	No
3410	C20651	None	2	The problem is infeasible.	4	FALSE	N/A	No
3426	C20664	None	2	The problem is infeasible.	146	FALSE	N/A	No
3440	C20674	None	2	The problem is infeasible.	1	FALSE	N/A	No
3544	C20680	None	2	The problem is infeasible.	1	FALSE	N/A	No
3433	C20682	None	2	The problem is infeasible.	1	FALSE	N/A	No
3434	C20684	None	2	The problem is infeasible.	52	FALSE	N/A	No
3438	C20689	None	2	The problem is infeasible.	1	FALSE	N/A	No
3442	C20705	None	2	The problem is infeasible.	1	FALSE	N/A	No
3447	C20710	None	2	The problem is infeasible.	43	FALSE	N/A	No
3458	C20737	None	2	The problem is infeasible.	148	FALSE	N/A	No
3459	C20738	None	2	The problem is infeasible.	1	FALSE	N/A	No
3460	C20746	None	2	The problem is infeasible.	35	FALSE	N/A	No
3461	C20747	None	2	The problem is infeasible.	33	FALSE	N/A	No
3462	C20748	None	2	The problem is infeasible.	1	FALSE	N/A	No
3464	C20750	None	2	The problem is infeasible.	1	FALSE	N/A	No
3470	C20768	None	2	The problem is infeasible.	1	FALSE	N/A	No
3471	C20772	None	2	The problem is infeasible.	43	FALSE	N/A	No
3472	C20773	None	2	The problem is infeasible.	2	FALSE	N/A	No
3473	C20774	None	2	The problem is infeasible.	1	FALSE	N/A	No
3478	C20776	None	2	The problem is infeasible.	41	FALSE	N/A	No
3479	C20782	None	2	The problem is infeasible.	44	FALSE	N/A	No
3484	C20798	None	2	The problem is infeasible.	1	FALSE	N/A	No
3485	C20800	None	2	The problem is infeasible.	1	FALSE	N/A	No
3486	C20801	None	2	The problem is infeasible.	1	FALSE	N/A	No
3487	C20804	None	2	The problem is infeasible.	145	FALSE	N/A	No
3495	C20829	None	2	The problem is infeasible.	1	FALSE	N/A	No
3496	C20830	None	2	The problem is infeasible.	1	FALSE	N/A	No
3491	C20831	None	2	The problem is infeasible.	1	FALSE	N/A	No
3492	C20834	None	2	The problem is infeasible.	145	FALSE	N/A	No
3493	C20835	None	2	The problem is infeasible.	1	FALSE	N/A	No
3494	C20836	None	2	The problem is infeasible.	1	FALSE	N/A	No
3502	C20843	None	2	The problem is infeasible.	96	FALSE	N/A	No
3503	C20846	None	2	The problem is infeasible.	7	FALSE	N/A	No
3509	C20852	None	2	The problem is infeasible.	1	FALSE	N/A	No
3510	C20853	None	2	The problem is infeasible.	1	FALSE	N/A	No
3518	C20887	None	2	The problem is infeasible.	14	FALSE	N/A	No
3521	C20891	None	2	The problem is infeasible.	4	FALSE	N/A	No
3522	C20892	None	2	The problem is infeasible.	4	FALSE	N/A	No
3523	C20893	None	2	The problem is infeasible.	4	FALSE	N/A	No
3526	C20899	None	2	The problem is infeasible.	1	FALSE	N/A	No
3527	C20900	None	2	The problem is infeasible.	1	FALSE	N/A	No
3529	C20901	None	2	The problem is infeasible.	1	FALSE	N/A	No
3531	C20903	None	2	The problem is infeasible.	1	FALSE	N/A	No
3619	C20905	None	2	The problem is infeasible.	19	FALSE	N/A	No
3538	C20917	None	2	The problem is infeasible.	1	FALSE	N/A	No
3536	C20918	None	2	The problem is infeasible.	1	FALSE	N/A	No
3539	C20919	None	2	The problem is infeasible.	1	FALSE	N/A	No
3537	C20920	None	2	The problem is infeasible.	1	FALSE	N/A	No
3540	C20922	None	2	The problem is infeasible.	145	FALSE	N/A	No
3541	C20923	None	2	The problem is infeasible.	145	FALSE	N/A	No
3543	C20924	None	2	The problem is infeasible.	145	FALSE	N/A	No
3554	C20953	None	2	The problem is infeasible.	68	FALSE	N/A	No
3568	C20955	None	2	The problem is infeasible.	19	FALSE	N/A	No
3555	C20956	None	2	The problem is infeasible.	4	FALSE	N/A	No
3557	C20957	None	2	The problem is infeasible.	1	FALSE	N/A	No
3558	C20958	None	2	The problem is infeasible.	1	FALSE	N/A	No
3559	C20959	None	2	The problem is infeasible.	1	FALSE	N/A	No
3560	C20960	None	2	The problem is infeasible.	1	FALSE	N/A	No
3569	C20968	None	2	The problem is infeasible.	19	FALSE	N/A	No
3580	C20981	None	2	The problem is infeasible.	1	FALSE	N/A	No
3581	C20982	None	2	The problem is infeasible.	152	FALSE	N/A	No
3583	C20984	None	2	The problem is infeasible.	147	FALSE	N/A	No
3585	C20987	None	2	The problem is infeasible.	38	FALSE	N/A	No
3594	C20994	None	2	The problem is infeasible.	1	FALSE	N/A	No
3593	C20995	None	2	The problem is infeasible.	4	FALSE	N/A	No
3614	C21002	None	2	The problem is infeasible.	148	FALSE	N/A	No
3615	C21003	None	2	The problem is infeasible.	148	FALSE	N/A	No
3592	C21008	None	2	The problem is infeasible.	41	FALSE	N/A	No
3589	C21017	None	2	The problem is infeasible.	35	FALSE	N/A	No
3590	C21026	None	2	The problem is infeasible.	26	FALSE	N/A	No
430	C21028	None	2	The problem is infeasible.	4	FALSE	N/A	No
986	C21029	None	2	The problem is infeasible.	4	FALSE	N/A	No
3597	C21030	None	2	The problem is infeasible.	4	FALSE	N/A	No
3598	C21064	None	2	The problem is infeasible.	6	FALSE	N/A	No
3600	C21070	None	2	The problem is infeasible.	2	FALSE	N/A	No
3601	C21075	None	2	The problem is infeasible.	1	FALSE	N/A	No
3605	C21085	None	2	The problem is infeasible.	43	FALSE	N/A	No
3606	C21089	None	2	The problem is infeasible.	1	FALSE	N/A	No
3607	C21090	None	2	The problem is infeasible.	1	FALSE	N/A	No
3608	C21092	None	2	The problem is infeasible.	1	FALSE	N/A	No
3612	C21094	None	2	The problem is infeasible.	42	FALSE	N/A	No
3618	C21102	None	2	The problem is infeasible.	1	FALSE	N/A	No
3620	C21107	None	2	The problem is infeasible.	67	FALSE	N/A	No
3692	C21116	None	2	The problem is infeasible.	148	FALSE	N/A	No
3624	C21138	None	2	The problem is infeasible.	1	FALSE	N/A	No
3625	C21139	None	2	The problem is infeasible.	1	FALSE	N/A	No
3629	C21140	None	2	The problem is infeasible.	1	FALSE	N/A	No
3628	C21141	None	2	The problem is infeasible.	1	FALSE	N/A	No
3627	C21142	None	2	The problem is infeasible.	1	FALSE	N/A	No
3632	C21153	None	2	The problem is infeasible.	3	FALSE	N/A	No
3633	C21154	None	2	The problem is infeasible.	1	FALSE	N/A	No
3636	C21155	None	2	The problem is infeasible.	1	FALSE	N/A	No
3640	C21159	None	2	The problem is infeasible.	1	FALSE	N/A	No
3642	C21160	None	2	The problem is infeasible.	20	FALSE	N/A	No
3650	C21180	None	2	The problem is infeasible.	6	FALSE	N/A	No
3651	C21181	None	2	The problem is infeasible.	6	FALSE	N/A	No
3652	C21182	None	2	The problem is infeasible.	6	FALSE	N/A	No
3653	C21186	None	2	The problem is infeasible.	1	FALSE	N/A	No
3654	C21187	None	2	The problem is infeasible.	1	FALSE	N/A	No
3659	C21192	None	2	The problem is infeasible.	1	FALSE	N/A	No
3656	C21215	None	2	The problem is infeasible.	2	FALSE	N/A	No
3658	C21217	None	2	The problem is infeasible.	2	FALSE	N/A	No
3665	C21219	None	2	The problem is infeasible.	1	FALSE	N/A	No
3673	C21283	None	2	The problem is infeasible.	6	FALSE	N/A	No
3674	C21284	None	2	The problem is infeasible.	2	FALSE	N/A	No
3676	C21287	None	2	The problem is infeasible.	11	FALSE	N/A	No
3683	C21298	None	2	The problem is infeasible.	1	FALSE	N/A	No
3685	C21308	None	2	The problem is infeasible.	68	FALSE	N/A	No
3686	C21310	None	2	The problem is infeasible.	1	FALSE	N/A	No
3688	C21331	None	2	The problem is infeasible.	1	FALSE	N/A	No
3691	C21334	None	2	The problem is infeasible.	2	FALSE	N/A	No
3694	C21368	None	2	The problem is infeasible.	2	FALSE	N/A	No
3697	C21374	None	2	The problem is infeasible.	1	FALSE	N/A	No
3748	C21410	None	2	The problem is infeasible.	1	FALSE	N/A	No
3746	C21411	None	2	The problem is infeasible.	1	FALSE	N/A	No
3750	C21412	None	2	The problem is infeasible.	1	FALSE	N/A	No
3747	C21413	None	2	The problem is infeasible.	1	FALSE	N/A	No
3707	C21414	None	2	The problem is infeasible.	1	FALSE	N/A	No
3711	C21419	None	2	The problem is infeasible.	2	FALSE	N/A	No
3712	C21420	None	2	The problem is infeasible.	1	FALSE	N/A	No
3713	C21421	None	2	The problem is infeasible.	1	FALSE	N/A	No
3714	C21422	None	2	The problem is infeasible.	2	FALSE	N/A	No
3715	C21427	None	2	The problem is infeasible.	1	FALSE	N/A	No
3716	C21428	None	2	The problem is infeasible.	1	FALSE	N/A	No
3717	C21429	None	2	The problem is infeasible.	1	FALSE	N/A	No
3718	C21431	None	2	The problem is infeasible.	6	FALSE	N/A	No
3719	C21432	None	2	The problem is infeasible.	1	FALSE	N/A	No
3720	C21433	None	2	The problem is infeasible.	1	FALSE	N/A	No
3721	C21434	None	2	The problem is infeasible.	1	FALSE	N/A	No
3723	C21435	None	2	The problem is infeasible.	1	FALSE	N/A	No
3731	C21450	None	2	The problem is infeasible.	2	FALSE	N/A	No
3733	C21452	None	2	The problem is infeasible.	1	FALSE	N/A	No
3735	C21454	None	2	The problem is infeasible.	1	FALSE	N/A	No
3739	C21459	None	2	The problem is infeasible.	1	FALSE	N/A	No
3740	C21460	None	2	The problem is infeasible.	2	FALSE	N/A	No
3742	C21469	None	2	The problem is infeasible.	1	FALSE	N/A	No
3743	C21470	None	2	The problem is infeasible.	1	FALSE	N/A	No
3744	C21471	None	2	The problem is infeasible.	1	FALSE	N/A	No
3745	C21472	None	2	The problem is infeasible.	1	FALSE	N/A	No
3749	C21474	None	2	The problem is infeasible.	1	FALSE	N/A	No
3752	C21485	None	2	The problem is infeasible.	1	FALSE	N/A	No
3764	C21510	None	2	The problem is infeasible.	2	FALSE	N/A	No
3769	C21513	None	2	The problem is infeasible.	1	FALSE	N/A	No
3771	C21514	None	2	The problem is infeasible.	1	FALSE	N/A	No
3774	C21525	None	2	The problem is infeasible.	4	FALSE	N/A	No
3776	C21559	None	2	The problem is infeasible.	41	FALSE	N/A	No
3779	C21589	None	2	The problem is infeasible.	1	FALSE	N/A	No
3780	C21590	None	2	The problem is infeasible.	1	FALSE	N/A	No
3781	C21599	None	2	The problem is infeasible.	1	FALSE	N/A	No
3782	C21600	None	2	The problem is infeasible.	1	FALSE	N/A	No
3787	C21612	None	2	The problem is infeasible.	1	FALSE	N/A	No
3790	C21616	None	2	The problem is infeasible.	1	FALSE	N/A	No
3792	C21617	None	2	The problem is infeasible.	1	FALSE	N/A	No
3791	C21618	None	2	The problem is infeasible.	1	FALSE	N/A	No
3803	C21620	None	2	The problem is infeasible.	1	FALSE	N/A	No
3807	C21622	None	2	The problem is infeasible.	1	FALSE	N/A	No
3802	C21653	None	2	The problem is infeasible.	146	FALSE	N/A	No
3801	C21654	None	2	The problem is infeasible.	147	FALSE	N/A	No
3810	C21656	None	2	The problem is infeasible.	147	FALSE	N/A	No
3811	C21658	None	2	The problem is infeasible.	147	FALSE	N/A	No
3812	C21660	None	2	The problem is infeasible.	145	FALSE	N/A	No
3813	C21661	None	2	The problem is infeasible.	146	FALSE	N/A	No
3805	C21664	None	2	The problem is infeasible.	1	FALSE	N/A	No
3814	C21670	None	2	The problem is infeasible.	146	FALSE	N/A	No
3815	C21676	None	2	The problem is infeasible.	145	FALSE	N/A	No
3816	C21677	None	2	The problem is infeasible.	145	FALSE	N/A	No
3817	C21679	None	2	The problem is infeasible.	145	FALSE	N/A	No
3818	C21681	None	2	The problem is infeasible.	145	FALSE	N/A	No
3819	C21684	None	2	The problem is infeasible.	145	FALSE	N/A	No
3820	C21685	None	2	The problem is infeasible.	145	FALSE	N/A	No
3821	C21686	None	2	The problem is infeasible.	145	FALSE	N/A	No
3822	C21687	None	2	The problem is infeasible.	146	FALSE	N/A	No
3823	C21688	None	2	The problem is infeasible.	146	FALSE	N/A	No
3824	C21689	None	2	The problem is infeasible.	145	FALSE	N/A	No
3825	C21690	None	2	The problem is infeasible.	145	FALSE	N/A	No
3826	C21693	None	2	The problem is infeasible.	145	FALSE	N/A	No
3827	C21694	None	2	The problem is infeasible.	145	FALSE	N/A	No
3828	C21695	None	2	The problem is infeasible.	145	FALSE	N/A	No
3829	C21698	None	2	The problem is infeasible.	145	FALSE	N/A	No
3830	C21700	None	2	The problem is infeasible.	145	FALSE	N/A	No
3831	C21701	None	2	The problem is infeasible.	146	FALSE	N/A	No
3832	C21702	None	2	The problem is infeasible.	146	FALSE	N/A	No
3833	C21703	None	2	The problem is infeasible.	146	FALSE	N/A	No
3834	C21705	None	2	The problem is infeasible.	145	FALSE	N/A	No
3835	C21706	None	2	The problem is infeasible.	146	FALSE	N/A	No
3836	C21707	None	2	The problem is infeasible.	145	FALSE	N/A	No
3837	C21708	None	2	The problem is infeasible.	145	FALSE	N/A	No
3838	C21709	None	2	The problem is infeasible.	9	FALSE	N/A	No
3839	C21710	None	2	The problem is infeasible.	145	FALSE	N/A	No
3840	C21711	None	2	The problem is infeasible.	4	FALSE	N/A	No
3841	C21714	None	2	The problem is infeasible.	146	FALSE	N/A	No
3842	C21715	None	2	The problem is infeasible.	145	FALSE	N/A	No
3843	C21716	None	2	The problem is infeasible.	146	FALSE	N/A	No
3844	C21717	None	2	The problem is infeasible.	1	FALSE	N/A	No
[truncated: 1,886 more rows]
