# Supplementary material for: The hierarchical organization of autocatalytic reaction networks and its relevance to the origin of life
Source: PLoS Comput Biol. 2022 Sep 9;18(9):e1010498. doi: 10.1371/journal.pcbi.1010498 (PMC9491600; doi:10.1371/journal.pcbi.1010498)
Supplement: S19 Table — (XLSX) [file pcbi.1010498.s024.xlsx]

## Sheet: Sheet1
Seed_Choice		Rxn	Reactant	Reactant_stoi	Product	Product_stoi
C00106		R00973.b	C00106,C00011	1,1	C03030	1
		R00974.b	C00106,C00014	1,1	C00380,C00001	1,1
		R01055.a	C00106,C00117	1,1	C01168,C00001	1,1
		R01876.b	C00106,C00620	1,1	C00299,C00009	1,1
		R02484.b	C00106,C00672	1,1	C00526,C00009	1,1
		R03131.a	C00979,C00106	1,1	C03584,C00033	1,1
		R10838.b	C00106,C01151	1,1	C00105,C00009	1,1
		R00155.b	C00105,C00009	1,1	C00015,C00001	1,1
		R00287.b	C00105,C00103	1,1	C00029,C00001	1,1
		R00510.b	C00380,C00117	1,1	C00055,C00001	1,1
		R00662.b	C00105,C00013	1,1	C00075,C00001	1,1
		R00963.a	C00105,C00001	1,1	C00299,C00009	1,1
		R00963.b	C00299,C00009	1,1	C00105,C00001	1,1
		R00965.b	C00105,C00011	1,1	C01103	1
		R00966.a	C00105,C00013	1,1	C00106,C00119	1,1
		R00973.a	C03030	1	C00106,C00011	1,1
		R00974.a	C00380,C00001	1,1	C00106,C00014	1,1
		R01055.b	C01168,C00001	1,1	C00106,C00117	1,1
		R01876.a	C00299,C00009	1,1	C00106,C00620	1,1
		R01877.b	C00299,C00009	1,1	C01368,C00001	1,1
		R01878.b	C00299,C00014	1,1	C00475,C00001	1,1
		R02102.b	C00526,C00009	1,1	C00365,C00001	1,1
		R02137.b	C00380,C00121	1,1	C00475,C00001	1,1
		R02296.b	C00380,C00620	1,1	C00475,C00009	1,1
		R02484.a	C00526,C00009	1,1	C00106,C00672	1,1
		R02485.b	C00526,C00014	1,1	C00881,C00001	1,1
		R03131.b	C03584,C00033	1,1	C00979,C00106	1,1
		R10837.b	C00380,C01151	1,1	C00055,C00009	1,1
		R10838.a	C00105,C00009	1,1	C00106,C01151	1,1
		R11180.a	C01168,C00001	1,1	C02067,C00009	1,1
		R00155.a	C00015,C00001	1,1	C00105,C00009	1,1
		R00159.a	C00075,C00001	1,1	C00015,C00009	1,1
		R00159.b	C00015,C00009	1,1	C00075,C00001	1,1
		R00287.a	C00029,C00001	1,1	C00105,C00103	1,1
		R00289.a	C00075,C00103	1,1	C00013,C00029	1,1
		R00289.b	C00013,C00029	1,1	C00075,C00103	1,1
		R00291.a	C00029	1	C00052	1
		R00293.a	C00029	1	C04089,C00001	1,1
		R00510.a	C00055,C00001	1,1	C00380,C00117	1,1
		R00511.a	C00055,C00001	1,1	C00475,C00009	1,1
		R00511.b	C00475,C00009	1,1	C00055,C00001	1,1
		R00514.b	C00055,C00009	1,1	C00112,C00001	1,1
		R00515.b	C00055,C00013	1,1	C00063,C00001	1,1
		R00516.a	C00075,C00475	1,1	C00015,C00055	1,1
		R00516.b	C00015,C00055	1,1	C00075,C00475	1,1
		R00568.b	C00075,C00014	1,1	C00063,C00001	1,1
		R00659.a	C00075,C00022	1,1	C00015,C00074	1,1
		R00659.b	C00015,C00074	1,1	C00075,C00022	1,1
		R00662.a	C00075,C00001	1,1	C00105,C00013	1,1
		R00766.a	C00029,C00085	1,1	C00015,C02591	1,1
		R00766.b	C00015,C02591	1,1	C00029,C00085	1,1
		R00769.a	C00075,C00085	1,1	C00015,C00354	1,1
		R00769.b	C00015,C00354	1,1	C00075,C00085	1,1
		R00806.a	C00029,C00095	1,1	C00015,C00089	1,1
		R00806.b	C00015,C00089	1,1	C00029,C00095	1,1
		R00836.a	C00029,C00092	1,1	C00015,C00689	1,1
		R00836.b	C00015,C00689	1,1	C00029,C00092	1,1
		R00965.a	C01103	1	C00105,C00011	1,1
		R00966.b	C00106,C00119	1,1	C00105,C00013	1,1
		R00967.a	C00075,C00299	1,1	C00015,C00105	1,1
		R00967.b	C00015,C00105	1,1	C00075,C00299	1,1
		R00969.b	C00075,C00105	1,1	C06198,C00001	1,1
		R01663.b	C00365,C00014	1,1	C00239,C00001	1,1
		R01664.b	C00881,C00009	1,1	C00239,C00001	1,1
		R01870.a	C01103,C00013	1,1	C00295,C00119	1,1
		R01870.b	C00295,C00119	1,1	C01103,C00013	1,1
		R01877.a	C01368,C00001	1,1	C00299,C00009	1,1
		R01878.a	C00475,C00001	1,1	C00299,C00014	1,1
		R02100.b	C00365,C00013	1,1	C00460,C00001	1,1
		R02102.a	C00365,C00001	1,1	C00526,C00009	1,1
		R02137.a	C00475,C00001	1,1	C00380,C00121	1,1
		R02296.a	C00475,C00009	1,1	C00380,C00620	1,1
		R02370.b	C00475,C00009	1,1	C05822,C00001	1,1
		R02485.a	C00881,C00001	1,1	C00526,C00014	1,1
		R02563.b	C00055,C03872	1,1	C00570,C00065	1,1
		R02737.a	C00029,C00668	1,1	C00015,C00689	1,1
		R02737.b	C00015,C00689	1,1	C00029,C00668	1,1
		R03238.a	C00075,C01097	1,1	C00015,C03785	1,1
		R03238.b	C00015,C03785	1,1	C00075,C01097	1,1
		R03538.b	C01368	1	C02355,C00001	1,1
		R04346.b	C00429,C00119	1,1	C04639,C00013	1,1
		R07307.b	C00365,C00013,C00014	1,1,1	C00458,C00001	1,2
		R10837.a	C00055,C00009	1,1	C00380,C01151	1,1
		R11180.b	C02067,C00009	1,1	C01168,C00001	1,1
		R11306.a	C00029,C00031	1,1	C01083,C00015	1,1
		R11306.b	C01083,C00015	1,1	C00029,C00031	1,1
		R11635.a	C00075,C00058	1,1	C00460,C00011,C00001	1,1,1
		R00291.b	C00052	1	C00029	1
		R00293.b	C04089,C00001	1,1	C00029	1
		R00502.b	C00013,C00052	1,1	C00075,C00446	1,1
		R00505.a	C00052	1	C03733	1
		R00514.a	C00112,C00001	1,1	C00055,C00009	1,1
		R00515.a	C00063,C00001	1,1	C00055,C00013	1,1
		R00568.a	C00063,C00001	1,1	C00075,C00014	1,1
		R00569.a	C00063,C00001	1,1	C00112,C00009	1,1
		R00569.b	C00112,C00009	1,1	C00063,C00001	1,1
		R00572.a	C00063,C00022	1,1	C00112,C00074	1,1
		R00572.b	C00112,C00074	1,1	C00063,C00022	1,1
		R00574.a	C00063	1	C00941,C00013	1,1
		R00767.a	C00063,C00085	1,1	C00112,C00354	1,1
		R00767.b	C00112,C00354	1,1	C00063,C00085	1,1
		R00809.a	C00052,C00089	1,1	C00015,C03848	1,1
		R00955.b	C00103,C00052	1,1	C00029,C00446	1,1
		R00956.a	C00063,C00103	1,1	C00013,C00501	1,1
		R00969.a	C06198,C00001	1,1	C00075,C00105	1,1
		R01663.a	C00239,C00001	1,1	C00365,C00014	1,1
		R01664.a	C00239,C00001	1,1	C00881,C00009	1,1
		R01668.a	C00458,C00001	1,1	C00239,C00013	1,1
		R01668.b	C00239,C00013	1,1	C00458,C00001	1,1
		R02100.a	C00460,C00001	1,1	C00365,C00013	1,1
		R02325.a	C00458,C00001	1,1	C00460,C00014	1,1
		R02325.b	C00460,C00014	1,1	C00458,C00001	1,1
		R02327.a	C00458,C00299	1,1	C00705,C00105	1,1
		R02330.a	C00460,C00001	1,1	C01346,C00009	1,1
		R02332.a	C00460,C00299	1,1	C01346,C00105	1,1
		R02370.a	C05822,C00001	1,1	C00475,C00009	1,1
		R02371.a	C00458,C00475	1,1	C00705,C00055	1,1
		R02372.a	C00460,C00475	1,1	C01346,C00055	1,1
		R02563.a	C00570,C00065	1,1	C00055,C03872	1,1
		R03237.a	C00063,C01097	1,1	C00112,C03785	1,1
		R03237.b	C00112,C03785	1,1	C00063,C01097	1,1
		R03351.a	C00063,C01187	1,1	C00013,C04121	1,1
		R03538.a	C02355,C00001	1,1	C01368	1
		R03929.b	C05822	1	C02354,C00001	1,1
		R04346.a	C04639,C00013	1,1	C00429,C00119	1,1
		R07307.a	C00458,C00001	1,2	C00365,C00013,C00014	1,1,1
		R09669.a	C00063,C04006	1,1	C00013,C19794	1,1
		R11441.a	C00063,C20934	1,1	C00013,C21384	1,1
		R11635.b	C00460,C00011,C00001	1,1,1	C00075,C00058	1,1
		R11636.a	C00063,C00058	1,1	C00458,C00011,C00001	1,1,1
		R11636.b	C00458,C00011,C00001	1,1,1	C00063,C00058	1,1
		R00502.a	C00075,C00446	1,1	C00013,C00052	1,1
		R00505.b	C03733	1	C00052	1
		R00574.b	C00941,C00013	1,1	C00063	1
		R00809.b	C00015,C03848	1,1	C00052,C00089	1,1
		R00955.a	C00029,C00446	1,1	C00103,C00052	1,1
		R00956.b	C00013,C00501	1,1	C00063,C00103	1,1
		R02327.b	C00705,C00105	1,1	C00458,C00299	1,1
		R02330.b	C01346,C00009	1,1	C00460,C00001	1,1
		R02332.b	C01346,C00105	1,1	C00460,C00299	1,1
		R02371.b	C00705,C00055	1,1	C00458,C00475	1,1
		R02372.b	C01346,C00055	1,1	C00460,C00475	1,1
		R02426.a	C00501	1	C01219,C00001	1,1
		R03351.b	C00013,C04121	1,1	C00063,C01187	1,1
		R03929.a	C02354,C00001	1,1	C05822	1
		R09669.b	C00013,C19794	1,1	C00063,C04006	1,1
		R09670.a	C19794,C04006	1,1	C00055,C19799	1,1
		R10622.a	C00446,C00001	1,1	C00124,C00009	1,1
		R11441.b	C00013,C21384	1,1	C00063,C20934	1,1
		R01100.b	C00031,C00124	1,1	C00243,C00001	1,1
		R01101.b	C00124,C00031	1,1	C05402,C00001	1,1
		R01103.b	C00124,C00089	1,1	C00492,C00001	1,1
		R01194.b	C00137,C00124	1,1	C01235,C00001	1,1
		R01329.b	C00159,C00124	1,1	C05400,C00001	1,1
		R01678.b	C00267,C00124	1,1	C00243,C00001	1,1
		R02426.b	C01219,C00001	1,1	C00501	1
		R02926.b	C00794,C00124	1,1	C05399,C00001	1,1
		R09670.b	C00055,C19799	1,1	C19794,C04006	1,1
		R10619.a	C00124	1	C00984	1
		R10622.b	C00124,C00009	1,1	C00446,C00001	1,1
		R00039.a	C00492	2	C08242,C00089	1,1
		R01100.a	C00243,C00001	1,1	C00031,C00124	1,1
		R01101.a	C05402,C00001	1,1	C00124,C00031	1,1
		R01103.a	C00492,C00001	1,1	C00124,C00089	1,1
		R01194.a	C01235,C00001	1,1	C00137,C00124	1,1
		R01329.a	C05400,C00001	1,1	C00159,C00124	1,1
		R01678.a	C00243,C00001	1,1	C00267,C00124	1,1
		R02410.a	C00492,C00001	1,1	C05402,C00095	1,1
		R02410.b	C05402,C00095	1,1	C00492,C00001	1,1
		R02926.a	C05399,C00001	1,1	C00794,C00124	1,1
		R03634.b	C00492,C00124	1,1	C01613,C00001	1,1
		R05549.b	C00124,C05402	1,1	C05404,C00001	1,1
		R08616.a	C00492	2	C03989,C00089	1,1
		R10619.b	C00984	1	C00124	1
		R00039.b	C08242,C00089	1,1	C00492	2
		R03634.a	C01613,C00001	1,1	C00492,C00124	1,1
		R03635.a	C01613,C00001	1,1	C05404,C00095	1,1
		R03635.b	C05404,C00095	1,1	C01613,C00001	1,1
		R05549.a	C05404,C00001	1,1	C00124,C05402	1,1
		R08616.b	C03989,C00089	1,1	C00492	2
