# Supplementary material for: The hierarchical organization of autocatalytic reaction networks and its relevance to the origin of life
Source: PLoS Comput Biol. 2022 Sep 9;18(9):e1010498. doi: 10.1371/journal.pcbi.1010498 (PMC9491600; doi:10.1371/journal.pcbi.1010498)
Supplement: S20 Table — (XLSX) [file pcbi.1010498.s025.xlsx]

## Sheet: Sheet1
Seed_Choice		Rxn	Reactant	Reactant_stoi	Product	Product_stoi
C00147,C10164		R06974.a	C00058,C00002,C03838	1,1,1	C00008,C00009,C04376	1,1,1
		R06974.b	C00008,C00009,C04376	1,1,1	C00058,C00002,C03838	1,1,1
		R00012.a	C00044	2	C00013,C01261	1,1
		R00012.b	C00013,C01261	1,1	C00044	2
		R00018.a	C00134	2	C06366,C00014	1,1
		R00018.b	C06366,C00014	1,1	C00134	2
		R00022.a	C01674,C00001	1,1	C00140	2
		R00022.b	C00140	2	C01674,C00001	1,1
		R00023.a	C00192,C00003	2,2	C01818,C00004,C00080	1,2,2
		R00023.b	C01818,C00004,C00080	1,2,2	C00192,C00003	2,2
		R00036.a	C00430	2	C00931,C00001	1,2
		R00036.b	C00931,C00001	1,2	C00430	2
		R00038.a	C00479	2	C02948	1
		R00038.b	C02948	1	C00479	2
		R00039.a	C00492	2	C08242,C00089	1,1
		R00039.b	C08242,C00089	1,1	C00492	2
		R00048.a	C04546,C00001	1,1	C01089	2
		R00048.b	C01089	2	C04546,C00001	1,1
		R00066.a	C04332	2	C00255,C04732	1,1
		R00066.b	C00255,C04732	1,1	C04332	2
		R00086.a	C00002,C00001	1,1	C00008,C00009	1,1
		R00086.b	C00008,C00009	1,1	C00002,C00001	1,1
		R00087.a	C00002,C00001	1,1	C00020,C00013	1,1
		R00087.b	C00020,C00013	1,1	C00002,C00001	1,1
		R00088.a	C00002,C00001	1,1	C00081,C00014	1,1
		R00088.b	C00081,C00014	1,1	C00002,C00001	1,1
		R00089.a	C00002	1	C00575,C00013	1,1
		R00089.b	C00575,C00013	1,1	C00002	1
		R00090.a	C00027,C00004,C00080	1,1,1	C00003,C00001	1,2
		R00090.b	C00003,C00001	1,2	C00027,C00004,C00080	1,1,1
		R00093.a	C00025,C00003	2,1	C00064,C00026,C00004,C00080	1,1,1,1
		R00093.b	C00064,C00026,C00004,C00080	1,1,1,1	C00025,C00003	2,1
		R00094.a	C00051,C00003	2,1	C00127,C00004,C00080	1,1,1
		R00094.b	C00127,C00004,C00080	1,1,1	C00051,C00003	2,1
		R00102.a	C00003,C00001	1,1	C00153,C00301	1,1
		R00102.b	C00153,C00301	1,1	C00003,C00001	1,1
		R00103.a	C00003,C00001	1,1	C00020,C00455	1,1
		R00103.b	C00020,C00455	1,1	C00003,C00001	1,1
		R00104.a	C00002,C00003	1,1	C00008,C00006	1,1
		R00104.b	C00008,C00006	1,1	C00002,C00003	1,1
		R00112.a	C00005,C00003	1,1	C00006,C00004	1,1
		R00112.b	C00006,C00004	1,1	C00005,C00003	1,1
		R00113.a	C00027,C00005,C00080	1,1,1	C00006,C00001	1,2
		R00113.b	C00006,C00001	1,2	C00027,C00005,C00080	1,1,1
		R00115.a	C00051,C00006	2,1	C00127,C00005,C00080	1,1,1
		R00115.b	C00127,C00005,C00080	1,1,1	C00051,C00006	2,1
		R00122.a	C00008,C00001	1,1	C00020,C00009	1,1
		R00122.b	C00020,C00009	1,1	C00008,C00001	1,1
		R00123.a	C00008,C00001	1,1	C00104,C00014	1,1
		R00123.b	C00104,C00014	1,1	C00008,C00001	1,1
		R00124.a	C00002,C00008	1,1	C00008,C00002	1,1
		R00124.b	C00008,C00002	1,1	C00002,C00008	1,1
		R00125.a	C01260,C00001	1,1	C00008	2
		R00125.b	C00008	2	C01260,C00001	1,1
		R00126.a	C00008,C00002	1,1	C00009,C01260	1,1
		R00126.b	C00009,C01260	1,1	C00008,C00002	1,1
		R00127.a	C00002,C00020	1,1	C00008	2
		R00127.b	C00008	2	C00002,C00020	1,1
		R00128.a	C03483,C00001	1,1	C00002,C00009	1,1
		R00128.b	C00002,C00009	1,1	C03483,C00001	1,1
		R00130.a	C00002,C00882	1,1	C00008,C00010	1,1
		R00130.b	C00008,C00010	1,1	C00002,C00882	1,1
		R00134.a	C00058,C00006	1,1	C00011,C00005,C00080	1,1,1
		R00134.b	C00011,C00005,C00080	1,1,1	C00058,C00006	1,1
		R00137.a	C00002,C00455	1,1	C00013,C00003	1,1
		R00137.b	C00013,C00003	1,1	C00002,C00455	1,1
		R00141.a	C00002,C00014	1,1	C00008,C02306	1,1
		R00141.b	C00008,C02306	1,1	C00002,C00014	1,1
		R00143.a	C00014,C00003,C00001	1,1,1	C00192,C00004,C00080	1,1,1
		R00143.b	C00192,C00004,C00080	1,1,1	C00014,C00003,C00001	1,1,1
		R00155.a	C00015,C00001	1,1	C00105,C00009	1,1
		R00155.b	C00105,C00009	1,1	C00015,C00001	1,1
		R00156.a	C00002,C00015	1,1	C00008,C00075	1,1
		R00156.b	C00008,C00075	1,1	C00002,C00015	1,1
		R00158.a	C00002,C00105	1,1	C00008,C00015	1,1
		R00158.b	C00008,C00015	1,1	C00002,C00105	1,1
		R00159.a	C00075,C00001	1,1	C00015,C00009	1,1
		R00159.b	C00015,C00009	1,1	C00075,C00001	1,1
		R00160.a	C00016,C00001	1,1	C00020,C00061	1,1
		R00160.b	C00020,C00061	1,1	C00016,C00001	1,1
		R00161.a	C00002,C00061	1,1	C00013,C00016	1,1
		R00161.b	C00013,C00016	1,1	C00002,C00061	1,1
		R00174.a	C00002,C00250	1,1	C00008,C00018	1,1
		R00174.b	C00008,C00018	1,1	C00002,C00250	1,1
		R00181.a	C00020,C00001	1,1	C00130,C00014	1,1
		R00181.b	C00130,C00014	1,1	C00020,C00001	1,1
		R00182.a	C00020,C00001	1,1	C00147,C00117	1,1
		R00182.b	C00147,C00117	1,1	C00020,C00001	1,1
		R00183.a	C00020,C00001	1,1	C00212,C00009	1,1
		R00183.b	C00212,C00009	1,1	C00020,C00001	1,1
		R00184.a	C01260,C00001	1,1	C00002,C00020	1,1
		R00184.b	C00002,C00020	1,1	C01260,C00001	1,1
		R00185.a	C00002,C00212	1,1	C00008,C00020	1,1
		R00185.b	C00008,C00020	1,1	C00002,C00212	1,1
		R00188.a	C00054,C00001	1,1	C00020,C00009	1,1
		R00188.b	C00020,C00009	1,1	C00054,C00001	1,1
		R00189.a	C00002,C00857,C00014	1,1,1	C00020,C00013,C00003	1,1,1
		R00189.b	C00020,C00013,C00003	1,1,1	C00002,C00857,C00014	1,1,1
		R00190.a	C00020,C00013	1,1	C00147,C00119	1,1
		R00190.b	C00147,C00119	1,1	C00020,C00013	1,1
		R00191.a	C00575,C00001	1,1	C00020	1
		R00191.b	C00020	1	C00575,C00001	1,1
		R00193.a	C00021,C00001	1,1	C03431,C00014	1,1
		R00193.b	C03431,C00014	1,1	C00021,C00001	1,1
		R00194.a	C00021,C00001	1,1	C03539,C00147	1,1
		R00194.b	C03539,C00147	1,1	C00021,C00001	1,1
		R00200.a	C00002,C00022	1,1	C00008,C00074	1,1
		R00200.b	C00008,C00074	1,1	C00002,C00022	1,1
		R00203.a	C00546,C00003,C00001	1,1,1	C00022,C00004,C00080	1,1,1
		R00203.b	C00022,C00004,C00080	1,1,1	C00546,C00003,C00001	1,1,1
		R00205.a	C00546,C00006,C00001	1,1,1	C00022,C00005,C00080	1,1,1
		R00205.b	C00022,C00005,C00080	1,1,1	C00546,C00006,C00001	1,1,1
		R00212.a	C00024,C00058	1,1	C00010,C00022	1,1
		R00212.b	C00010,C00022	1,1	C00024,C00058	1,1
		R00214.a	C00149,C00003	1,1	C00022,C00011,C00004,C00080	1,1,1,1
		R00214.b	C00022,C00011,C00004,C00080	1,1,1,1	C00149,C00003	1,1
		R00215.a	C00497,C00003	1,1	C00022,C00011,C00004,C00080	1,1,1,1
		R00215.b	C00022,C00011,C00004,C00080	1,1,1,1	C00497,C00003	1,1
		R00216.a	C00149,C00006	1,1	C00022,C00011,C00005,C00080	1,1,1,1
		R00216.b	C00022,C00011,C00005,C00080	1,1,1,1	C00149,C00006	1,1
		R00227.a	C00024,C00001	1,1	C00010,C00033	1,1
		R00227.b	C00010,C00033	1,1	C00024,C00001	1,1
		R00228.a	C00084,C00010,C00003	1,1,1	C00024,C00004,C00080	1,1,1
		R00228.b	C00024,C00004,C00080	1,1,1	C00084,C00010,C00003	1,1,1
		R00229.a	C00002,C00033,C00010	1,1,1	C00008,C00024,C00009	1,1,1
		R00229.b	C00008,C00024,C00009	1,1,1	C00002,C00033,C00010	1,1,1
		R00230.a	C00024,C00009	1,1	C00010,C00227	1,1
		R00230.b	C00010,C00227	1,1	C00024,C00009	1,1
		R00233.a	C00083	1	C00024,C00011	1,1
		R00233.b	C00024,C00011	1,1	C00083	1
		R00236.a	C05993,C00010	1,1	C00020,C00024	1,1
		R00236.b	C00020,C00024	1,1	C05993,C00010	1,1
		R00237.a	C01011	1	C00024,C00022	1,1
		R00237.b	C00024,C00022	1,1	C01011	1
		R00238.a	C00024	2	C00010,C00332	1,1
		R00238.b	C00010,C00332	1,1	C00024	2
		R00239.a	C00002,C00025	1,1	C00008,C03287	1,1
		R00239.b	C00008,C03287	1,1	C00002,C00025	1,1
		R00241.a	C00002,C00025	1,1	C00008,C05765	1,1
		R00241.b	C00008,C05765	1,1	C00002,C00025	1,1
		R00243.a	C00025,C00003,C00001	1,1,1	C00026,C00014,C00004,C00080	1,1,1,1
		R00243.b	C00026,C00014,C00004,C00080	1,1,1,1	C00025,C00003,C00001	1,1,1
		R00245.a	C01165,C00003,C00001	1,1,1	C00025,C00004,C00080	1,1,1
		R00245.b	C00025,C00004,C00080	1,1,1	C01165,C00003,C00001	1,1,1
		R00248.a	C00025,C00006,C00001	1,1,1	C00026,C00014,C00005,C00080	1,1,1,1
		R00248.b	C00026,C00014,C00005,C00080	1,1,1,1	C00025,C00006,C00001	1,1,1
		R00251.a	C00002,C01879,C00001	1,1,2	C00008,C00009,C00025	1,1,1
		R00251.b	C00008,C00009,C00025	1,1,1	C00002,C01879,C00001	1,1,2
		R00253.a	C00002,C00025,C00014	1,1,1	C00008,C00009,C00064	1,1,1
		R00253.b	C00008,C00009,C00064	1,1,1	C00002,C00025,C00014	1,1,1
		R00254.a	C00025,C00014,C00011	1,1,1	C05829,C00001	1,1
		R00254.b	C05829,C00001	1,1	C00025,C00014,C00011	1,1,1
		R00256.a	C00064,C00001	1,1	C00025,C00014	1,1
		R00256.b	C00025,C00014	1,1	C00064,C00001	1,1
		R00257.a	C00002,C00857,C00064,C00001	1,1,1,1	C00020,C00013,C00003,C00025	1,1,1,1
		R00257.b	C00020,C00013,C00003,C00025	1,1,1,1	C00002,C00857,C00064,C00001	1,1,1,1
		R00258.a	C00041,C00026	1,1	C00022,C00025	1,1
		R00258.b	C00022,C00025	1,1	C00041,C00026	1,1
		R00259.a	C00024,C00025	1,1	C00010,C00624	1,1
		R00259.b	C00010,C00624	1,1	C00024,C00025	1,1
		R00260.a	C00025	1	C00217	1
		R00260.b	C00217	1	C00025	1
		R00261.a	C00025	1	C00334,C00011	1,1
		R00261.b	C00334,C00011	1,1	C00025	1
		R00262.a	C03618	1	C00025	1
		R00262.b	C00025	1	C03618	1
		R00264.a	C00433,C00006,C00001	1,1,1	C00026,C00005,C00080	1,1,1
		R00264.b	C00026,C00005,C00080	1,1,1	C00433,C00006,C00001	1,1,1
		R00265.a	C00026,C00010,C00006	1,1,1	C00091,C00011,C00005,C00080	1,1,1,1
		R00265.b	C00091,C00011,C00005,C00080	1,1,1,1	C00026,C00010,C00006	1,1,1
		R00268.a	C05379	1	C00026,C00011	1,1
		R00268.b	C00026,C00011	1,1	C05379	1
		R00269.a	C00940,C00001	1,1	C00026,C00014	1,1
		R00269.b	C00026,C00014	1,1	C00940,C00001	1,1
		R00270.a	C00026,C00014	1,1	C05572,C00001	1,1
		R00270.b	C05572,C00001	1,1	C00026,C00014	1,1
		R00271.a	C00024,C00001,C00026	1,1,1	C01251,C00010	1,1
		R00271.b	C01251,C00010	1,1	C00024,C00001,C00026	1,1,1
		R00272.a	C00026	1	C00232,C00011	1,1
		R00272.b	C00232,C00011	1,1	C00026	1
		R00274.a	C00027,C00051	1,2	C00127,C00001	1,2
		R00274.b	C00127,C00001	1,2	C00027,C00051	1,2
		R00286.a	C00029,C00001,C00003	1,1,2	C00167,C00004,C00080	1,2,2
		R00286.b	C00167,C00004,C00080	1,2,2	C00029,C00001,C00003	1,1,2
		R00287.a	C00029,C00001	1,1	C00105,C00103	1,1
		R00287.b	C00105,C00103	1,1	C00029,C00001	1,1
		R00289.a	C00075,C00103	1,1	C00013,C00029	1,1
		R00289.b	C00013,C00029	1,1	C00075,C00103	1,1
		R00291.a	C00029	1	C00052	1
		R00291.b	C00052	1	C00029	1
		R00293.a	C00029	1	C04089,C00001	1,1
		R00293.b	C04089,C00001	1,1	C00029	1
		R00299.a	C00002,C00031	1,1	C00008,C00092	1,1
		R00299.b	C00008,C00092	1,1	C00002,C00031	1,1
		R00300.a	C00031,C00003	1,1	C00198,C00004,C00080	1,1,1
		R00300.b	C00198,C00004,C00080	1,1,1	C00031,C00003	1,1
		R00301.a	C00031,C00006	1,1	C03107,C00005,C00080	1,1,1
		R00301.b	C03107,C00005,C00080	1,1,1	C00031,C00006	1,1
		R00315.a	C00002,C00033	1,1	C00008,C00227	1,1
		R00315.b	C00008,C00227	1,1	C00002,C00033	1,1
		R00316.a	C00002,C00033	1,1	C00013,C05993	1,1
		R00316.b	C00013,C05993	1,1	C00002,C00033	1,1
		R00322.a	C05993,C00001	1,1	C00020,C00033	1,1
		R00322.b	C00020,C00033	1,1	C05993,C00001	1,1
		R00328.a	C00035,C00001	1,1	C00144,C00009	1,1
		R00328.b	C00144,C00009	1,1	C00035,C00001	1,1
		R00330.a	C00002,C00035	1,1	C00008,C00044	1,1
		R00330.b	C00008,C00044	1,1	C00002,C00035	1,1
		R00332.a	C00002,C00144	1,1	C00008,C00035	1,1
		R00332.b	C00008,C00035	1,1	C00002,C00144	1,1
		R00335.a	C00044,C00001	1,1	C00035,C00009	1,1
		R00335.b	C00035,C00009	1,1	C00044,C00001	1,1
		R00336.a	C01228,C00001	1,1	C00035,C00013	1,1
		R00336.b	C00035,C00013	1,1	C01228,C00001	1,1
		R00337.a	C00394,C00001	1,1	C00035,C00031	1,1
		R00337.b	C00035,C00031	1,1	C00394,C00001	1,1
		R00341.a	C00002,C00036	1,1	C00008,C00074,C00011	1,1,1
		R00341.b	C00008,C00074,C00011	1,1,1	C00002,C00036	1,1
		R00342.a	C00149,C00003	1,1	C00036,C00004,C00080	1,1,1
		R00342.b	C00036,C00004,C00080	1,1,1	C00149,C00003	1,1
		R00343.a	C00149,C00006	1,1	C00036,C00005,C00080	1,1,1
		R00343.b	C00036,C00005,C00080	1,1,1	C00149,C00006	1,1
		R00344.a	C00002,C00022,C00288	1,1,1	C00008,C00009,C00036	1,1,1
		R00344.b	C00008,C00009,C00036	1,1,1	C00002,C00022,C00288	1,1,1
		R00351.a	C00158,C00010	1,1	C00024,C00001,C00036	1,1,1
		R00351.b	C00024,C00001,C00036	1,1,1	C00158,C00010	1,1
		R00353.a	C00083,C00022	1,1	C00024,C00036	1,1
		R00353.b	C00024,C00036	1,1	C00083,C00022	1,1
		R00354.a	C00566	1	C00024,C00036	1,1
		R00354.b	C00024,C00036	1,1	C00566	1
		R00355.a	C00049,C00026	1,1	C00036,C00025	1,1
		R00355.b	C00036,C00025	1,1	C00049,C00026	1,1
		R00365.a	C00037,C00001,C00003	1,1,1	C00048,C00014,C00004,C00080	1,1,1,1
		R00365.b	C00048,C00014,C00004,C00080	1,1,1,1	C00037,C00001,C00003	1,1,1
		R00368.a	C03790,C00003,C00001	1,1,1	C00037,C00022,C00004,C00080	1,1,1,1
		R00368.b	C00037,C00022,C00004,C00080	1,1,1,1	C03790,C00003,C00001	1,1,1
		R00371.a	C00024,C00037	1,1	C00010,C03508	1,1
		R00371.b	C00010,C03508	1,1	C00024,C00037	1,1
		R00372.a	C00037,C00026	1,1	C00048,C00025	1,1
		R00372.b	C00048,C00025	1,1	C00037,C00026	1,1
		R00396.a	C00041,C00003,C00001	1,1,1	C00022,C00014,C00004,C00080	1,1,1,1
		R00396.b	C00022,C00014,C00004,C00080	1,1,1,1	C00041,C00003,C00001	1,1,1
		R00398.a	C03210,C00003,C00001	1,1,1	C00041,C00022,C00004,C00080	1,1,1,1
		R00398.b	C00041,C00022,C00004,C00080	1,1,1,1	C03210,C00003,C00001	1,1,1
		R00399.a	C00133,C00024	1,1	C03341,C00010	1,1
		R00399.b	C03341,C00010	1,1	C00133,C00024	1,1
		R00402.a	C00042,C00003	1,1	C00122,C00004,C00080	1,1,1
		R00402.b	C00122,C00004,C00080	1,1,1	C00042,C00003	1,1
		R00405.a	C00002,C00042,C00010	1,1,1	C00008,C00009,C00091	1,1,1
		R00405.b	C00008,C00009,C00091	1,1,1	C00002,C00042,C00010	1,1,1
		R00406.a	C00091,C00149	1,1	C00042,C04348	1,1
		R00406.b	C00042,C04348	1,1	C00091,C00149	1,1
		R00407.a	C00091,C00001	1,1	C00010,C00042	1,1
		R00407.b	C00010,C00042	1,1	C00091,C00001	1,1
		R00410.a	C00091,C00164	1,1	C00042,C00332	1,1
		R00410.b	C00042,C00332	1,1	C00091,C00164	1,1
		R00411.a	C05931,C00001	1,1	C00025,C00042	1,1
		R00411.b	C00025,C00042	1,1	C05931,C00001	1,1
		R00414.a	C00043,C00001	1,1	C00645,C00015	1,1
		R00414.b	C00645,C00015	1,1	C00043,C00001	1,1
		R00416.a	C00075,C04501	1,1	C00013,C00043	1,1
		R00416.b	C00013,C00043	1,1	C00075,C04501	1,1
		R00418.a	C00043	1	C00203	1
		R00418.b	C00203	1	C00043	1
		R00420.a	C00043	1	C01170	1
		R00420.b	C01170	1	C00043	1
		R00421.a	C00043,C00003,C00001	1,2,1	C04573,C00004,C00080	1,2,2
		R00421.b	C04573,C00004,C00080	1,2,2	C00043,C00003,C00001	1,2,1
		R00426.a	C00044,C00001	1,1	C00144,C00013	1,1
		R00426.b	C00144,C00013	1,1	C00044,C00001	1,1
		R00428.a	C00044,C00001	1,1	C05922	1
		R00428.b	C05922	1	C00044,C00001	1,1
		R00429.a	C00002,C00044	1,1	C00020,C04494	1,1
		R00429.b	C00020,C04494	1,1	C00002,C00044	1,1
		R00430.a	C00044,C00022	1,1	C00035,C00074	1,1
		R00430.b	C00035,C00074	1,1	C00044,C00022	1,1
		R00431.a	C00044,C00036	1,1	C00035,C00074,C00011	1,1,1
		R00431.b	C00035,C00074,C00011	1,1,1	C00044,C00036	1,1
		R00434.a	C00044	1	C00942,C00013	1,1
		R00434.b	C00942,C00013	1,1	C00044	1
		R00445.a	C00047,C00003	1,1	C04092,C00014,C00004,C00080	1,1,1,1
		R00445.b	C04092,C00014,C00004,C00080	1,1,1,1	C00047,C00003	1,1
		R00446.a	C00047,C00003,C00001	1,1,1	C04076,C00004,C00014,C00080	1,1,1,1
		R00446.b	C04076,C00004,C00014,C00080	1,1,1,1	C00047,C00003,C00001	1,1,1
		R00451.a	C00680	1	C00047,C00011	1,1
		R00451.b	C00047,C00011	1,1	C00680	1
		R00452.a	C04020,C00006,C00001	1,1,1	C00047,C00022,C00005,C00080	1,1,1,1
		R00452.b	C00047,C00022,C00005,C00080	1,1,1,1	C04020,C00006,C00001	1,1,1
		R00453.a	C00047,C00022	1,1	C04076,C00041	1,1
		R00453.b	C04076,C00041	1,1	C00047,C00022	1,1
		R00457.a	C00047,C00026	1,1	C04076,C00025	1,1
		R00457.b	C04076,C00025	1,1	C00047,C00026	1,1
		R00458.a	C02727,C00001	1,1	C00033,C00047	1,1
		R00458.b	C00033,C00047	1,1	C02727,C00001	1,1
		R00460.a	C00047	1	C00739	1
		R00460.b	C00739	1	C00047	1
		R00461.a	C00047	1	C01142	1
		R00461.b	C01142	1	C00047	1
		R00462.a	C00047	1	C01672,C00011	1,1
		R00462.b	C01672,C00011	1,1	C00047	1
		R00463.a	C02837,C00001	1,1	C00047	1
		R00463.b	C00047	1	C02837,C00001	1,1
		R00465.a	C00160,C00006	1,1	C00048,C00005,C00080	1,1,1
		R00465.b	C00048,C00005,C00080	1,1,1	C00160,C00006	1,1
		R00468.a	C00048,C00010,C00006	1,1,1	C00313,C00005,C00080	1,1,1
		R00468.b	C00313,C00005,C00080	1,1,1	C00048,C00010,C00006	1,1,1
		R00472.a	C00149,C00010	1,1	C00024,C00001,C00048	1,1,1
		R00472.b	C00024,C00001,C00048	1,1,1	C00149,C00010	1,1
		R00473.a	C04348	1	C00024,C00048	1,1
		R00473.b	C00024,C00048	1,1	C04348	1
		R00474.a	C03217,C00011	1,1	C00026,C00048	1,1
		R00474.b	C00026,C00048	1,1	C03217,C00011	1,1
		R00480.a	C00002,C00049	1,1	C00008,C03082	1,1
		R00480.b	C00008,C03082	1,1	C00002,C00049	1,1
		R00482.a	C00002,C00049,C00014	1,1,1	C00008,C00009,C00152	1,1,1
		R00482.b	C00008,C00009,C00152	1,1,1	C00002,C00049,C00014	1,1,1
		R00483.a	C00002,C00049,C00014	1,1,1	C00020,C00013,C00152	1,1,1
		R00483.b	C00020,C00013,C00152	1,1,1	C00002,C00049,C00014	1,1,1
		R00494.a	C00051,C00001	1,1	C01419,C00025	1,1
		R00494.b	C01419,C00025	1,1	C00051,C00001	1,1
		R00497.a	C00002,C00669,C00037	1,1,1	C00008,C00009,C00051	1,1,1
		R00497.b	C00008,C00009,C00051	1,1,1	C00002,C00669,C00037	1,1,1
		R00499.a	C03174,C00001	1,1	C00051,C00042	1,1
		R00499.b	C00051,C00042	1,1	C03174,C00001	1,1
		R00502.a	C00075,C00446	1,1	C00013,C00052	1,1
		R00502.b	C00013,C00052	1,1	C00075,C00446	1,1
		R00504.a	C00052,C00043	1,1	C00105,C04739	1,1
		R00504.b	C00105,C04739	1,1	C00052,C00043	1,1
		R00505.a	C00052	1	C03733	1
		R00505.b	C03733	1	C00052	1
		R00507.a	C00053,C00001	1,1	C00059,C00054	1,1
		R00507.b	C00059,C00054	1,1	C00053,C00001	1,1
		R00508.a	C00053,C00001	1,1	C00224,C00009	1,1
		R00508.b	C00224,C00009	1,1	C00053,C00001	1,1
		R00509.a	C00002,C00224	1,1	C00008,C00053	1,1
		R00509.b	C00008,C00053	1,1	C00002,C00224	1,1
		R00510.a	C00055,C00001	1,1	C00380,C00117	1,1
		R00510.b	C00380,C00117	1,1	C00055,C00001	1,1
		R00511.a	C00055,C00001	1,1	C00475,C00009	1,1
		R00511.b	C00475,C00009	1,1	C00055,C00001	1,1
		R00512.a	C00002,C00055	1,1	C00008,C00112	1,1
		R00512.b	C00008,C00112	1,1	C00002,C00055	1,1
		R00513.a	C00002,C00475	1,1	C00008,C00055	1,1
		R00513.b	C00008,C00055	1,1	C00002,C00475	1,1
		R00514.a	C00112,C00001	1,1	C00055,C00009	1,1
		R00514.b	C00055,C00009	1,1	C00112,C00001	1,1
		R00515.a	C00063,C00001	1,1	C00055,C00013	1,1
		R00515.b	C00055,C00013	1,1	C00063,C00001	1,1
		R00516.a	C00075,C00475	1,1	C00015,C00055	1,1
		R00516.b	C00015,C00055	1,1	C00075,C00475	1,1
		R00517.a	C00044,C00475	1,1	C00035,C00055	1,1
		R00517.b	C00035,C00055	1,1	C00044,C00475	1,1
		R00518.a	C00002,C00058	1,1	C00008,C02405	1,1
		R00518.b	C00008,C02405	1,1	C00002,C00058	1,1
		R00519.a	C00058,C00003	1,1	C00080,C00011,C00004	1,1,1
		R00519.b	C00080,C00011,C00004	1,1,1	C00058,C00003	1,1
		R00521.a	C00798,C00001	1,1	C00010,C00058	1,1
		R00521.b	C00010,C00058	1,1	C00798,C00001	1,1
		R00525.a	C01045,C00001	1,1	C00058,C00025	1,1
		R00525.b	C00058,C00025	1,1	C01045,C00001	1,1
		R00527.a	C01031,C00001	1,1	C00058,C00051	1,1
		R00527.b	C00058,C00051	1,1	C01031,C00001	1,1
		R00529.a	C00002,C00059	1,1	C00013,C00224	1,1
		R00529.b	C00013,C00224	1,1	C00002,C00059	1,1
		R00530.a	C00008,C00059	1,1	C00009,C00224	1,1
		R00530.b	C00009,C00224	1,1	C00008,C00059	1,1
		R00531.a	C00224,C00001	1,1	C00020,C00059	1,1
		R00531.b	C00020,C00059	1,1	C00224,C00001	1,1
		R00548.a	C00061,C00001	1,1	C00255,C00009	1,1
		R00548.b	C00255,C00009	1,1	C00061,C00001	1,1
		R00549.a	C00002,C00255	1,1	C00008,C00061	1,1
		R00549.b	C00008,C00061	1,1	C00002,C00255	1,1
		R00550.a	C00103,C00255	1,1	C00031,C00061	1,1
		R00550.b	C00031,C00061	1,1	C00103,C00255	1,1
		R00551.a	C00062,C00001	1,1	C00077,C00086	1,1
		R00551.b	C00077,C00086	1,1	C00062,C00001	1,1
		R00552.a	C00062,C00001	1,1	C00327,C00014	1,1
		R00552.b	C00327,C00014	1,1	C00062,C00001	1,1
		R00554.a	C00002,C00062	1,1	C00008,C05945	1,1
		R00554.b	C00008,C05945	1,1	C00002,C00062	1,1
		R00562.a	C04137,C00003,C00001	1,1,1	C00062,C00022,C00004,C00080	1,1,1,1
		R00562.b	C00062,C00022,C00004,C00080	1,1,1,1	C04137,C00003,C00001	1,1,1
		R00563.a	C01682,C00006,C00001	1,1,1	C00062,C00026,C00005,C00080	1,1,1,1
		R00563.b	C00062,C00026,C00005,C00080	1,1,1,1	C01682,C00006,C00001	1,1,1
		R00565.a	C00062,C00037	1,1	C00077,C00581	1,1
		R00565.b	C00077,C00581	1,1	C00062,C00037	1,1
		R00566.a	C00062	1	C00179,C00011	1,1
		R00566.b	C00179,C00011	1,1	C00062	1
		R00567.a	C00062	1	C00792	1
		R00567.b	C00792	1	C00062	1
		R00568.a	C00063,C00001	1,1	C00075,C00014	1,1
		R00568.b	C00075,C00014	1,1	C00063,C00001	1,1
		R00569.a	C00063,C00001	1,1	C00112,C00009	1,1
		R00569.b	C00112,C00009	1,1	C00063,C00001	1,1
		R00570.a	C00002,C00112	1,1	C00008,C00063	1,1
		R00570.b	C00008,C00063	1,1	C00002,C00112	1,1
		R00571.a	C00002,C00075,C00014	1,1,1	C00008,C00009,C00063	1,1,1
		R00571.b	C00008,C00009,C00063	1,1,1	C00002,C00075,C00014	1,1,1
		R00572.a	C00063,C00022	1,1	C00112,C00074	1,1
		R00572.b	C00112,C00074	1,1	C00063,C00022	1,1
		R00573.a	C00002,C00075,C00064,C00001	1,1,1,1	C00008,C00009,C00063,C00025	1,1,1,1
		R00573.b	C00008,C00009,C00063,C00025	1,1,1,1	C00002,C00075,C00064,C00001	1,1,1,1
		R00574.a	C00063	1	C00941,C00013	1,1
		R00574.b	C00941,C00013	1,1	C00063	1
		R00576.a	C00064,C00022	1,1	C00940,C00041	1,1
		R00576.b	C00940,C00041	1,1	C00064,C00022	1,1
		R00579.a	C00064	1	C00819	1
		R00579.b	C00819	1	C00064	1
		R00581.a	C00065,C00003,C00001	1,1,1	C00168,C00014,C00004,C00080	1,1,1,1
		R00581.b	C00168,C00014,C00004,C00080	1,1,1,1	C00065,C00003,C00001	1,1,1
		R00586.a	C00065,C00024	1,1	C00979,C00010	1,1
		R00586.b	C00979,C00010	1,1	C00065,C00024	1,1
		R00604.a	C00067,C00003,C00001	1,1,1	C00058,C00004,C00080	1,1,1
		R00604.b	C00058,C00004,C00080	1,1,1	C00067,C00003,C00001	1,1,1
		R00605.a	C00132,C00003	1,1	C00067,C00004,C00080	1,1,1
		R00605.b	C00067,C00004,C00080	1,1,1	C00132,C00003	1,1
		R00659.a	C00075,C00022	1,1	C00015,C00074	1,1
		R00659.b	C00015,C00074	1,1	C00075,C00022	1,1
		R00660.a	C00074,C00043	1,1	C04631,C00009	1,1
		R00660.b	C04631,C00009	1,1	C00074,C00043	1,1
		R00662.a	C00075,C00001	1,1	C00105,C00013	1,1
		R00662.b	C00105,C00013	1,1	C00075,C00001	1,1
		R00665.a	C00327,C00001	1,1	C00077,C00011,C00014	1,1,1
		R00665.b	C00077,C00011,C00014	1,1,1	C00327,C00001	1,1
		R00666.a	C04210,C00006,C00001	1,1,1	C00077,C00022,C00005,C00080	1,1,1,1
		R00666.b	C00077,C00022,C00005,C00080	1,1,1,1	C04210,C00006,C00001	1,1,1
		R00667.a	C00077,C00026	1,1	C01165,C00025	1,1
		R00667.b	C01165,C00025	1,1	C00077,C00026	1,1
		R00669.a	C00437,C00001	1,1	C00033,C00077	1,1
		R00669.b	C00033,C00077	1,1	C00437,C00001	1,1
		R00670.a	C00077	1	C00134,C00011	1,1
		R00670.b	C00134,C00011	1,1	C00077	1
		R00671.a	C00077	1	C00148,C00014	1,1
		R00671.b	C00148,C00014	1,1	C00077	1
		R00672.a	C00077	1	C00515	1
		R00672.b	C00515	1	C00077	1
		R00700.a	C00282,C00003	1,1	C00004,C00080	1,1
		R00700.b	C00004,C00080	1,1	C00282,C00003	1,1
		R00702.a	C00448	2	C00013,C03428	1,1
		R00702.b	C00013,C03428	1,1	C00448	2
		R00703.a	C00186,C00003	1,1	C00022,C00004,C00080	1,1,1
		R00703.b	C00022,C00004,C00080	1,1,1	C00186,C00003	1,1
		R00704.a	C00256,C00003	1,1	C00022,C00004,C00080	1,1,1
		R00704.b	C00022,C00004,C00080	1,1,1	C00256,C00003	1,1
		R00705.a	C00222,C00010,C00003	1,1,1	C00024,C00011,C00004,C00080	1,1,1,1
		R00705.b	C00024,C00011,C00004,C00080	1,1,1,1	C00222,C00010,C00003	1,1,1
		R00706.a	C00222,C00010,C00006	1,1,1	C00024,C00011,C00005,C00080	1,1,1,1
		R00706.b	C00024,C00011,C00005,C00080	1,1,1,1	C00222,C00010,C00006	1,1,1
		R00709.a	C00311,C00003	1,1	C00026,C00011,C00004,C00080	1,1,1,1
		R00709.b	C00026,C00011,C00004,C00080	1,1,1,1	C00311,C00003	1,1
		R00710.a	C00084,C00003,C00001	1,1,1	C00033,C00004,C00080	1,1,1
		R00710.b	C00033,C00004,C00080	1,1,1	C00084,C00003,C00001	1,1,1
		R00711.a	C00084,C00006,C00001	1,1,1	C00033,C00005,C00080	1,1,1
		R00711.b	C00033,C00005,C00080	1,1,1	C00084,C00006,C00001	1,1,1
		R00713.a	C00232,C00003,C00001	1,1,1	C00042,C00004,C00080	1,1,1
		R00713.b	C00042,C00004,C00080	1,1,1	C00232,C00003,C00001	1,1,1
		R00714.a	C00232,C00006,C00001	1,1,1	C00042,C00005,C00080	1,1,1
		R00714.b	C00042,C00005,C00080	1,1,1	C00232,C00006,C00001	1,1,1
		R00715.a	C00449,C00003,C00001	1,1,1	C00047,C00026,C00004,C00080	1,1,1,1
		R00715.b	C00047,C00026,C00004,C00080	1,1,1,1	C00449,C00003,C00001	1,1,1
		R00716.a	C00449,C00006,C00001	1,1,1	C00047,C00026,C00005,C00080	1,1,1,1
		R00716.b	C00047,C00026,C00005,C00080	1,1,1,1	C00449,C00006,C00001	1,1,1
		R00717.a	C00160,C00003	1,1	C00048,C00004,C00080	1,1,1
		R00717.b	C00048,C00004,C00080	1,1,1	C00160,C00003	1,1
		R00719.a	C00081,C00001	1,1	C00104,C00009	1,1
		R00719.b	C00104,C00009	1,1	C00081,C00001	1,1
		R00720.a	C00081,C00001	1,1	C00130,C00013	1,1
		R00720.b	C00130,C00013	1,1	C00081,C00001	1,1
		R00722.a	C00002,C00104	1,1	C00008,C00081	1,1
		R00722.b	C00008,C00081	1,1	C00002,C00104	1,1
		R00723.a	C03614,C00001	1,1	C00081,C00009	1,1
		R00723.b	C00081,C00009	1,1	C03614,C00001	1,1
		R00724.a	C00081,C00022	1,1	C00104,C00074	1,1
		R00724.b	C00104,C00074	1,1	C00081,C00022	1,1
		R00725.a	C00081,C00031	1,1	C00104,C00092	1,1
		R00725.b	C00104,C00092	1,1	C00081,C00031	1,1
		R00726.a	C00081,C00036	1,1	C00104,C00074,C00011	1,1,1
		R00726.b	C00104,C00074,C00011	1,1,1	C00081,C00036	1,1
		R00740.a	C00222,C00010,C00006	1,1,1	C00083,C00005,C00080	1,1,1
		R00740.b	C00083,C00005,C00080	1,1,1	C00222,C00010,C00006	1,1,1
		R00743.a	C00024,C00383	1,1	C00033,C00083	1,1
		R00743.b	C00033,C00083	1,1	C00024,C00383	1,1
		R00746.a	C00469,C00006	1,1	C00084,C00005,C00080	1,1,1
		R00746.b	C00084,C00005,C00080	1,1,1	C00469,C00006	1,1
		R00754.a	C00469,C00003	1,1	C00084,C00004,C00080	1,1,1
		R00754.b	C00084,C00004,C00080	1,1,1	C00469,C00003	1,1
		R00756.a	C00002,C00085	1,1	C00008,C00354	1,1
		R00756.b	C00008,C00354	1,1	C00002,C00085	1,1
		R00758.a	C00644,C00003	1,1	C00085,C00004,C00080	1,1,1
		R00758.b	C00085,C00004,C00080	1,1,1	C00644,C00003	1,1
		R00760.a	C00002,C00095	1,1	C00008,C00085	1,1
		R00760.b	C00008,C00085	1,1	C00002,C00095	1,1
		R00766.a	C00029,C00085	1,1	C00015,C02591	1,1
		R00766.b	C00015,C02591	1,1	C00029,C00085	1,1
		R00767.a	C00063,C00085	1,1	C00112,C00354	1,1
		R00767.b	C00112,C00354	1,1	C00063,C00085	1,1
		R00768.a	C00064,C00085	1,1	C00025,C00352	1,1
		R00768.b	C00025,C00352	1,1	C00064,C00085	1,1
		R00769.a	C00075,C00085	1,1	C00015,C00354	1,1
		R00769.b	C00015,C00354	1,1	C00075,C00085	1,1
		R00770.a	C00081,C00085	1,1	C00104,C00354	1,1
		R00770.b	C00104,C00354	1,1	C00081,C00085	1,1
		R00774.a	C00002,C00086,C00288	1,1,1	C00008,C00009,C01010	1,1,1
		R00774.b	C00008,C00009,C01010	1,1,1	C00002,C00086,C00288	1,1,1
		R00787.a	C00014,C00003,C00001	1,3,2	C00088,C00004,C00080	1,3,3
		R00787.b	C00088,C00004,C00080	1,3,3	C00014,C00003,C00001	1,3,2
		R00806.a	C00029,C00095	1,1	C00015,C00089	1,1
		R00806.b	C00015,C00089	1,1	C00029,C00095	1,1
		R00807.a	C00089,C00016	1,1	C05731,C01352	1,1
		R00807.b	C05731,C01352	1,1	C00089,C00016	1,1
		R00809.a	C00052,C00089	1,1	C00015,C03848	1,1
		R00809.b	C00015,C03848	1,1	C00052,C00089	1,1
		R00829.a	C00091,C00024	1,1	C00010,C02232	1,1
		R00829.b	C00010,C02232	1,1	C00091,C00024	1,1
		R00830.a	C00091,C00037	1,1	C00430,C00010,C00011	1,1,1
		R00830.b	C00430,C00010,C00011	1,1,1	C00091,C00037	1,1
		R00832.a	C00091,C00062	1,1	C00010,C03296	1,1
		R00832.b	C00010,C03296	1,1	C00091,C00062	1,1
		R00833.a	C01213	1	C00091	1
		R00833.b	C00091	1	C01213	1
		R00835.a	C00092,C00006	1,1	C01236,C00005,C00080	1,1,1
		R00835.b	C01236,C00005,C00080	1,1,1	C00092,C00006	1,1
		R00836.a	C00029,C00092	1,1	C00015,C00689	1,1
		R00836.b	C00015,C00689	1,1	C00029,C00092	1,1
		R00842.a	C00093,C00003	1,1	C00111,C00004,C00080	1,1,1
		R00842.b	C00111,C00004,C00080	1,1,1	C00093,C00003	1,1
		R00844.a	C00093,C00006	1,1	C00111,C00005,C00080	1,1,1
		R00844.b	C00111,C00005,C00080	1,1,1	C00093,C00006	1,1
		R00845.a	C00093,C00006	1,1	C00118,C00005,C00080	1,1,1
		R00845.b	C00118,C00005,C00080	1,1,1	C00093,C00006	1,1
		R00847.a	C00002,C00116	1,1	C00008,C00093	1,1
		R00847.b	C00008,C00093	1,1	C00002,C00116	1,1
		R00848.a	C00093,C00016	1,1	C00111,C01352	1,1
		R00848.b	C00111,C01352	1,1	C00093,C00016	1,1
		R00850.a	C00093,C00031	1,1	C00116,C00092	1,1
		R00850.b	C00116,C00092	1,1	C00093,C00031	1,1
		R00853.a	C00052,C00093	1,1	C00015,C04641	1,1
		R00853.b	C00015,C04641	1,1	C00052,C00093	1,1
		R00854.a	C00052,C00093	1,1	C00015,C04703	1,1
		R00854.b	C00015,C04703	1,1	C00052,C00093	1,1
		R00856.a	C00063,C00093	1,1	C00013,C00513	1,1
		R00856.b	C00013,C00513	1,1	C00063,C00093	1,1
		R00858.a	C00283,C00006,C00001	1,3,3	C00094,C00005,C00080	1,3,3
		R00858.b	C00094,C00005,C00080	1,3,3	C00283,C00006,C00001	1,3,3
		R00863.a	C00606	1	C00041,C09306	1,1
		R00863.b	C00041,C09306	1,1	C00606	1
		R00864.a	C00094,C00087	1,1	C00320	1
		R00864.b	C00320	1	C00094,C00087	1,1
		R00866.a	C00002,C00095	1,1	C00008,C01094	1,1
		R00866.b	C00008,C01094	1,1	C00002,C00095	1,1
		R00867.a	C00002,C00095	1,1	C00008,C05345	1,1
		R00867.b	C00008,C05345	1,1	C00002,C00095	1,1
		R00868.a	C00392,C00003	1,1	C00095,C00004,C00080	1,1,1
		R00868.b	C00095,C00004,C00080	1,1,1	C00392,C00003	1,1
		R00870.a	C00392,C00006	1,1	C00095,C00005,C00080	1,1,1
		R00870.b	C00095,C00005,C00080	1,1,1	C00392,C00006	1,1
		R00871.a	C10906,C00006	1,1	C00273,C00005,C00080	1,1,1
		R00871.b	C00273,C00005,C00080	1,1,1	C10906,C00006	1,1
		R00875.a	C00794,C00003	1,1	C00095,C00004,C00080	1,1,1
		R00875.b	C00095,C00004,C00080	1,1,1	C00794,C00003	1,1
		R00876.a	C00081,C00095	1,1	C00104,C00085	1,1
		R00876.b	C00104,C00085	1,1	C00081,C00095	1,1
		R00880.a	C00096,C00001,C00003	1,1,2	C00976,C00004,C00080	1,2,2
		R00880.b	C00976,C00004,C00080	1,2,2	C00096,C00001,C00003	1,1,2
		R00881.a	C00096,C00001	1,1	C00144,C00636	1,1
		R00881.b	C00144,C00636	1,1	C00096,C00001	1,1
		R00883.a	C00035,C00636	1,1	C00009,C00096	1,1
		R00883.b	C00009,C00096	1,1	C00035,C00636	1,1
		R00885.a	C00044,C00636	1,1	C00013,C00096	1,1
		R00885.b	C00013,C00096	1,1	C00044,C00636	1,1
		R00888.a	C00096	1	C01222,C00001	1,1
		R00888.b	C01222,C00001	1,1	C00096	1
		R00892.a	C00097,C00003	2,1	C00491,C00080,C00004	1,1,1
		R00892.b	C00491,C00080,C00004	1,1,1	C00097,C00003	2,1
		R00894.a	C00002,C00025,C00097	1,1,1	C00008,C00009,C00669	1,1,1
		R00894.b	C00008,C00009,C00669	1,1,1	C00002,C00025,C00097	1,1,1
		R00895.a	C00097,C00026	1,1	C00957,C00025	1,1
		R00895.b	C00957,C00025	1,1	C00097,C00026	1,1
		R00896.a	C00097,C00026	1,1	C00957,C00302	1,1
		R00896.b	C00957,C00302	1,1	C00097,C00026	1,1
		R00900.a	C00097,C00051,C00006	1,1,1	C05526,C00005	1,1
		R00900.b	C05526,C00005	1,1	C00097,C00051,C00006	1,1,1
		R00904.a	C05665,C00003,C00001	1,1,1	C00099,C00004,C00080	1,1,1
		R00904.b	C00099,C00004,C00080	1,1,1	C05665,C00003,C00001	1,1,1
		R00906.a	C02207,C00003,C00001	1,1,1	C00099,C00022,C00004,C00080	1,1,1,1
		R00906.b	C00099,C00022,C00004,C00080	1,1,1,1	C02207,C00003,C00001	1,1,1
		R00908.a	C00099,C00026	1,1	C00222,C00025	1,1
		R00908.b	C00222,C00025	1,1	C00099,C00026	1,1
		R00911.a	C05341,C00001	1,1	C00099,C00047	1,1
		R00911.b	C00099,C00047	1,1	C05341,C00001	1,1
		R00919.a	C00100,C00006	1,1	C00894,C00005,C00080	1,1,1
		R00919.b	C00894,C00005,C00080	1,1,1	C00100,C00006	1,1
		R00920.a	C00002,C00163,C00010	1,1,1	C00008,C00009,C00100	1,1,1
		R00920.b	C00008,C00009,C00100	1,1,1	C00002,C00163,C00010	1,1,1
		R00921.a	C00100,C00009	1,1	C02876,C00010	1,1
		R00921.b	C02876,C00010	1,1	C00100,C00009	1,1
		R00922.a	C00349,C00010,C00003	1,1,1	C00100,C00011,C00004,C00080	1,1,1,1
		R00922.b	C00100,C00011,C00004,C00080	1,1,1,1	C00349,C00010,C00003	1,1,1
		R00923.a	C00683	1	C00100,C00011	1,1
		R00923.b	C00100,C00011	1,1	C00683	1
		R00926.a	C05983,C00010	1,1	C00020,C00100	1,1
		R00926.b	C00020,C00100	1,1	C05983,C00010	1,1
		R00927.a	C00100,C00024	1,1	C00010,C03344	1,1
		R00927.b	C00010,C03344	1,1	C00100,C00024	1,1
		R00928.a	C00024,C00163	1,1	C00033,C00100	1,1
		R00928.b	C00033,C00100	1,1	C00024,C00163	1,1
		R00930.a	C00683,C00022	1,1	C00100,C00036	1,1
		R00930.b	C00100,C00036	1,1	C00683,C00022	1,1
		R00931.a	C02225,C00010	1,1	C00100,C00036,C00001	1,1,1
		R00931.b	C00100,C00036,C00001	1,1,1	C02225,C00010	1,1
		R00932.a	C02630,C00010	1,1	C00100,C00001,C00048	1,1,1
		R00932.b	C00100,C00001,C00048	1,1,1	C02630,C00010	1,1
		R00934.a	C00100,C00048	1,1	C06027	1
		R00934.b	C06027	1	C00100,C00048	1,1
		R00935.a	C06002,C00010,C00003	1,1,1	C00100,C00011,C00004,C00080	1,1,1,1
		R00935.b	C00100,C00011,C00004,C00080	1,1,1,1	C06002,C00010,C00003	1,1,1
		R00948.a	C00002,C00103	1,1	C00013,C00498	1,1
		R00948.b	C00013,C00498	1,1	C00002,C00103	1,1
		R00949.a	C00002,C00103	1,1	C00008,C01231	1,1
		R00949.b	C00008,C01231	1,1	C00002,C00103	1,1
		R00951.a	C00498,C00001	1,1	C00020,C00103	1,1
		R00951.b	C00020,C00103	1,1	C00498,C00001	1,1
		R00954.a	C00044,C00103	1,1	C00013,C00394	1,1
		R00954.b	C00013,C00394	1,1	C00044,C00103	1,1
		R00955.a	C00029,C00446	1,1	C00103,C00052	1,1
		R00955.b	C00103,C00052	1,1	C00029,C00446	1,1
		R00956.a	C00063,C00103	1,1	C00013,C00501	1,1
		R00956.b	C00013,C00501	1,1	C00063,C00103	1,1
		R00961.a	C00104,C00001	1,1	C00130,C00009	1,1
		R00961.b	C00130,C00009	1,1	C00104,C00001	1,1
		R00962.a	C00081,C00475	1,1	C00104,C00055	1,1
		R00962.b	C00104,C00055	1,1	C00081,C00475	1,1
		R00963.a	C00105,C00001	1,1	C00299,C00009	1,1
		R00963.b	C00299,C00009	1,1	C00105,C00001	1,1
		R00964.a	C00002,C00299	1,1	C00008,C00105	1,1
		R00964.b	C00008,C00105	1,1	C00002,C00299	1,1
		R00965.a	C01103	1	C00105,C00011	1,1
		R00965.b	C00105,C00011	1,1	C01103	1
		R00966.a	C00105,C00013	1,1	C00106,C00119	1,1
		R00966.b	C00106,C00119	1,1	C00105,C00013	1,1
		R00967.a	C00075,C00299	1,1	C00015,C00105	1,1
		R00967.b	C00015,C00105	1,1	C00075,C00299	1,1
		R00968.a	C00044,C00299	1,1	C00035,C00105	1,1
		R00968.b	C00035,C00105	1,1	C00044,C00299	1,1
		R00969.a	C06198,C00001	1,1	C00075,C00105	1,1
		R00969.b	C00075,C00105	1,1	C06198,C00001	1,1
		R00970.a	C00081,C00299	1,1	C00104,C00105	1,1
		R00970.b	C00104,C00105	1,1	C00081,C00299	1,1
		R00973.a	C03030	1	C00106,C00011	1,1
		R00973.b	C00106,C00011	1,1	C03030	1
		R00974.a	C00380,C00001	1,1	C00106,C00014	1,1
		R00974.b	C00106,C00014	1,1	C00380,C00001	1,1
		R00977.a	C00429,C00003	1,1	C00106,C00004,C00080	1,1,1
		R00977.b	C00106,C00004,C00080	1,1,1	C00429,C00003	1,1
		R00978.a	C00429,C00006	1,1	C00106,C00005,C00080	1,1,1
		R00978.b	C00106,C00005,C00080	1,1,1	C00429,C00006	1,1
		R00994.a	C00109,C00011,C00004,C00080	1,1,1,1	C06032,C00003	1,1
		R00994.b	C06032,C00003	1,1	C00109,C00011,C00004,C00080	1,1,1,1
		R00995.a	C06030	1	C00109,C00011	1,1
		R00995.b	C00109,C00011	1,1	C06030	1
		R00999.a	C01118,C00001	1,1	C00109,C00042,C00014	1,1,1
		R00999.b	C00109,C00042,C00014	1,1,1	C01118,C00001	1,1
		R01000.a	C05984,C00003	1,1	C00109,C00004,C00080	1,1,1
		R01000.b	C00109,C00004,C00080	1,1,1	C05984,C00003	1,1
		R01011.a	C00002,C00184	1,1	C00008,C00111	1,1
		R01011.b	C00008,C00111	1,1	C00002,C00184	1,1
		R01034.a	C00116,C00003	1,1	C00184,C00004,C00080	1,1,1
		R01034.b	C00184,C00004,C00080	1,1,1	C00116,C00003	1,1
		R01036.a	C00116,C00003	1,1	C00577,C00004,C00080	1,1,1
		R01036.b	C00577,C00004,C00080	1,1,1	C00116,C00003	1,1
		R01041.a	C00116,C00006	1,1	C00577,C00005,C00080	1,1,1
		R01041.b	C00577,C00005,C00080	1,1,1	C00116,C00006	1,1
		R01043.a	C02979,C00001	1,1	C00116,C00009	1,1
		R01043.b	C00116,C00009	1,1	C02979,C00001	1,1
		R01044.a	C00013,C00116	1,1	C00009,C00623	1,1
		R01044.b	C00009,C00623	1,1	C00013,C00116	1,1
		R01047.a	C00116	1	C00969,C00001	1,1
		R01047.b	C00969,C00001	1,1	C00116	1
		R01049.a	C00002,C00117	1,1	C00020,C00119	1,1
		R01049.b	C00020,C00119	1,1	C00002,C00117	1,1
		R01050.a	C00002,C00117	1,1	C00008,C01151	1,1
		R01050.b	C00008,C01151	1,1	C00002,C00117	1,1
		R01051.a	C00002,C00121	1,1	C00008,C00117	1,1
		R01051.b	C00008,C00117	1,1	C00002,C00121	1,1
		R01052.a	C00008,C00117	1,1	C00009,C00301	1,1
		R01052.b	C00009,C00301	1,1	C00008,C00117	1,1
		R01053.a	C00002,C00117,C00014	1,1,1	C00008,C00009,C03090	1,1,1
		R01053.b	C00008,C00009,C03090	1,1,1	C00002,C00117,C00014	1,1,1
		R01054.a	C00301,C00001	1,1	C00020,C00117	1,1
		R01054.b	C00020,C00117	1,1	C00301,C00001	1,1
		R01055.a	C00106,C00117	1,1	C01168,C00001	1,1
		R01055.b	C01168,C00001	1,1	C00106,C00117	1,1
		R01058.a	C00118,C00006,C00001	1,1,1	C00197,C00005,C00080	1,1,1
		R01058.b	C00197,C00005,C00080	1,1,1	C00118,C00006,C00001	1,1,1
		R01059.a	C00002,C00577	1,1	C00008,C00118	1,1
		R01059.b	C00008,C00118	1,1	C00002,C00577	1,1
		R01061.a	C00118,C00009,C00003	1,1,1	C00236,C00004,C00080	1,1,1
		R01061.b	C00236,C00004,C00080	1,1,1	C00118,C00009,C00003	1,1,1
		R01063.a	C00118,C00009,C00006	1,1,1	C00236,C00005,C00080	1,1,1
		R01063.b	C00236,C00005,C00080	1,1,1	C00118,C00009,C00006	1,1,1
		R01071.a	C02739,C00013	1,1	C00002,C00119	1,1
		R01071.b	C00002,C00119	1,1	C02739,C00013	1,1
		R01072.a	C03090,C00013,C00025	1,1,1	C00064,C00119,C00001	1,1,1
		R01072.b	C00064,C00119,C00001	1,1,1	C03090,C00013,C00025	1,1,1
		R01079.a	C00121,C00006,C00001	1,1,1	C01685,C00005,C00080	1,1,1
		R01079.b	C01685,C00005,C00080	1,1,1	C00121,C00006,C00001	1,1,1
		R01083.a	C03794	1	C00122,C00020	1,1
		R01083.b	C00122,C00020	1,1	C03794	1
		R01086.a	C03406	1	C00122,C00062	1,1
		R01086.b	C00122,C00062	1,1	C03406	1
		R01088.a	C00123,C00001,C00003	1,1,1	C00233,C00014,C00004,C00080	1,1,1,1
		R01088.b	C00233,C00014,C00004,C00080	1,1,1,1	C00123,C00001,C00003	1,1,1
		R01089.a	C00024,C00123	1,1	C00010,C02710	1,1
		R01089.b	C00010,C02710	1,1	C00024,C00123	1,1
		R01090.a	C00123,C00026	1,1	C00233,C00025	1,1
		R01090.b	C00233,C00025	1,1	C00123,C00026	1,1
		R01091.a	C00123	1	C02486	1
		R01091.b	C02486	1	C00123	1
		R01092.a	C00002,C00984	1,1	C00008,C00446	1,1
		R01092.b	C00008,C00446	1,1	C00002,C00984	1,1
		R01093.a	C00124,C00004,C00080	1,1,1	C01697,C00003	1,1
		R01093.b	C01697,C00003	1,1	C00124,C00004,C00080	1,1,1
		R01095.a	C00124,C00005,C00080	1,1,1	C01697,C00006	1,1
		R01095.b	C01697,C00006	1,1	C00124,C00005,C00080	1,1,1
		R01096.a	C00124,C00006	1,1	C02669,C00005,C00080	1,1,1
		R01096.b	C02669,C00005,C00080	1,1,1	C00124,C00006	1,1
		R01100.a	C00243,C00001	1,1	C00031,C00124	1,1
		R01100.b	C00031,C00124	1,1	C00243,C00001	1,1
		R01101.a	C05402,C00001	1,1	C00124,C00031	1,1
		R01101.b	C00124,C00031	1,1	C05402,C00001	1,1
		R01103.a	C00492,C00001	1,1	C00124,C00089	1,1
		R01103.b	C00124,C00089	1,1	C00492,C00001	1,1
		R01104.a	C05401,C00001	1,1	C00124,C00116	1,1
		R01104.b	C00124,C00116	1,1	C05401,C00001	1,1
		R01111.a	C00010,C00127	1,1	C00920,C00051	1,1
		R01111.b	C00920,C00051	1,1	C00010,C00127	1,1
		R01113.a	C00491,C00051	1,2	C00127,C00097	1,2
		R01113.b	C00127,C00097	1,2	C00491,C00051	1,2
		R01117.a	C00063,C00270	1,1	C00013,C00128	1,1
		R01117.b	C00013,C00128	1,1	C00063,C00270	1,1
		R01121.a	C00002,C01143	1,1	C00008,C00009,C00129,C00011	1,1,1,1
		R01121.b	C00008,C00009,C00129,C00011	1,1,1,1	C00002,C01143	1,1
		R01123.a	C00129	1	C00235	1
		R01123.b	C00235	1	C00129	1
		R01126.a	C00130,C00001	1,1	C00294,C00009	1,1
		R01126.b	C00294,C00009	1,1	C00130,C00001	1,1
		R01127.a	C00130,C00001	1,1	C04734	1
		R01127.b	C04734	1	C00130,C00001	1,1
		R01128.a	C00130,C00001	1,1	C00262,C00117	1,1
		R01128.b	C00262,C00117	1,1	C00130,C00001	1,1
		R01130.a	C00130,C00003,C00001	1,1,1	C00655,C00004,C00080	1,1,1
		R01130.b	C00655,C00004,C00080	1,1,1	C00130,C00003,C00001	1,1,1
		R01131.a	C00002,C00294	1,1	C00008,C00130	1,1
		R01131.b	C00008,C00130	1,1	C00002,C00294	1,1
		R01132.a	C00130,C00013	1,1	C00262,C00119	1,1
		R01132.b	C00262,C00119	1,1	C00130,C00013	1,1
		R01134.a	C00130,C00014,C00006	1,1,1	C00144,C00005,C00080	1,1,1
		R01134.b	C00144,C00005,C00080	1,1,1	C00130,C00014,C00006	1,1,1
		R01135.a	C00044,C00130,C00049	1,1,1	C00035,C00009,C03794	1,1,1
		R01135.b	C00035,C00009,C03794	1,1,1	C00044,C00130,C00049	1,1,1
		R01137.a	C00002,C00206	1,1	C00008,C00131	1,1
		R01137.b	C00008,C00131	1,1	C00002,C00206	1,1
		R01138.a	C00131,C00022	1,1	C00206,C00074	1,1
		R01138.b	C00206,C00074	1,1	C00131,C00022	1,1
		R01139.a	C00131,C00031	1,1	C00206,C00092	1,1
		R01139.b	C00206,C00092	1,1	C00131,C00031	1,1
		R01140.a	C00131,C00095	1,1	C00206,C00085	1,1
		R01140.b	C00206,C00085	1,1	C00131,C00095	1,1
		R01148.a	C00133,C00026	1,1	C00022,C00217	1,1
		R01148.b	C00022,C00217	1,1	C00133,C00026	1,1
		R01149.a	C00133,C00064	1,1	C00014,C03738	1,1
		R01149.b	C00014,C03738	1,1	C00133,C00064	1,1
		R01150.a	C00002,C00133	1,2	C00008,C00009,C00993	1,1,1
		R01150.b	C00008,C00009,C00993	1,1,1	C00002,C00133	1,2
		R01152.a	C00436,C00001	1,1	C00134,C00011,C00014	1,1,1
		R01152.b	C00134,C00011,C00014	1,1,1	C00436,C00001	1,1
		R01154.a	C00024,C00134	1,1	C00010,C02714	1,1
		R01154.b	C00010,C02714	1,1	C00024,C00134	1,1
		R01155.a	C00134,C00026	1,1	C00555,C00025	1,1
		R01155.b	C00555,C00025	1,1	C00134,C00026	1,1
		R01156.a	C02714,C00001	1,1	C00033,C00134	1,1
		R01156.b	C00033,C00134	1,1	C02714,C00001	1,1
		R01157.a	C00179,C00001	1,1	C00134,C00086	1,1
		R01157.b	C00134,C00086	1,1	C00179,C00001	1,1
		R01171.a	C00136,C00003	1,1	C00877,C00004,C00080	1,1,1
		R01171.b	C00877,C00004,C00080	1,1,1	C00136,C00003	1,1
		R01172.a	C01412,C00010,C00003	1,1,1	C00136,C00004,C00080	1,1,1
		R01172.b	C00136,C00004,C00080	1,1,1	C01412,C00010,C00003	1,1,1
		R01173.a	C01412,C00010,C00006	1,1,1	C00136,C00005,C00080	1,1,1
		R01173.b	C00136,C00005,C00080	1,1,1	C01412,C00010,C00006	1,1,1
		R01174.a	C00136,C00009	1,1	C00010,C02527	1,1
		R01174.b	C00010,C02527	1,1	C00136,C00009	1,1
		R01175.a	C00136,C00016	1,1	C01352,C00877	1,1
		R01175.b	C01352,C00877	1,1	C00136,C00016	1,1
		R01176.a	C00002,C00246,C00010	1,1,1	C00020,C00013,C00136	1,1,1
		R01176.b	C00020,C00013,C00136	1,1,1	C00002,C00246,C00010	1,1,1
		R01177.a	C00024,C00136	1,1	C00010,C05269	1,1
		R01177.b	C00010,C05269	1,1	C00024,C00136	1,1
		R01179.a	C00136,C00033	1,1	C00246,C00024	1,1
		R01179.b	C00246,C00024	1,1	C00136,C00033	1,1
		R01180.a	C01989,C00010	1,1	C00136,C00001,C00048	1,1,1
		R01180.b	C00136,C00001,C00048	1,1,1	C01989,C00010	1,1
		R01181.a	C00630	1	C00136	1
		R01181.b	C00136	1	C00630	1
		R01183.a	C00137,C00003	1,1	C00691,C00004,C00080	1,1,1
		R01183.b	C00691,C00004,C00080	1,1,1	C00137,C00003	1,1
		R01194.a	C01235,C00001	1,1	C00137,C00124	1,1
		R01194.b	C00137,C00124	1,1	C01235,C00001	1,1
		R01200.a	C00140,C00001	1,1	C00329,C00033	1,1
		R01200.b	C00329,C00033	1,1	C00140,C00001	1,1
		R01201.a	C00002,C00140	1,1	C00008,C00357	1,1
		R01201.b	C00008,C00357	1,1	C00002,C00140	1,1
		R01204.a	C00024,C00329	1,1	C00010,C00140	1,1
		R01204.b	C00010,C00140	1,1	C00024,C00329	1,1
		R01207.a	C00140	1	C00645	1
		R01207.b	C00645	1	C00140	1
		R01209.a	C04039	1	C00141,C00001	1,1
		R01209.b	C00141,C00001	1,1	C04039	1
		R01211.a	C01088,C00003	1,1	C00141,C00011,C00004,C00080	1,1,1,1
		R01211.b	C00141,C00011,C00004,C00080	1,1,1,1	C01088,C00003	1,1
		R01212.a	C00183,C00006,C00001	1,1,1	C00141,C00014,C00005,C00080	1,1,1,1
		R01212.b	C00141,C00014,C00005,C00080	1,1,1,1	C00183,C00006,C00001	1,1,1
		R01213.a	C02504,C00010	1,1	C00024,C00141,C00001	1,1,1
		R01213.b	C00024,C00141,C00001	1,1,1	C02504,C00010	1,1
		R01214.a	C00183,C00026	1,1	C00141,C00025	1,1
		R01214.b	C00141,C00025	1,1	C00183,C00026	1,1
		R01215.a	C00183,C00022	1,1	C00141,C00041	1,1
		R01215.b	C00141,C00041	1,1	C00183,C00022	1,1
		R01216.a	C00966	1	C00141,C00067	1,1
		R01216.b	C00141,C00067	1,1	C00966	1
		R01227.a	C00144,C00001	1,1	C00387,C00009	1,1
		R01227.b	C00387,C00009	1,1	C00144,C00001	1,1
		R01228.a	C00002,C00387	1,1	C00008,C00144	1,1
		R01228.b	C00008,C00144	1,1	C00002,C00387	1,1
		R01229.a	C00144,C00013	1,1	C00242,C00119	1,1
		R01229.b	C00242,C00119	1,1	C00144,C00013	1,1
		R01230.a	C00002,C00655,C00014	1,1,1	C00020,C00013,C00144	1,1,1
		R01230.b	C00020,C00013,C00144	1,1,1	C00002,C00655,C00014	1,1,1
		R01231.a	C00002,C00655,C00064,C00001	1,1,1,1	C00020,C00013,C00144,C00025	1,1,1,1
		R01231.b	C00020,C00013,C00144,C00025	1,1,1,1	C00002,C00655,C00064,C00001	1,1,1,1
		R01232.a	C01261,C00001	1,1	C00044,C00144	1,1
		R01232.b	C00044,C00144	1,1	C01261,C00001	1,1
		R01234.a	C00942,C00001	1,1	C00144	1
		R01234.b	C00144	1	C00942,C00001	1,1
		R01244.a	C00147,C00001	1,1	C00262,C00014	1,1
		R01244.b	C00262,C00014	1,1	C00147,C00001	1,1
		R01245.a	C00212,C00001	1,1	C00147,C00121	1,1
		R01245.b	C00147,C00121	1,1	C00212,C00001	1,1
		R01246.a	C00148,C00003	1,1	C03564,C00004,C00080	1,1,1
		R01246.b	C03564,C00004,C00080	1,1,1	C00148,C00003	1,1
		R01248.a	C00148,C00003	1,1	C03912,C00004,C00080	1,1,1
		R01248.b	C03912,C00004,C00080	1,1,1	C00148,C00003	1,1
		R01249.a	C00148,C00006	1,1	C03564,C00005,C00080	1,1,1
		R01249.b	C03564,C00005,C00080	1,1,1	C00148,C00006	1,1
		R01251.a	C00148,C00006	1,1	C03912,C00005,C00080	1,1,1
		R01251.b	C03912,C00005,C00080	1,1,1	C00148,C00006	1,1
		R01255.a	C00148	1	C00763	1
		R01255.b	C00763	1	C00148	1
		R01256.a	C00002,C00149,C00010	1,1,1	C00008,C00009,C04348	1,1,1
		R01256.b	C00008,C00009,C04348	1,1,1	C00002,C00149,C00010	1,1,1
		R01257.a	C00149,C00016	1,1	C00036,C01352	1,1
		R01257.b	C00036,C01352	1,1	C00149,C00016	1,1
		R01266.a	C04540,C00001	1,1	C00140,C00152	1,1
		R01266.b	C00140,C00152	1,1	C04540,C00001	1,1
		R01268.a	C00153,C00001	1,1	C00253,C00014	1,1
		R01268.b	C00253,C00014	1,1	C00153,C00001	1,1
		R01270.a	C00455,C00001	1,1	C00153,C00117	1,1
		R01270.b	C00153,C00117	1,1	C00455,C00001	1,1
		R01271.a	C00455,C00013	1,1	C00153,C00119	1,1
		R01271.b	C00153,C00119	1,1	C00455,C00013	1,1
		R01273.a	C03150,C00001	1,1	C00153,C00121	1,1
		R01273.b	C00153,C00121	1,1	C03150,C00001	1,1
		R01277.a	C00517,C00010,C00003	1,1,1	C00154,C00004,C00080	1,1,1
		R01277.b	C00154,C00004,C00080	1,1,1	C00517,C00010,C00003	1,1,1
		R01278.a	C00154,C00006	1,1	C05272,C00005,C00080	1,1,1
		R01278.b	C05272,C00005,C00080	1,1,1	C00154,C00006	1,1
		R01279.a	C00154,C00016	1,1	C05272,C01352	1,1
		R01279.b	C05272,C01352	1,1	C00154,C00016	1,1
		R01280.a	C00002,C00249,C00010	1,1,1	C00020,C00154,C00013	1,1,1
		R01280.b	C00020,C00154,C00013	1,1,1	C00002,C00249,C00010	1,1,1
		R01281.a	C00154,C00065	1,1	C02934,C00010,C00011	1,1,1
		R01281.b	C02934,C00010,C00011	1,1,1	C00154,C00065	1,1
		R01286.a	C02291,C00001	1,1	C00155,C00014,C00022	1,1,1
		R01286.b	C00155,C00014,C00022	1,1,1	C02291,C00001	1,1
		R01287.a	C01077,C00283	1,1	C00155,C00033	1,1
		R01287.b	C00155,C00033	1,1	C01077,C00283	1,1
		R01288.a	C01118,C00283	1,1	C00155,C00042	1,1
		R01288.b	C00155,C00042	1,1	C01118,C00283	1,1
		R01289.a	C00065,C00155	1,1	C00542,C00001	1,1
		R01289.b	C00542,C00001	1,1	C00065,C00155	1,1
		R01291.a	C03539	1	C11838,C00155	1,1
		R01291.b	C11838,C00155	1,1	C03539	1
		R01292.a	C01817,C00051	1,2	C00155,C00127	2,1
		R01292.b	C00155,C00127	2,1	C01817,C00051	1,2
		R01322.a	C00002,C00158,C00010	1,1,1	C00008,C00009,C00566	1,1,1
		R01322.b	C00008,C00009,C00566	1,1,1	C00002,C00158,C00010	1,1,1
		R01323.a	C00024,C00158	1,1	C00033,C00566	1,1
		R01323.b	C00033,C00566	1,1	C00024,C00158	1,1
		R01326.a	C00002,C00159	1,1	C00008,C00275	1,1
		R01326.b	C00008,C00275	1,1	C00002,C00159	1,1
		R01327.a	C00081,C00159	1,1	C00104,C00275	1,1
		R01327.b	C00104,C00275	1,1	C00081,C00159	1,1
		R01329.a	C05400,C00001	1,1	C00159,C00124	1,1
		R01329.b	C00159,C00124	1,1	C05400,C00001	1,1
		R01330.a	C00131,C00159	1,1	C00206,C00275	1,1
		R01330.b	C00206,C00275	1,1	C00131,C00159	1,1
		R01333.a	C00266,C00003,C00001	1,1,1	C00160,C00004,C00080	1,1,1
		R01333.b	C00160,C00004,C00080	1,1,1	C00266,C00003,C00001	1,1,1
		R01334.a	C00988,C00001	1,1	C00160,C00009	1,1
		R01334.b	C00160,C00009	1,1	C00988,C00001	1,1
		R01336.a	C03600	1	C00122,C00160	1,1
		R01336.b	C00122,C00160	1,1	C03600	1
		R01353.a	C00002,C00163	1,1	C00008,C02876	1,1
		R01353.b	C00008,C02876	1,1	C00002,C00163	1,1
		R01354.a	C00002,C00163	1,1	C00013,C05983	1,1
		R01354.b	C00013,C05983	1,1	C00002,C00163	1,1
		R01355.a	C03652	1	C00163,C00022	1,1
		R01355.b	C00163,C00022	1,1	C03652	1
		R01357.a	C00002,C00164,C00010	1,1,1	C00020,C00013,C00332	1,1,1
		R01357.b	C00020,C00013,C00332	1,1,1	C00002,C00164,C00010	1,1,1
		R01358.a	C00332,C00001	1,1	C00164,C00010	1,1
		R01358.b	C00164,C00010	1,1	C00332,C00001	1,1
		R01359.a	C00332,C00033	1,1	C00164,C00024	1,1
		R01359.b	C00164,C00024	1,1	C00332,C00033	1,1
		R01360.a	C00356	1	C00024,C00164	1,1
		R01360.b	C00024,C00164	1,1	C00356	1
		R01361.a	C01089,C00003	1,1	C00164,C00004,C00080	1,1,1
		R01361.b	C00164,C00004,C00080	1,1,1	C01089,C00003	1,1
		R01364.a	C00164,C00122	1,1	C01061,C00001	1,1
		R01364.b	C01061,C00001	1,1	C00164,C00122	1,1
		R01365.a	C00136,C00164	1,1	C00246,C00332	1,1
		R01365.b	C00246,C00332	1,1	C00136,C00164	1,1
		R01366.a	C00164	1	C00207,C00011	1,1
		R01366.b	C00207,C00011	1,1	C00164	1
		R01367.a	C00164	1	C06144,C00001	1,1
		R01367.b	C06144,C00001	1,1	C00164	1
		R01381.a	C00075,C05385	1,1	C00013,C00167	1,1
		R01381.b	C00013,C00167	1,1	C00075,C05385	1,1
		R01384.a	C00167	1	C00190,C00011	1,1
		R01384.b	C00190,C00011	1,1	C00167	1
		R01385.a	C00167	1	C00617	1
		R01385.b	C00617	1	C00167	1
		R01387.a	C00167	1	C02330	1
		R01387.b	C02330	1	C00167	1
		R01388.a	C00258,C00003	1,1	C00168,C00004,C00080	1,1,1
		R01388.b	C00168,C00004,C00080	1,1,1	C00258,C00003	1,1
		R01392.a	C00258,C00006	1,1	C00168,C00005,C00080	1,1,1
		R01392.b	C00168,C00005,C00080	1,1,1	C00258,C00006	1,1
		R01396.a	C00169,C00047	1,1	C00009,C02427	1,1
		R01396.b	C00009,C02427	1,1	C00169,C00047	1,1
		R01398.a	C00169,C00077	1,1	C00009,C00327	1,1
		R01398.b	C00009,C00327	1,1	C00169,C00077	1,1
		R01399.a	C00169,C00134	1,1	C00009,C00436	1,1
		R01399.b	C00009,C00436	1,1	C00169,C00134	1,1
		R01416.a	C00179,C00001	1,1	C00436,C00014	1,1
		R01416.b	C00436,C00014	1,1	C00179,C00001	1,1
		R01417.a	C00002,C00179	1,1	C00008,C02726	1,1
		R01417.b	C00008,C02726	1,1	C00002,C00179	1,1
		R01418.a	C00179,C00086	1,1	C03047,C00001	1,1
		R01418.b	C03047,C00001	1,1	C00179,C00086	1,1
		R01429.a	C00181,C00003	1,1	C02266,C00004,C00080	1,1,1
		R01429.b	C02266,C00004,C00080	1,1,1	C00181,C00003	1,1
		R01430.a	C00181,C00006	1,1	C02266,C00005,C00080	1,1,1
		R01430.b	C02266,C00005,C00080	1,1,1	C00181,C00006	1,1
		R01431.a	C00379,C00006	1,1	C00181,C00005,C00080	1,1,1
		R01431.b	C00181,C00005,C00080	1,1,1	C00379,C00006	1,1
		R01432.a	C00181	1	C00310	1
		R01432.b	C00310	1	C00181	1
		R01434.a	C00183,C00001,C00003	1,1,1	C00141,C00014,C00004,C00080	1,1,1,1
		R01434.b	C00141,C00014,C00004,C00080	1,1,1,1	C00183,C00001,C00003	1,1,1
		R01437.a	C00183	1	C02787,C00011	1,1
		R01437.b	C02787,C00011	1,1	C00183	1
		R01441.a	C00002,C00185	1,1	C00008,C04534	1,1
		R01441.b	C00008,C04534	1,1	C00002,C00185	1,1
		R01446.a	C00424,C00003,C00001	1,1,1	C00186,C00004,C00080	1,1,1
		R01446.b	C00186,C00004,C00080	1,1,1	C00424,C00003,C00001	1,1,1
		R01449.a	C00827,C00163	1,1	C00186,C00100	1,1
		R01449.b	C00186,C00100	1,1	C00827,C00163	1,1
		R01465.a	C00188,C00003	1,1	C03508,C00004,C00080	1,1,1
		R01465.b	C03508,C00004,C00080	1,1,1	C00188,C00003	1,1
		R01470.a	C01233,C00001	1,1	C00189,C00093	1,1
		R01470.b	C00189,C00093	1,1	C01233,C00001	1,1
		R01471.a	C00075,C03737	1,1	C00013,C00190	1,1
		R01471.b	C00013,C00190	1,1	C00075,C03737	1,1
		R01473.a	C00935	1	C00190	1
		R01473.b	C00190	1	C00935	1
		R01476.a	C00002,C00191	1,1	C00008,C05385	1,1
		R01476.b	C00008,C05385	1,1	C00002,C00191	1,1
		R01481.a	C00800,C00006	1,1	C00191,C00005,C00080	1,1,1
		R01481.b	C00191,C00005,C00080	1,1,1	C00800,C00006	1,1
		R01482.a	C00191	1	C00905	1
		R01482.b	C00905	1	C00191	1
		R01483.a	C02670,C00001	1,1	C00191	1
		R01483.b	C00191	1	C02670,C00001	1,1
		R01484.a	C03387,C00001	1,1	C00191	1
		R01484.b	C00191	1	C03387,C00001	1,1
		R01485.a	C00152,C00192	1,1	C00014,C03124	1,1
		R01485.b	C00014,C03124	1,1	C00152,C00192	1,1
		R01512.a	C00002,C00197	1,1	C00008,C00236	1,1
		R01512.b	C00008,C00236	1,1	C00002,C00197	1,1
		R01513.a	C00197,C00003	1,1	C03232,C00004,C00080	1,1,1
		R01513.b	C03232,C00004,C00080	1,1,1	C00197,C00003	1,1
		R01514.a	C00002,C00258	1,1	C00008,C00197	1,1
		R01514.b	C00008,C00197	1,1	C00002,C00258	1,1
		R01517.a	C00044,C00197	1,1	C00035,C00236	1,1
		R01517.b	C00035,C00236	1,1	C00044,C00197	1,1
		R01520.a	C00221,C00003	1,1	C00198,C00004,C00080	1,1,1
		R01520.b	C00198,C00004,C00080	1,1,1	C00221,C00003	1,1
		R01521.a	C00221,C00006	1,1	C00198,C00005,C00080	1,1,1
		R01521.b	C00198,C00005,C00080	1,1,1	C00221,C00006	1,1
		R01523.a	C00002,C00199	1,1	C00008,C01182	1,1
		R01523.b	C00008,C01182	1,1	C00002,C00199	1,1
		R01524.a	C01068,C00003	1,1	C00199,C00004,C00080	1,1,1
		R01524.b	C00199,C00004,C00080	1,1,1	C01068,C00003	1,1
		R01525.a	C01068,C00006	1,1	C00199,C00005,C00080	1,1,1
		R01525.b	C00199,C00005,C00080	1,1,1	C01068,C00006	1,1
		R01526.a	C00002,C00309	1,1	C00008,C00199	1,1
		R01526.b	C00008,C00199	1,1	C00002,C00309	1,1
		R01528.a	C00345,C00006	1,1	C00199,C00011,C00005,C00080	1,1,1,1
		R01528.b	C00199,C00011,C00005,C00080	1,1,1,1	C00345,C00006	1,1
		R01541.a	C00002,C00204	1,1	C00008,C04442	1,1
		R01541.b	C00008,C04442	1,1	C00002,C00204	1,1
		R01542.a	C00204,C00003	1,1	C04349,C00004,C00080	1,1,1
		R01542.b	C04349,C00004,C00080	1,1,1	C00204,C00003	1,1
		R01543.a	C00204,C00006	1,1	C04471,C00005,C00080	1,1,1
		R01543.b	C04471,C00005,C00080	1,1,1	C00204,C00006	1,1
		R01547.a	C00002,C00360	1,1	C00008,C00206	1,1
		R01547.b	C00008,C00206	1,1	C00002,C00360	1,1
		R01548.a	C00131,C00475	1,1	C00206,C00055	1,1
		R01548.b	C00206,C00055	1,1	C00131,C00475	1,1
		R01549.a	C00131,C00299	1,1	C00206,C00105	1,1
		R01549.b	C00206,C00105	1,1	C00131,C00299	1,1
		R01550.a	C00207,C00005,C00080	1,1,1	C01845,C00006	1,1
		R01550.b	C01845,C00006	1,1	C00207,C00005,C00080	1,1,1
		R01556.a	C00024,C00208	1,1	C00010,C02130	1,1
		R01556.b	C00010,C02130	1,1	C00024,C00208	1,1
		R01558.a	C00002,C00209,C00010	1,1,1	C00020,C00013,C00313	1,1,1
		R01558.b	C00020,C00013,C00313	1,1,1	C00002,C00209,C00010	1,1,1
		R01559.a	C00091,C00209	1,1	C00042,C00313	1,1
		R01559.b	C00042,C00313	1,1	C00091,C00209	1,1
		R01560.a	C00212,C00001	1,1	C00294,C00014	1,1
		R01560.b	C00294,C00014	1,1	C00212,C00001	1,1
		R01561.a	C00212,C00009	1,1	C00147,C00620	1,1
		R01561.b	C00147,C00620	1,1	C00212,C00009	1,1
		R01562.a	C01367,C00001	1,1	C00212,C00009	1,1
		R01562.b	C00212,C00009	1,1	C01367,C00001	1,1
		R01573.a	C00002,C00216	1,1	C00008,C01112	1,1
		R01573.b	C00008,C01112	1,1	C00002,C00216	1,1
		R01574.a	C00216,C00003	1,1	C00652,C00004,C00080	1,1,1
		R01574.b	C00652,C00004,C00080	1,1,1	C00216,C00003	1,1
		R01575.a	C00216,C00006	1,1	C00652,C00005,C00080	1,1,1
		R01575.b	C00652,C00005,C00080	1,1,1	C00216,C00006	1,1
		R01579.a	C00819,C00001	1,1	C00217,C00014	1,1
		R01579.b	C00217,C00014	1,1	C00819,C00001	1,1
		R01580.a	C00647,C00026	1,1	C00018,C00217	1,1
		R01580.b	C00018,C00217	1,1	C00647,C00026	1,1
		R01583.a	C00217	1	C02237,C00001	1,1
		R01583.b	C02237,C00001	1,1	C00217	1
		R01600.a	C00002,C00221	1,1	C00008,C01172	1,1
		R01600.b	C00008,C01172	1,1	C00002,C00221	1,1
		R01604.a	C00222,C00003,C00001	1,1,1	C00383,C00004,C00080	1,1,1
		R01604.b	C00383,C00004,C00080	1,1,1	C00222,C00003,C00001	1,1,1
		R01607.a	C00222,C00006,C00001	1,1,1	C00383,C00005,C00080	1,1,1
		R01607.b	C00383,C00005,C00080	1,1,1	C00222,C00006,C00001	1,1,1
		R01608.a	C01013,C00003	1,1	C00222,C00004,C00080	1,1,1
		R01608.b	C00222,C00004,C00080	1,1,1	C01013,C00003	1,1
		R01618.a	C00224,C00002	1,1	C00059,C01260	1,1
		R01618.b	C00059,C01260	1,1	C00224,C00002	1,1
		R01619.a	C00224,C00014	1,1	C03851,C00059	1,1
		R01619.b	C03851,C00059	1,1	C00224,C00014	1,1
		R01639.a	C00002,C00310	1,1	C00008,C00231	1,1
		R01639.b	C00008,C00231	1,1	C00002,C00310	1,1
		R01644.a	C00989,C00003	1,1	C00232,C00004,C00080	1,1,1
		R01644.b	C00232,C00004,C00080	1,1,1	C00989,C00003	1,1
		R01645.a	C05601	1	C00232,C00022	1,1
		R01645.b	C00232,C00022	1,1	C05601	1
		R01647.a	C00232,C00022	1,1	C06201	1
		R01647.b	C06201	1	C00232,C00022	1,1
		R01648.a	C00334,C00026	1,1	C00232,C00025	1,1
		R01648.b	C00232,C00025	1,1	C00334,C00026	1,1
		R01649.a	C01215,C00001	1,2	C00033,C00232,C00014,C00011	1,1,1,1
		R01649.b	C00033,C00232,C00014,C00011	1,1,1,1	C01215,C00001	1,2
		R01652.a	C00233,C00011	1,1	C04236	1
		R01652.b	C04236	1	C00233,C00011	1,1
		R01658.a	C00235,C00129	1,1	C00013,C00341	1,1
		R01658.b	C00013,C00341	1,1	C00235,C00129	1,1
		R01663.a	C00239,C00001	1,1	C00365,C00014	1,1
		R01663.b	C00365,C00014	1,1	C00239,C00001	1,1
		R01664.a	C00239,C00001	1,1	C00881,C00009	1,1
		R01664.b	C00881,C00009	1,1	C00239,C00001	1,1
		R01665.a	C00002,C00239	1,1	C00008,C00705	1,1
		R01665.b	C00008,C00705	1,1	C00002,C00239	1,1
		R01666.a	C00002,C00881	1,1	C00008,C00239	1,1
		R01666.b	C00008,C00239	1,1	C00002,C00881	1,1
		R01668.a	C00458,C00001	1,1	C00239,C00013	1,1
		R01668.b	C00239,C00013	1,1	C00458,C00001	1,1
		R01676.a	C00242,C00001	1,1	C00385,C00014	1,1
		R01676.b	C00385,C00014	1,1	C00242,C00001	1,1
		R01677.a	C00387,C00001	1,1	C00242,C00121	1,1
		R01677.b	C00242,C00121	1,1	C00387,C00001	1,1
		R01678.a	C00243,C00001	1,1	C00267,C00124	1,1
		R01678.b	C00267,C00124	1,1	C00243,C00001	1,1
		R01681.a	C00519,C00003,C00001	1,1,1	C00245,C00004,C00080	1,1,1
		R01681.b	C00245,C00004,C00080	1,1,1	C00519,C00003,C00001	1,1,1
		R01683.a	C01616,C00003,C00001	1,1,1	C00245,C00022,C00004,C00080	1,1,1,1
		R01683.b	C00245,C00022,C00004,C00080	1,1,1,1	C01616,C00003,C00001	1,1,1
		R01684.a	C00245,C00026	1,1	C00593,C00025	1,1
		R01684.b	C00593,C00025	1,1	C00245,C00026	1,1
		R01686.a	C00245,C00062	1,1	C01959,C00077	1,1
		R01686.b	C01959,C00077	1,1	C00245,C00062	1,1
		R01688.a	C00002,C00246	1,1	C00008,C02527	1,1
		R01688.b	C00008,C02527	1,1	C00002,C00246	1,1
		R01689.a	C00246,C00003	1,1	C01771,C00004,C00080	1,1,1
		R01689.b	C01771,C00004,C00080	1,1,1	C00246,C00003	1,1
		R01690.a	C06435,C00001	1,1	C00130,C00246	1,1
		R01690.b	C00130,C00246	1,1	C06435,C00001	1,1
		R01694.a	C00247,C00006	1,1	C00273,C00005,C00080	1,1,1
		R01694.b	C00273,C00005,C00080	1,1,1	C00247,C00006	1,1
		R01703.a	C00249,C00027	1,2	C01948,C00011,C00001	1,1,3
		R01703.b	C01948,C00011,C00001	1,1,3	C00249,C00027	1,2
		R01704.a	C00517,C00003,C00001	1,1,1	C00249,C00004,C00080	1,1,1
		R01704.b	C00249,C00004,C00080	1,1,1	C00517,C00003,C00001	1,1,1
		R01707.a	C00250,C00003	1,1	C00971,C00004,C00080	1,1,1
		R01707.b	C00971,C00004,C00080	1,1,1	C00250,C00003	1,1
		R01708.a	C00314,C00006	1,1	C00250,C00005,C00080	1,1,1
		R01708.b	C00250,C00005,C00080	1,1,1	C00314,C00006	1,1
		R01712.a	C00534,C00022	1,1	C00250,C00041	1,1
		R01712.b	C00250,C00041	1,1	C00534,C00022	1,1
		R01713.a	C00534,C00036	1,1	C00250,C00049	1,1
		R01713.b	C00250,C00049	1,1	C00534,C00036	1,1
		R01720.a	C00253,C00006,C00001	1,1,1	C01020,C00005,C00080	1,1,1
		R01720.b	C01020,C00005,C00080	1,1,1	C00253,C00006,C00001	1,1,1
		R01722.a	C00029,C00253	1,1	C00015,C03003	1,1
		R01722.b	C00015,C03003	1,1	C00029,C00253	1,1
		R01724.a	C01185,C00013,C00008,C00009	1,1,1,1	C00253,C00119,C00002,C00001,C00080	1,1,1,1,1
		R01724.b	C00253,C00119,C00002,C00001,C00080	1,1,1,1,1	C01185,C00013,C00008,C00009	1,1,1,1
		R01732.a	C00255,C00001	1,1	C00474,C01727	1,1
		R01732.b	C00474,C01727	1,1	C00255,C00001	1,1
		R01735.a	C00937,C00003,C00001	1,1,1	C00256,C00004,C00080	1,1,1
		R01735.b	C00256,C00004,C00080	1,1,1	C00937,C00003,C00001	1,1,1
		R01736.a	C03451,C00001	1,1	C00051,C00256	1,1
		R01736.b	C00051,C00256	1,1	C03451,C00001	1,1
		R01737.a	C00002,C00257	1,1	C00008,C00345	1,1
		R01737.b	C00008,C00345	1,1	C00002,C00257	1,1
		R01738.a	C00257,C00003	1,1	C01062,C00004,C00080	1,1,1
		R01738.b	C01062,C00004,C00080	1,1,1	C00257,C00003	1,1
		R01739.a	C00257,C00006	1,1	C06473,C00005,C00080	1,1,1
		R01739.b	C06473,C00005,C00080	1,1,1	C00257,C00006	1,1
		R01740.a	C00257,C00006	1,1	C01062,C00005,C00080	1,1,1
		R01740.b	C01062,C00005,C00080	1,1,1	C00257,C00006	1,1
		R01741.a	C00257,C00016	1,1	C06473,C01352	1,1
		R01741.b	C06473,C01352	1,1	C00257,C00016	1,1
		R01745.a	C00258,C00003	1,1	C01146,C00004,C00080	1,1,1
		R01745.b	C01146,C00004,C00080	1,1,1	C00258,C00003	1,1
		R01747.a	C00258,C00006	1,1	C01146,C00005,C00080	1,1,1
		R01747.b	C01146,C00005,C00080	1,1,1	C00258,C00006	1,1
		R01749.a	C00258,C00003,C00011	1,1,1	C03459,C00004,C00080	1,1,1
		R01749.b	C03459,C00004,C00080	1,1,1	C00258,C00003,C00011	1,1,1
		R01750.a	C00258,C00006,C00011	1,1,1	C03459,C00005,C00080	1,1,1
		R01750.b	C03459,C00005,C00080	1,1,1	C00258,C00006,C00011	1,1,1
		R01752.a	C00577,C00003,C00001	1,1,1	C00258,C00004,C00080	1,1,1
		R01752.b	C00258,C00004,C00080	1,1,1	C00577,C00003,C00001	1,1,1
		R01754.a	C00002,C00259	1,1	C00008,C03906	1,1
		R01754.b	C00008,C03906	1,1	C00002,C00259	1,1
		R01757.a	C00259,C00003	1,1	C01114,C00004,C00080	1,1,1
		R01757.b	C01114,C00004,C00080	1,1,1	C00259,C00003	1,1
		R01758.a	C00532,C00003	1,1	C00259,C00004,C00080	1,1,1
		R01758.b	C00259,C00004,C00080	1,1,1	C00532,C00003	1,1
		R01759.a	C00532,C00006	1,1	C00259,C00005,C00080	1,1,1
		R01759.b	C00259,C00005,C00080	1,1,1	C00532,C00006	1,1
		R01761.a	C00259	1	C00508	1
		R01761.b	C00508	1	C00259	1
		R01768.a	C00262,C00003,C00001	1,1,1	C00385,C00004,C00080	1,1,1
		R01768.b	C00385,C00004,C00080	1,1,1	C00262,C00003,C00001	1,1,1
		R01770.a	C00294,C00001	1,1	C00262,C00121	1,1
		R01770.b	C00262,C00121	1,1	C00294,C00001	1,1
		R01771.a	C00002,C00263	1,1	C00008,C01102	1,1
		R01771.b	C00008,C01102	1,1	C00002,C00263	1,1
		R01773.a	C00263,C00003	1,1	C00441,C00004,C00080	1,1,1
		R01773.b	C00441,C00004,C00080	1,1,1	C00263,C00003	1,1
		R01775.a	C00263,C00006	1,1	C00441,C00005,C00080	1,1,1
		R01775.b	C00441,C00005,C00080	1,1,1	C00263,C00006	1,1
		R01776.a	C00024,C00263	1,1	C00010,C01077	1,1
		R01776.b	C00010,C01077	1,1	C00024,C00263	1,1
		R01777.a	C00091,C00263	1,1	C00010,C01118	1,1
		R01777.b	C00010,C01118	1,1	C00091,C00263	1,1
		R01781.a	C01380,C00003	1,1	C00266,C00004,C00080	1,1,1
		R01781.b	C00266,C00004,C00080	1,1,1	C01380,C00003	1,1
		R01786.a	C00002,C00267	1,1	C00008,C00668	1,1
		R01786.b	C00008,C00668	1,1	C00002,C00267	1,1
		R01787.a	C00794,C00006	1,1	C00267,C00005,C00080	1,1,1
		R01787.b	C00267,C00005,C00080	1,1,1	C00794,C00006	1,1
		R01793.a	C00268,C00004,C00080	1,1,1	C00272,C00003	1,1
		R01793.b	C00272,C00003	1,1	C00268,C00004,C00080	1,1,1
		R01794.a	C00268,C00005,C00080	1,1,1	C00272,C00006	1,1
		R01794.b	C00272,C00006	1,1	C00268,C00005,C00080	1,1,1
		R01804.a	C00270,C00009	1,1	C00645,C00074,C00001	1,1,1
		R01804.b	C00645,C00074,C00001	1,1,1	C00270,C00009	1,1
		R01805.a	C06241,C00001	1,1	C00270,C00009	1,1
		R01805.b	C00270,C00009	1,1	C06241,C00001	1,1
		R01806.a	C00024,C00270	1,1	C00010,C04015	1,1
		R01806.b	C00010,C04015	1,1	C00024,C00270	1,1
		R01811.a	C00270	1	C00645,C00022	1,1
		R01811.b	C00645,C00022	1,1	C00270	1
		R01812.a	C00272,C00006	1,2	C06313,C00005,C00080	1,2,2
		R01812.b	C06313,C00005,C00080	1,2,2	C00272,C00006	1,2
		R01817.a	C00644,C00006	1,1	C00275,C00005,C00080	1,1,1
		R01817.b	C00275,C00005,C00080	1,1,1	C00644,C00006	1,1
		R01825.a	C00279,C00003,C00001	1,1,1	C03393,C00004,C00080	1,1,1
		R01825.b	C03393,C00004,C00080	1,1,1	C00279,C00003,C00001	1,1,1
		R01843.a	C00002,C05382	1,1	C00008,C00447	1,1
		R01843.b	C00008,C00447	1,1	C00002,C05382	1,1
		R01844.a	C00002,C02076	1,1	C00008,C05382	1,1
		R01844.b	C00008,C05382	1,1	C00002,C02076	1,1
		R01850.a	C00024,C00283	1,1	C00010,C01857	1,1
		R01850.b	C00010,C01857	1,1	C00024,C00283	1,1
		R01856.a	C00286,C00001	1,1	C00330,C00536	1,1
		R01856.b	C00330,C00536	1,1	C00286,C00001	1,1
		R01857.a	C00002,C00361	1,1	C00008,C00286	1,1
		R01857.b	C00008,C00286	1,1	C00002,C00361	1,1
		R01858.a	C00286,C00022	1,1	C00361,C00074	1,1
		R01858.b	C00361,C00074	1,1	C00286,C00022	1,1
		R01863.a	C00294,C00009	1,1	C00262,C00620	1,1
		R01863.b	C00262,C00620	1,1	C00294,C00009	1,1
		R01866.a	C00337,C00006	1,1	C00295,C00005,C00080	1,1,1
		R01866.b	C00295,C00005,C00080	1,1,1	C00337,C00006	1,1
		R01869.a	C00337,C00003	1,1	C00295,C00080,C00004	1,1,1
		R01869.b	C00295,C00080,C00004	1,1,1	C00337,C00003	1,1
		R01870.a	C01103,C00013	1,1	C00295,C00119	1,1
		R01870.b	C00295,C00119	1,1	C01103,C00013	1,1
		R01875.a	C00320,C00051,C00080	1,2,1	C00094,C00127,C00283	1,1,1
		R01875.b	C00094,C00127,C00283	1,1,1	C00320,C00051,C00080	1,2,1
		R01876.a	C00299,C00009	1,1	C00106,C00620	1,1
		R01876.b	C00106,C00620	1,1	C00299,C00009	1,1
		R01877.a	C01368,C00001	1,1	C00299,C00009	1,1
		R01877.b	C00299,C00009	1,1	C01368,C00001	1,1
		R01878.a	C00475,C00001	1,1	C00299,C00014	1,1
		R01878.b	C00299,C00014	1,1	C00475,C00001	1,1
		R01880.a	C00286,C00299	1,1	C00361,C00105	1,1
		R01880.b	C00361,C00105	1,1	C00286,C00299	1,1
		R01885.a	C00301,C00001	1,1	C00620,C00020	1,1
		R01885.b	C00620,C00020	1,1	C00301,C00001	1,1
		R01887.a	C05715,C00001	1,2	C00302,C00014	1,1
		R01887.b	C00302,C00014	1,1	C05715,C00001	1,2
		R01895.a	C00474,C00003	1,1	C00309,C00004,C00080	1,1,1
		R01895.b	C00309,C00004,C00080	1,1,1	C00474,C00003	1,1
		R01896.a	C00379,C00003	1,1	C00310,C00004,C00080	1,1,1
		R01896.b	C00310,C00004,C00080	1,1,1	C00379,C00003	1,1
		R01898.a	C00310	1	C00476	1
		R01898.b	C00476	1	C00310	1
		R01899.a	C00311,C00006	1,1	C05379,C00005,C00080	1,1,1
		R01899.b	C05379,C00005,C00080	1,1,1	C00311,C00006	1,1
		R01901.a	C00002,C00312	1,1	C00008,C03291	1,1
		R01901.b	C00008,C03291	1,1	C00002,C00312	1,1
		R01902.a	C00002,C00312	1,1	C00008,C06441	1,1
		R01902.b	C00008,C06441	1,1	C00002,C00312	1,1
		R01903.a	C00532,C00003	1,1	C00312,C00004,C00080	1,1,1
		R01903.b	C00312,C00004,C00080	1,1,1	C00532,C00003	1,1
		R01904.a	C00379,C00006	1,1	C00312,C00005,C00080	1,1,1
		R01904.b	C00312,C00005,C00080	1,1,1	C00379,C00006	1,1
		R01905.a	C00618	1	C00312,C00011	1,1
		R01905.b	C00312,C00011	1,1	C00618	1
		R01908.a	C00313	1	C00798,C00011	1,1
		R01908.b	C00798,C00011	1,1	C00313	1
		R01909.a	C00002,C00314	1,1	C00008,C00627	1,1
		R01909.b	C00008,C00627	1,1	C00002,C00314	1,1
		R01912.a	C00029,C00314	1,1	C00015,C03996	1,1
		R01912.b	C00015,C03996	1,1	C00029,C00314	1,1
		R01917.a	C00002,C00051,C00315	1,1,1	C00008,C00009,C05730	1,1,1
		R01917.b	C00008,C00009,C05730	1,1,1	C00002,C00051,C00315	1,1,1
		R01918.a	C05730,C00001	1,1	C00051,C00315	1,1
		R01918.b	C00051,C00315	1,1	C05730,C00001	1,1
		R01919.a	C00134,C00315	1,1	C06366,C00986	1,1
		R01919.b	C06366,C00986	1,1	C00134,C00315	1,1
		R01926.a	C00319,C00002	1,1	C06124,C00008	1,1
		R01926.b	C06124,C00008	1,1	C00319,C00002	1,1
		R01928.a	C00052,C00319	1,1	C00015,C01747	1,1
		R01928.b	C00015,C01747	1,1	C00052,C00319	1,1
		R01930.a	C01861,C00001	1,1	C00320,C00059	1,1
		R01930.b	C00320,C00059	1,1	C01861,C00001	1,1
		R01932.a	C00322,C00004,C00080	1,1,1	C02360,C00003	1,1
		R01932.b	C02360,C00003	1,1	C00322,C00004,C00080	1,1,1
		R01936.a	C05533	1	C00322,C00011	1,1
		R01936.b	C00322,C00011	1,1	C05533	1
		R01954.a	C00002,C00327,C00049	1,1,1	C00020,C00013,C03406	1,1,1
		R01954.b	C00020,C00013,C03406	1,1,1	C00002,C00327,C00049	1,1,1
		R01961.a	C00002,C00329	1,1	C00008,C00352	1,1
		R01961.b	C00008,C00352	1,1	C00002,C00329	1,1
		R01963.a	C01075,C00001	1,1	C00329,C00059	1,1
		R01963.b	C00329,C00059	1,1	C01075,C00001	1,1
		R01964.a	C00081,C00329	1,1	C00104,C00352	1,1
		R01964.b	C00104,C00352	1,1	C00081,C00329	1,1
		R01965.a	C00131,C00329	1,1	C00206,C00352	1,1
		R01965.b	C00206,C00352	1,1	C00131,C00329	1,1
		R01967.a	C00002,C00330	1,1	C00008,C00362	1,1
		R01967.b	C00008,C00362	1,1	C00002,C00330	1,1
		R01968.a	C00362,C00001	1,1	C00330,C00009	1,1
		R01968.b	C00330,C00009	1,1	C00362,C00001	1,1
		R01969.a	C00330,C00009	1,1	C00242,C00672	1,1
		R01969.b	C00242,C00672	1,1	C00330,C00009	1,1
		R01975.a	C01144,C00003	1,1	C00332,C00004,C00080	1,1,1
		R01975.b	C00332,C00004,C00080	1,1,1	C01144,C00003	1,1
		R01976.a	C01144,C00006	1,1	C00332,C00005,C00080	1,1,1
		R01976.b	C00332,C00005,C00080	1,1,1	C01144,C00006	1,1
		R01977.a	C03561,C00006	1,1	C00332,C00005,C00080	1,1,1
		R01977.b	C00332,C00005,C00080	1,1,1	C03561,C00006	1,1
		R01980.a	C00002,C00333	1,1	C00008,C04037	1,1
		R01980.b	C00008,C04037	1,1	C00002,C00333	1,1
		R01983.a	C00333	1	C00558	1
		R01983.b	C00558	1	C00333	1
		R01986.a	C00555,C00006,C00001	1,1,1	C00334,C00005,C00080	1,1,1
		R01986.b	C00334,C00005,C00080	1,1,1	C00555,C00006,C00001	1,1,1
		R01987.a	C00334,C00033	1,1	C02946,C00001	1,1
		R01987.b	C02946,C00001	1,1	C00334,C00033	1,1
		R01989.a	C00062,C00334	1,1	C00077,C01035	1,1
		R01989.b	C00077,C01035	1,1	C00062,C00334	1,1
		R01990.a	C01035,C00001	1,1	C00334,C00086	1,1
		R01990.b	C00334,C00086	1,1	C01035,C00001	1,1
		R02003.a	C00341,C00129	1,1	C00013,C00448	1,1
		R02003.b	C00013,C00448	1,1	C00341,C00129	1,1
		R02004.a	C00341,C00001	1,1	C02344,C00013	1,1
		R02004.b	C02344,C00013	1,1	C00341,C00001	1,1
		R02006.a	C00341,C00001	1,1	C02462,C00013	1,1
		R02006.b	C02462,C00013	1,1	C00341,C00001	1,1
		R02007.a	C03190	1	C00341	1
		R02007.b	C00341	1	C03190	1
		R02032.a	C00345,C00003	1,1	C01218,C00004,C00080	1,1,1
		R02032.b	C01218,C00004,C00080	1,1,1	C00345,C00003	1,1
		R02034.a	C00345,C00006	1,1	C01218,C00005,C00080	1,1,1
		R02034.b	C01218,C00005,C00080	1,1,1	C00345,C00006	1,1
		R02047.a	C01188,C00003	1,1	C00349,C00004,C00080	1,1,1
		R02047.b	C00349,C00004,C00080	1,1,1	C01188,C00003	1,1
		R02058.a	C00024,C00352	1,1	C00010,C00357	1,1
		R02058.b	C00010,C00357	1,1	C00024,C00352	1,1
		R02061.a	C00448,C00129	1,1	C00013,C00353	1,1
		R02061.b	C00013,C00353	1,1	C00448,C00129	1,1
		R02065.a	C00353	2	C00013,C03427	1,1
		R02065.b	C00013,C03427	1,1	C00353	2
		R02071.a	C00002,C01094	1,1	C00008,C05378	1,1
		R02071.b	C00008,C05378	1,1	C00002,C01094	1,1
		R02081.a	C00418,C00010,C00003	1,1,2	C00356,C00004,C00080	1,2,2
		R02081.b	C00356,C00004,C00080	1,2,2	C00418,C00010,C00003	1,1,2
		R02082.a	C00418,C00010,C00006	1,1,2	C00356,C00005,C00080	1,2,2
		R02082.b	C00356,C00005,C00080	1,2,2	C00418,C00010,C00006	1,1,2
		R02083.a	C00356,C00001	1,1	C00010,C03761	1,1
		R02083.b	C00010,C03761	1,1	C00356,C00001	1,1
		R02084.a	C00091,C03761	1,1	C00042,C00356	1,1
		R02084.b	C00042,C00356	1,1	C00091,C03761	1,1
		R02085.a	C00356	1	C03231,C00001	1,1
		R02085.b	C03231,C00001	1,1	C00356	1
		R02088.a	C00360,C00001	1,1	C00559,C00009	1,1
		R02088.b	C00559,C00009	1,1	C00360,C00001	1,1
		R02089.a	C00002,C00559	1,1	C00008,C00360	1,1
		R02089.b	C00008,C00360	1,1	C00002,C00559	1,1
		R02090.a	C00002,C00362	1,1	C00008,C00361	1,1
		R02090.b	C00008,C00361	1,1	C00002,C00362	1,1
		R02091.a	C00286,C00475	1,1	C00361,C00055	1,1
		R02091.b	C00361,C00055	1,1	C00286,C00475	1,1
		R02098.a	C00002,C00365	1,1	C00008,C01346	1,1
		R02098.b	C00008,C01346	1,1	C00002,C00365	1,1
		R02099.a	C00002,C00526	1,1	C00008,C00365	1,1
		R02099.b	C00008,C00365	1,1	C00002,C00526	1,1
		R02100.a	C00460,C00001	1,1	C00365,C00013	1,1
		R02100.b	C00365,C00013	1,1	C00460,C00001	1,1
		R02102.a	C00365,C00001	1,1	C00526,C00009	1,1
		R02102.b	C00526,C00009	1,1	C00365,C00001	1,1
		R02103.a	C00385,C00003,C00001	1,1,1	C00366,C00004,C00080	1,1,1
		R02103.b	C00366,C00004,C00080	1,1,1	C00385,C00003,C00001	1,1,1
		R02136.a	C00002,C00379	1,1	C00008,C02895	1,1
		R02136.b	C00008,C02895	1,1	C00002,C00379	1,1
		R02137.a	C00475,C00001	1,1	C00380,C00121	1,1
		R02137.b	C00380,C00121	1,1	C00475,C00001	1,1
		R02139.a	C00813,C00001	1,1	C15607	1
		R02139.b	C15607	1	C00813,C00001	1,1
		R02142.a	C00655,C00013	1,1	C00385,C00119	1,1
		R02142.b	C00385,C00119	1,1	C00655,C00013	1,1
		R02143.a	C01762,C00001	1,1	C00385,C00121	1,1
		R02143.b	C00385,C00121	1,1	C01762,C00001	1,1
		R02145.a	C00387,C00001	1,1	C01762,C00014	1,1
		R02145.b	C01762,C00014	1,1	C00387,C00001	1,1
		R02147.a	C00387,C00009	1,1	C00242,C00620	1,1
		R02147.b	C00242,C00620	1,1	C00387,C00009	1,1
		R02148.a	C06193,C00001	1,1	C00387,C00009	1,1
		R02148.b	C00387,C00009	1,1	C06193,C00001	1,1
		R02167.a	C00644,C00001	1,1	C00392,C00009	1,1
		R02167.b	C00392,C00009	1,1	C00644,C00001	1,1
		R02168.a	C00394,C00092	1,1	C00035,C00689	1,1
		R02168.b	C00035,C00689	1,1	C00394,C00092	1,1
		R02196.a	C00407,C00003,C00001	1,1,1	C00671,C00014,C00004,C00080	1,1,1,1
		R02196.b	C00671,C00014,C00004,C00080	1,1,1,1	C00407,C00003,C00001	1,1,1
		R02199.a	C00407,C00026	1,1	C00671,C00025	1,1
		R02199.b	C00671,C00025	1,1	C00407,C00026	1,1
		R02200.a	C00183,C00671	1,1	C00141,C00407	1,1
		R02200.b	C00141,C00407	1,1	C00183,C00671	1,1
		R02201.a	C00408,C00003	1,1	C04092,C00004,C00080	1,1,1
		R02201.b	C04092,C00004,C00080	1,1,1	C00408,C00003	1,1
		R02203.a	C00408,C00006	1,1	C04092,C00005,C00080	1,1,1
		R02203.b	C04092,C00005,C00080	1,1,1	C00408,C00006	1,1
		R02205.a	C00408,C00016	1,1	C01352,C00450	1,1
		R02205.b	C01352,C00450	1,1	C00408,C00016	1,1
		R02245.a	C00002,C00418	1,1	C00008,C01107	1,1
		R02245.b	C00008,C01107	1,1	C00002,C00418	1,1
		R02246.a	C00418,C00003	1,1	C00772,C00004,C00080	1,1,1
		R02246.b	C00772,C00004,C00080	1,1,1	C00418,C00003	1,1
		R02247.a	C00418,C00006	1,1	C00772,C00005,C00080	1,1,1
		R02247.b	C00772,C00005,C00080	1,1,1	C00418,C00006	1,1
		R02257.a	C00583,C00003	1,1	C00424,C00004,C00080	1,1,1
		R02257.b	C00424,C00004,C00080	1,1,1	C00583,C00003	1,1
		R02258.a	C02917,C00003	1,1	C00424,C00004,C00080	1,1,1
		R02258.b	C00424,C00004,C00080	1,1,1	C02917,C00003	1,1
		R02259.a	C00583,C00006	1,1	C00424,C00005,C00080	1,1,1
		R02259.b	C00424,C00005,C00080	1,1,1	C00583,C00006	1,1
		R02260.a	C00424,C00006	1,1	C00546,C00005,C00080	1,1,1
		R02260.b	C00546,C00005,C00080	1,1,1	C00424,C00006	1,1
		R02261.a	C03979	1	C00424,C00022	1,1
		R02261.b	C00424,C00022	1,1	C03979	1
		R02262.a	C01099	1	C00111,C00424	1,1
		R02262.b	C00111,C00424	1,1	C01099	1
		R02263.a	C01131	1	C00111,C00424	1,1
		R02263.b	C00111,C00424	1,1	C01131	1
		R02271.a	C00430,C00022	1,1	C02800,C00041	1,1
		R02271.b	C02800,C00041	1,1	C00430,C00022	1,1
		R02273.a	C00990,C00001	1,1	C00431,C00014	1,1
		R02273.b	C00431,C00014	1,1	C00990,C00001	1,1
		R02274.a	C00431,C00026	1,1	C03273,C00025	1,1
		R02274.b	C03273,C00025	1,1	C00431,C00026	1,1
		R02276.a	C03087,C00001	1,1	C00033,C00431	1,1
		R02276.b	C00033,C00431	1,1	C03087,C00001	1,1
		R02282.a	C00437,C00025	1,1	C00077,C00624	1,1
		R02282.b	C00077,C00624	1,1	C00437,C00025	1,1
		R02283.a	C00437,C00026	1,1	C01250,C00025	1,1
		R02283.b	C01250,C00025	1,1	C00437,C00026	1,1
		R02285.a	C00439,C00001	1,1	C00025,C00488	1,1
		R02285.b	C00025,C00488	1,1	C00439,C00001	1,1
		R02286.a	C00439,C00001	1,1	C01045,C00014	1,1
		R02286.b	C01045,C00014	1,1	C00439,C00001	1,1
		R02288.a	C03680,C00001	1,1	C00439	1
		R02288.b	C00439	1	C03680,C00001	1,1
		R02291.a	C00441,C00009,C00006	1,1,1	C03082,C00005,C00080	1,1,1
		R02291.b	C03082,C00005,C00080	1,1,1	C00441,C00009,C00006	1,1,1
		R02293.a	C03283,C00022	1,1	C00441,C00041	1,1
		R02293.b	C00441,C00041	1,1	C03283,C00022	1,1
		R02294.a	C03150,C00009	1,1	C00153,C00620	1,1
		R02294.b	C00153,C00620	1,1	C03150,C00009	1,1
		R02295.a	C05841,C00009	1,1	C00253,C00620,C00080	1,1,1
		R02295.b	C00253,C00620,C00080	1,1,1	C05841,C00009	1,1
		R02296.a	C00475,C00009	1,1	C00380,C00620	1,1
		R02296.b	C00380,C00620	1,1	C00475,C00009	1,1
		R02297.a	C01762,C00009	1,1	C00385,C00620	1,1
		R02297.b	C00385,C00620	1,1	C01762,C00009	1,1
		R02303.a	C00002,C00448	1,1	C00008,C03115	1,1
		R02303.b	C00008,C03115	1,1	C00002,C00448	1,1
		R02305.a	C00448	1	C01841,C00013	1,1
		R02305.b	C01841,C00013	1,1	C00448	1
		R02313.a	C00449,C00003,C00001	1,1,1	C00025,C04076,C00004,C00080	1,1,1,1
		R02313.b	C00025,C04076,C00004,C00080	1,1,1,1	C00449,C00003,C00001	1,1,1
		R02315.a	C00449,C00006,C00001	1,1,1	C00025,C04076,C00005,C00080	1,1,1,1
		R02315.b	C00025,C04076,C00005,C00080	1,1,1,1	C00449,C00006,C00001	1,1,1
		R02317.a	C00450,C00001	1,1	C04076	1
		R02317.b	C04076	1	C00450,C00001	1,1
		R02322.a	C00455,C00001	1,1	C01185,C00014	1,1
		R02322.b	C01185,C00014	1,1	C00455,C00001	1,1
		R02323.a	C00455,C00001	1,1	C03150,C00009	1,1
		R02323.b	C03150,C00009	1,1	C00455,C00001	1,1
		R02324.a	C00002,C03150	1,1	C00008,C00455	1,1
		R02324.b	C00008,C00455	1,1	C00002,C03150	1,1
		R02325.a	C00458,C00001	1,1	C00460,C00014	1,1
		R02325.b	C00460,C00014	1,1	C00458,C00001	1,1
		R02326.a	C00002,C00705	1,1	C00008,C00458	1,1
		R02326.b	C00008,C00458	1,1	C00002,C00705	1,1
		R02327.a	C00458,C00299	1,1	C00705,C00105	1,1
		R02327.b	C00705,C00105	1,1	C00458,C00299	1,1
		R02330.a	C00460,C00001	1,1	C01346,C00009	1,1
		R02330.b	C01346,C00009	1,1	C00460,C00001	1,1
		R02331.a	C00002,C01346	1,1	C00008,C00460	1,1
		R02331.b	C00008,C00460	1,1	C00002,C01346	1,1
		R02332.a	C00460,C00299	1,1	C01346,C00105	1,1
		R02332.b	C01346,C00105	1,1	C00460,C00299	1,1
		R02345.a	C00466,C00117	1,1	C00084,C04359	1,1
		R02345.b	C00084,C04359	1,1	C00466,C00117	1,1
		R02359.a	C01537,C00001	1,1	C00469,C00011,C00014	1,1,1
		R02359.b	C00469,C00011,C00014	1,1,1	C01537,C00001	1,1
		R02370.a	C05822,C00001	1,1	C00475,C00009	1,1
		R02370.b	C00475,C00009	1,1	C05822,C00001	1,1
		R02371.a	C00458,C00475	1,1	C00705,C00055	1,1
		R02371.b	C00705,C00055	1,1	C00458,C00475	1,1
		R02372.a	C00460,C00475	1,1	C01346,C00055	1,1
		R02372.b	C01346,C00055	1,1	C00460,C00475	1,1
		R02376.a	C00583	1	C00479,C00001	1,1
		R02376.b	C00479,C00001	1,1	C00583	1
		R02377.a	C05979,C00003	1,1	C00479,C00004,C00080	1,1,1
		R02377.b	C00479,C00004,C00080	1,1,1	C05979,C00003	1,1
		R02401.a	C03273,C00003,C00001	1,1,1	C00489,C00004,C00080	1,1,1
		R02401.b	C00489,C00004,C00080	1,1,1	C03273,C00003,C00001	1,1,1
		R02402.a	C00002,C00489,C00010	1,1,1	C00008,C00009,C00527	1,1,1
		R02402.b	C00008,C00009,C00527	1,1,1	C00002,C00489,C00010	1,1,1
		R02404.a	C00002,C00490,C00010	1,1,1	C00008,C00009,C00531	1,1,1
		R02404.b	C00008,C00009,C00531	1,1,1	C00002,C00490,C00010	1,1,1
		R02408.a	C00491,C00001	1,1	C00022,C00014,C01962	1,1,1
		R02408.b	C00022,C00014,C01962	1,1,1	C00491,C00001	1,1
		R02410.a	C00492,C00001	1,1	C05402,C00095	1,1
		R02410.b	C05402,C00095	1,1	C00492,C00001	1,1
		R02426.a	C00501	1	C01219,C00001	1,1
		R02426.b	C01219,C00001	1,1	C00501	1
		R02430.a	C00002,C00503	1,1	C00008,C03494	1,1
		R02430.b	C00008,C03494	1,1	C00002,C00503	1,1
		R02433.a	C00506,C00026	1,1	C05528,C00025	1,1
		R02433.b	C05528,C00025	1,1	C00506,C00026	1,1
		R02437.a	C00507	1	C00861	1
		R02437.b	C00861	1	C00507	1
		R02439.a	C00002,C00508	1,1	C00008,C01101	1,1
		R02439.b	C00008,C01101	1,1	C00002,C00508	1,1
		R02441.a	C00532,C00003	1,1	C00508,C00004,C00080	1,1,1
		R02441.b	C00508,C00004,C00080	1,1,1	C00532,C00003	1,1
		R02454.a	C00514,C00003	1,1	C00905,C00004,C00080	1,1,1
		R02454.b	C00905,C00004,C00080	1,1,1	C00514,C00003	1,1
		R02455.a	C00514,C00003	1,1	C02024,C00004,C00080	1,1,1
		R02455.b	C02024,C00004,C00080	1,1,1	C00514,C00003	1,1
		R02456.a	C00514,C00006	1,1	C02024,C00005,C00080	1,1,1
		R02456.b	C02024,C00005,C00080	1,1,1	C00514,C00006	1,1
		R02458.a	C00792,C00001	1,1	C00515,C00086	1,1
		R02458.b	C00515,C00086	1,1	C00792,C00001	1,1
		R02461.a	C00515	1	C03943	1
		R02461.b	C03943	1	C00515	1
		R02462.a	C00823,C00003	1,1	C00517,C00004,C00080	1,1,1
		R02462.b	C00517,C00004,C00080	1,1,1	C00823,C00003	1,1
		R02463.a	C00517,C00006	1,1	C06123,C00005,C00080	1,1,1
		R02463.b	C06123,C00005,C00080	1,1,1	C00517,C00006	1,1
		R02464.a	C01120	1	C00346,C00517	1,1
		R02464.b	C00346,C00517	1,1	C01120	1
		R02466.a	C00606	1	C00519,C00011	1,1
		R02466.b	C00519,C00011	1,1	C00606	1
		R02471.a	C00522,C00003	1,1	C01053,C00004,C00080	1,1,1
		R02471.b	C01053,C00004,C00080	1,1,1	C00522,C00003	1,1
		R02472.a	C00522,C00006	1,1	C00966,C00005,C00080	1,1,1
		R02472.b	C00966,C00005,C00080	1,1,1	C00522,C00006	1,1
		R02473.a	C00002,C00522,C00099	1,1,1	C00020,C00013,C00864	1,1,1
		R02473.b	C00020,C00013,C00864	1,1,1	C00002,C00522,C00099	1,1,1
		R02474.a	C00864,C00001	1,1	C00522,C00099	1,1
		R02474.b	C00522,C00099	1,1	C00864,C00001	1,1
		R02484.a	C00526,C00009	1,1	C00106,C00672	1,1
		R02484.b	C00106,C00672	1,1	C00526,C00009	1,1
		R02485.a	C00881,C00001	1,1	C00526,C00014	1,1
		R02485.b	C00526,C00014	1,1	C00881,C00001	1,1
		R02487.a	C00527,C00016	1,1	C01352,C00877,C00011	1,1,1
		R02487.b	C01352,C00877,C00011	1,1,1	C00527,C00016	1,1
		R02490.a	C00904	1	C00531,C00001	1,1
		R02490.b	C00531,C00001	1,1	C00904	1
		R02491.a	C01011	1	C00531,C00001	1,1
		R02491.b	C00531,C00001	1,1	C01011	1
		R02493.a	C00002,C00534	1,1	C00008,C00647	1,1
		R02493.b	C00008,C00647	1,1	C00002,C00534	1,1
		R02508.a	C00542,C00042	1,1	C01118,C00097	1,1
		R02508.b	C01118,C00097	1,1	C00542,C00042	1,1
		R02527.a	C00937,C00003	1,1	C00546,C00004,C00080	1,1,1
		R02527.b	C00546,C00004,C00080	1,1,1	C00937,C00003	1,1
		R02530.a	C03451	1	C00051,C00546	1,1
		R02530.b	C00051,C00546	1,1	C03451	1
		R02531.a	C05999,C00003	1,1	C00546,C00004,C00080	1,1,1
		R02531.b	C00546,C00004,C00080	1,1,1	C05999,C00003	1,1
		R02544.a	C00552,C00003	1,1	C00975,C00004,C00080	1,1,1
		R02544.b	C00975,C00004,C00080	1,1,1	C00552,C00003	1,1
		R02545.a	C00552,C00003	1,1	C03459,C00004,C00080	1,1,1
		R02545.b	C03459,C00004,C00080	1,1,1	C00552,C00003	1,1
		R02549.a	C00555,C00003,C00001	1,1,1	C00334,C00004,C00080	1,1,1
		R02549.b	C00334,C00004,C00080	1,1,1	C00555,C00003,C00001	1,1,1
		R02555.a	C00817,C00003	1,1	C00558,C00004,C00080	1,1,1
		R02555.b	C00558,C00004,C00080	1,1,1	C00817,C00003	1,1
		R02556.a	C00559,C00001	1,1	C05512,C00014	1,1
		R02556.b	C05512,C00014	1,1	C00559,C00001	1,1
		R02557.a	C00559,C00009	1,1	C00147,C00672	1,1
		R02557.b	C00147,C00672	1,1	C00559,C00009	1,1
		R02563.a	C00570,C00065	1,1	C00055,C03872	1,1
		R02563.b	C00055,C03872	1,1	C00570,C00065	1,1
		R02575.a	C00002,C00581	1,1	C00008,C03166	1,1
		R02575.b	C00008,C03166	1,1	C00002,C00581	1,1
		R02577.a	C00583,C00006	1,1	C05999,C00005,C00080	1,1,1
		R02577.b	C05999,C00005,C00080	1,1,1	C00583,C00006	1,1
		R02600.a	C00593,C00005,C00080	1,1,1	C05123,C00006	1,1
		R02600.b	C05123,C00006	1,1	C00593,C00005,C00080	1,1,1
		R02619.a	C00606,C00026	1,1	C05527,C00025	1,1
		R02619.b	C05527,C00025	1,1	C00606,C00026	1,1
		R02636.a	C00617	1	C00935,C00011	1,1
		R02636.b	C00935,C00011	1,1	C00617	1
		R02637.a	C00618,C00003	1,1	C04575,C00004,C00080	1,1,1
		R02637.b	C04575,C00004,C00080	1,1,1	C00618,C00003	1,1
		R02639.a	C00618,C00006	1,1	C04575,C00005,C00080	1,1,1
		R02639.b	C04575,C00005,C00080	1,1,1	C00618,C00006	1,1
		R02646.a	C05513,C00009	1,1	C00366,C00620	1,1
		R02646.b	C00366,C00620	1,1	C05513,C00009	1,1
		R02649.a	C00002,C00624	1,1	C00008,C04133	1,1
		R02649.b	C00008,C04133	1,1	C00002,C00624	1,1
		R02658.a	C00002,C06473	1,1	C00008,C01218	1,1
		R02658.b	C00008,C01218	1,1	C00002,C06473	1,1
		R02677.a	C06192,C00001	1,1	C00020,C00636	1,1
		R02677.b	C00020,C00636	1,1	C06192,C00001	1,1
		R02703.a	C00644,C00003	1,1	C05345,C00004,C00080	1,1,1
		R02703.b	C05345,C00004,C00080	1,1,1	C00644,C00003	1,1
		R02705.a	C00002,C00645	1,1	C00008,C04257	1,1
		R02705.b	C00008,C04257	1,1	C00002,C00645	1,1
		R02707.a	C00645,C00015	1,1	C01170,C00001	1,1
		R02707.b	C01170,C00001	1,1	C00645,C00015	1,1
		R02719.a	C00655,C00001	1,1	C01762,C00009	1,1
		R02719.b	C01762,C00009	1,1	C00655,C00001	1,1
		R02720.a	C00700,C00001	1,1	C00655,C00013	1,1
		R02720.b	C00655,C00013	1,1	C00700,C00001	1,1
		R02732.a	C00002,C05345	1,1	C00008,C00665	1,1
		R02732.b	C00008,C00665	1,1	C00002,C05345	1,1
		R02733.a	C04390,C00001	1,1	C00033,C00666	1,1
		R02733.b	C00033,C00666	1,1	C04390,C00001	1,1
		R02734.a	C04421,C00001	1,1	C00042,C00666	1,1
		R02734.b	C00042,C00666	1,1	C04421,C00001	1,1
		R02735.a	C00666	1	C00680	1
		R02735.b	C00680	1	C00666	1
		R02736.a	C01172,C00006	1,1	C01236,C00005,C00080	1,1,1
		R02736.b	C01236,C00005,C00080	1,1,1	C01172,C00006	1,1
		R02737.a	C00029,C00668	1,1	C00015,C00689	1,1
		R02737.b	C00015,C00689	1,1	C00029,C00668	1,1
		R02741.a	C00002,C00669,C00099	1,1,1	C00008,C00009,C04544	1,1,1
		R02741.b	C00008,C00009,C04544	1,1,1	C00002,C00669,C00099	1,1,1
		R02742.a	C00669,C00006	2,1	C03646,C00005,C00080	1,1,1
		R02742.b	C03646,C00005,C00080	1,1,1	C00669,C00006	2,1
		R02748.a	C05512,C00009	1,1	C00262,C00672	1,1
		R02748.b	C00262,C00672	1,1	C05512,C00009	1,1
		R02750.a	C00673,C00008	1,1	C01801,C00002	1,1
		R02750.b	C01801,C00002	1,1	C00673,C00008	1,1
		R02755.a	C00680,C00006,C00001	1,1,1	C03871,C00014,C00005,C00080	1,1,1,1
		R02755.b	C03871,C00014,C00005,C00080	1,1,1,1	C00680,C00006,C00001	1,1,1
		R02762.a	C00682,C00003,C00001	1,1,1	C02501,C00004,C00080	1,1,1
		R02762.b	C02501,C00004,C00080	1,1,1	C00682,C00003,C00001	1,1,1
		R02764.a	C00683,C00001	1,1	C02170,C00010	1,1
		R02764.b	C02170,C00010	1,1	C00683,C00001	1,1
		R02765.a	C01213	1	C00683	1
		R02765.b	C00683	1	C01213	1
		R02781.a	C00064,C00691	1,1	C00940,C01214	1,1
		R02781.b	C00940,C01214	1,1	C00064,C00691	1,1
		R02782.a	C00691	1	C04287,C00001	1,1
		R02782.b	C04287,C00001	1,1	C00691	1
		R02783.a	C00002,C01212,C00217	1,1,1	C00008,C00009,C00692	1,1,1
		R02783.b	C00008,C00009,C00692	1,1,1	C00002,C01212,C00217	1,1,1
		R02786.a	C00002,C00692,C00047	1,1,1	C00008,C00009,C05892	1,1,1
		R02786.b	C00008,C00009,C05892	1,1,1	C00002,C00692,C00047	1,1,1
		R02788.a	C00002,C00692,C00680	1,1,1	C00008,C00009,C04877	1,1,1
		R02788.b	C00008,C00009,C04877	1,1,1	C00002,C00692,C00680	1,1,1
		R02805.a	C04392,C00001	1,1	C00700,C00655	1,1
		R02805.b	C00700,C00655	1,1	C04392,C00001	1,1
		R02825.a	C00431	1	C00763	1
		R02825.b	C00763	1	C00431	1
		R02852.a	C00739	1	C05161	1
		R02852.b	C05161	1	C00739	1
		R02855.a	C00810,C00003	1,1	C00741,C00004,C00080	1,1,1
		R02855.b	C00741,C00004,C00080	1,1,1	C00810,C00003	1,1
		R02865.a	C00002,C00794	1,1	C00008,C01096	1,1
		R02865.b	C00008,C01096	1,1	C00002,C00794	1,1
		R02867.a	C00081,C00794	1,1	C00104,C01096	1,1
		R02867.b	C00104,C01096	1,1	C00081,C00794	1,1
		R02868.a	C00131,C00794	1,1	C00206,C01096	1,1
		R02868.b	C00206,C01096	1,1	C00131,C00794	1,1
		R02872.a	C03428,C00005,C00080	1,1,1	C00013,C00751,C00006	1,1,1
		R02872.b	C00013,C00751,C00006	1,1,1	C03428,C00005,C00080	1,1,1
		R02896.a	C01489,C00003	1,1	C00764,C00004,C00080	1,1,1
		R02896.b	C00764,C00004,C00080	1,1,1	C01489,C00003	1,1
		R02921.a	C00063,C01068	1,1	C00013,C00789	1,1
		R02921.b	C00013,C00789	1,1	C00063,C01068	1,1
		R02925.a	C00794,C00016	1,1	C01352,C00247	1,1
		R02925.b	C01352,C00247	1,1	C00794,C00016	1,1
		R02926.a	C05399,C00001	1,1	C00794,C00124	1,1
		R02926.b	C00794,C00124	1,1	C05399,C00001	1,1
		R02927.a	C00002,C00795	1,1	C00008,C01097	1,1
		R02927.b	C00008,C01097	1,1	C00002,C00795	1,1
		R02928.a	C01697,C00003	1,1	C00795,C00004,C00080	1,1,1
		R02928.b	C00795,C00004,C00080	1,1,1	C01697,C00003	1,1
		R02933.a	C01040,C00001	1,1	C00800	1
		R02933.b	C00800	1	C01040,C00001	1,1
		R02935.a	C00603,C00003	1,1	C00802,C00004,C00080	1,1,1
		R02935.b	C00802,C00004,C00080	1,1,1	C00603,C00003	1,1
		R02936.a	C00603,C00006	1,1	C00802,C00005,C00080	1,1,1
		R02936.b	C00802,C00005,C00080	1,1,1	C00603,C00006	1,1
		R02940.a	C05985,C00003,C00001	1,1,1	C00804,C00004,C00080	1,1,1
		R02940.b	C00804,C00004,C00080	1,1,1	C05985,C00003,C00001	1,1,1
		R02944.a	C01765,C00003	1,1	C00808,C00004,C00080	1,1,1
		R02944.b	C00808,C00004,C00080	1,1,1	C01765,C00003	1,1
		R02946.a	C03044,C00003	1,1	C00810,C00004,C00080	1,1,1
		R02946.b	C00810,C00004,C00080	1,1,1	C03044,C00003	1,1
		R02955.a	C00024,C00815	1,1	C00033,C01011	1,1
		R02955.b	C00033,C01011	1,1	C00024,C00815	1,1
		R02963.a	C00827	1	C00894,C00001	1,1
		R02963.b	C00894,C00001	1,1	C00827	1
		R02971.a	C00002,C00831	1,1	C00008,C01134	1,1
		R02971.b	C00008,C01134	1,1	C00002,C00831	1,1
		R02972.a	C04079	1	C00831,C00011	1,1
		R02972.b	C00831,C00011	1,1	C04079	1
		R02974.a	C00835,C00001	1,1	C02333,C00014	1,1
		R02974.b	C02333,C00014	1,1	C00835,C00001	1,1
		R02975.a	C02953,C00006	1,1	C00835,C00005,C00080	1,1,1
		R02975.b	C00835,C00005,C00080	1,1,1	C02953,C00006	1,1
		R02976.a	C00002,C00836	1,1	C00008,C01120	1,1
		R02976.b	C00008,C01120	1,1	C00002,C00836	1,1
		R02978.a	C00836,C00006	1,1	C02934,C00005,C00080	1,1,1
		R02978.b	C02934,C00005,C00080	1,1,1	C00836,C00006	1,1
		R02988.a	C00846,C00003	1,1	C02222,C00004,C00080	1,1,1
		R02988.b	C02222,C00004,C00080	1,1,1	C00846,C00003	1,1
		R02989.a	C00846,C00006	1,1	C02222,C00005,C00080	1,1,1
		R02989.b	C02222,C00005,C00080	1,1,1	C00846,C00006	1,1
		R02990.a	C00091,C00846	1,1	C00042,C02232	1,1
		R02990.b	C00042,C02232	1,1	C00091,C00846	1,1
		R02991.a	C03586,C00001	1,1	C00846	1
		R02991.b	C00846	1	C03586,C00001	1,1
		R02992.a	C00971,C00001	1,1	C00847	1
		R02992.b	C00847	1	C00971,C00001	1,1
		R03004.a	C00857,C00001	1,1	C00020,C01185	1,1
		R03004.b	C00020,C01185	1,1	C00857,C00001	1,1
		R03005.a	C00002,C01185	1,1	C00013,C00857	1,1
		R03005.b	C00013,C00857	1,1	C00002,C01185	1,1
		R03014.a	C00002,C00861	1,1	C00008,C01131	1,1
		R03014.b	C00008,C01131	1,1	C00002,C00861	1,1
		R03018.a	C00002,C00864	1,1	C00008,C03492	1,1
		R03018.b	C00008,C03492	1,1	C00002,C00864	1,1
		R03026.a	C01144	1	C00877,C00001	1,1
		R03026.b	C00877,C00001	1,1	C01144	1
		R03027.a	C03561	1	C00877,C00001	1,1
		R03027.b	C00877,C00001	1,1	C03561	1
		R03028.a	C02411	1	C00877,C00011	1,1
		R03028.b	C00877,C00011	1,1	C02411	1
		R03030.a	C05231	1	C00877,C00014	1,1
		R03030.b	C00877,C00014	1,1	C05231	1
		R03031.a	C02331	1	C00877	1
		R03031.b	C00877	1	C02331	1
		R03035.a	C00002,C01134	1,1	C00013,C00882	1,1
		R03035.b	C00013,C00882	1,1	C00002,C01134	1,1
		R03036.a	C00882,C00001	1,1	C01134,C00020	1,1
		R03036.b	C01134,C00020	1,1	C00882,C00001	1,1
		R03045.a	C05668	1	C00894,C00001	1,1
		R03045.b	C00894,C00001	1,1	C05668	1
		R03046.a	C02335	1	C00894,C00014	1,1
		R03046.b	C00894,C00014	1,1	C02335	1
		R03051.a	C00900,C00005,C00080	1,1,1	C04039,C00006	1,1
		R03051.b	C04039,C00006	1,1	C00900,C00005,C00080	1,1,1
		R03069.a	C00922,C00001	1,1	C03652	1
		R03069.b	C03652	1	C00922,C00001	1,1
		R03070.a	C02295	1	C00922	1
		R03070.b	C00922	1	C02295	1
		R03077.a	C00075,C03906	1,1	C00013,C00935	1,1
		R03077.b	C00013,C00935	1,1	C00075,C03906	1,1
		R03080.a	C02912,C00003	1,1	C00937,C00004,C00080	1,1,1
		R03080.b	C00937,C00004,C00080	1,1,1	C02912,C00003	1,1
		R03081.a	C06159	1	C00022,C00937	1,1
		R03081.b	C00022,C00937	1,1	C06159	1
		R03104.a	C05823,C00003	1,1	C00957,C00004,C00080	1,1,1
		R03104.b	C00957,C00004,C00080	1,1,1	C05823,C00003	1,1
		R03119.a	C02457,C00003	1,1	C00969,C00004,C00080	1,1,1
		R03119.b	C00969,C00004,C00080	1,1,1	C02457,C00003	1,1
		R03131.a	C00979,C00106	1,1	C03584,C00033	1,1
		R03131.b	C03584,C00033	1,1	C00979,C00106	1,1
		R03132.a	C00979,C00320	1,1	C05824,C00033	1,1
		R03132.b	C05824,C00033	1,1	C00979,C00320	1,1
		R03153.a	C00024,C02614	1,1	C00033,C01011	1,1
		R03153.b	C00033,C01011	1,1	C00024,C02614	1,1
		R03154.a	C00091,C02614	1,1	C00042,C01011	1,1
		R03154.b	C00042,C01011	1,1	C00091,C02614	1,1
		R03158.a	C01013,C00010	1,1	C05668,C00001	1,1
		R03158.b	C05668,C00001	1,1	C01013,C00010	1,1
		R03161.a	C00002,C01019	1,1	C00008,C02985	1,1
		R03161.b	C00008,C02985	1,1	C00002,C01019	1,1
		R03163.a	C01019	1	C01721	1
		R03163.b	C01721	1	C01019	1
		R03177.a	C02647,C00003,C00001	1,1,1	C01035,C00004,C00080	1,1,1
		R03177.b	C01035,C00004,C00080	1,1,1	C02647,C00003,C00001	1,1,1
		R03178.a	C03771	1	C02647,C00011	1,1
		R03178.b	C02647,C00011	1,1	C03771	1
		R03180.a	C03078,C00001	1,1	C01035,C00014	1,1
		R03180.b	C01035,C00014	1,1	C03078,C00001	1,1
		R03181.a	C01036	1	C01061	1
		R03181.b	C01061	1	C01036	1
		R03183.a	C01040,C00006	1,1	C02670,C00005,C00080	1,1,1
		R03183.b	C02670,C00005,C00080	1,1,1	C01040,C00006	1,1
		R03191.a	C01050,C00003	1,1	C04631,C00004,C00080	1,1,1
		R03191.b	C04631,C00004,C00080	1,1,1	C01050,C00003	1,1
		R03192.a	C01050,C00006	1,1	C04631,C00005,C00080	1,1,1
		R03192.b	C04631,C00005,C00080	1,1,1	C01050,C00006	1,1
		R03193.a	C00002,C01050,C00041	1,1,1	C00008,C00009,C01212	1,1,1
		R03193.b	C00008,C00009,C01212	1,1,1	C00002,C01050,C00041	1,1,1
		R03198.a	C01053,C00003,C00001	1,1,1	C01088,C00004,C00080	1,1,1
		R03198.b	C01088,C00004,C00080	1,1,1	C01053,C00003,C00001	1,1,1
		R03216.a	C03789,C00001	1,1	C01075,C00059	1,1
		R03216.b	C01075,C00059	1,1	C03789,C00001	1,1
		R03217.a	C01077,C00097	1,1	C02291,C00033	1,1
		R03217.b	C02291,C00033	1,1	C01077,C00097	1,1
		R03225.a	C03197,C00026	1,1	C00164,C01087	1,1
		R03225.b	C00164,C01087	1,1	C03197,C00026	1,1
		R03236.a	C01097,C00002	1,1	C03785,C00008	1,1
		R03236.b	C03785,C00008	1,1	C01097,C00002	1,1
		R03237.a	C00063,C01097	1,1	C00112,C03785	1,1
		R03237.b	C00112,C03785	1,1	C00063,C01097	1,1
		R03238.a	C00075,C01097	1,1	C00015,C03785	1,1
		R03238.b	C00015,C03785	1,1	C00075,C01097	1,1
		R03239.a	C00081,C01097	1,1	C00104,C03785	1,1
		R03239.b	C00104,C03785	1,1	C00081,C01097	1,1
		R03241.a	C00002,C01721	1,1	C00008,C01099	1,1
		R03241.b	C00008,C01099	1,1	C00002,C01721	1,1
		R03245.a	C00002,C01107	1,1	C00008,C01143	1,1
		R03245.b	C00008,C01143	1,1	C00002,C01107	1,1
		R03248.a	C01602,C00026	1,1	C01110,C00025	1,1
		R03248.b	C01110,C00025	1,1	C01602,C00026	1,1
		R03249.a	C01110	1	C03564,C00001	1,1
		R03249.b	C03564,C00001	1,1	C01110	1
		R03260.a	C01118,C00097	1,1	C02291,C00042	1,1
		R03260.b	C02291,C00042	1,1	C01118,C00097	1,1
		R03266.a	C03079,C00026	1,1	C01127,C00025	1,1
		R03266.b	C01127,C00025	1,1	C03079,C00026	1,1
		R03269.a	C04352	1	C01134,C00011	1,1
		R03269.b	C01134,C00011	1,1	C04352	1
		R03275.a	C01142	1	C01186	1
		R03275.b	C01186	1	C01142	1
		R03276.a	C01144	1	C03561	1
		R03276.b	C03561	1	C01144	1
		R03290.a	C01157,C00003	1,1	C01877,C00004,C00080	1,1,1
		R03290.b	C01877,C00004,C00080	1,1,1	C01157,C00003	1,1
		R03291.a	C01157,C00003	1,1	C04281,C00004,C00080	1,1,1
		R03291.b	C04281,C00004,C00080	1,1,1	C01157,C00003	1,1
		R03292.a	C01157,C00006	1,1	C01877,C00005,C00080	1,1,1
		R03292.b	C01877,C00005,C00080	1,1,1	C01157,C00006	1,1
		R03293.a	C01157,C00006	1,1	C04281,C00005,C00080	1,1,1
		R03293.b	C04281,C00005,C00080	1,1,1	C01157,C00006	1,1
		R03296.a	C01157	1	C03440	1
		R03296.b	C03440	1	C01157	1
		R03307.a	C01278	1	C01163	1
		R03307.b	C01163	1	C01278	1
		R03313.a	C01165,C00009,C00006	1,1,1	C03287,C00005,C00080	1,1,1
		R03313.b	C03287,C00005,C00080	1,1,1	C01165,C00009,C00006	1,1,1
		R03315.a	C00002,C02067	1,1	C00008,C01168	1,1
		R03315.b	C00008,C01168	1,1	C00002,C02067	1,1
		R03317.a	C01170,C00003,C00001	1,2,1	C06240,C00004,C00080	1,2,2
		R03317.b	C06240,C00004,C00080	1,2,2	C01170,C00003,C00001	1,2,1
		R03346.a	C01185,C00001	1,1	C05841,C00009	1,1
		R03346.b	C05841,C00009	1,1	C01185,C00001	1,1
		R03348.a	C01185,C00013,C00011	1,1,1	C03722,C00119	1,1
		R03348.b	C03722,C00119	1,1	C01185,C00013,C00011	1,1,1
		R03349.a	C01186,C00001,C00003	1,1,1	C03656,C00014,C00004,C00080	1,1,1,1
		R03349.b	C03656,C00014,C00004,C00080	1,1,1,1	C01186,C00001,C00003	1,1,1
		R03351.a	C00063,C01187	1,1	C00013,C04121	1,1
		R03351.b	C00013,C04121	1,1	C00063,C01187	1,1
		R03352.a	C04047,C00001	1,1	C01188,C00010	1,1
		R03352.b	C01188,C00010	1,1	C04047,C00001	1,1
		R03384.a	C00002,C01214	1,1	C00008,C01283	1,1
		R03384.b	C00008,C01283	1,1	C00002,C01214	1,1
		R03387.a	C00002,C01216	1,1	C00008,C01286	1,1
		R03387.b	C00008,C01286	1,1	C00002,C01216	1,1
		R03396.a	C02977,C00003	1,1	C01222,C00004,C00080	1,1,1
		R03396.b	C01222,C00004,C00080	1,1,1	C02977,C00003	1,1
		R03397.a	C03117,C00003	1,1	C01222,C00004,C00080	1,1,1
		R03397.b	C01222,C00004,C00080	1,1,1	C03117,C00003	1,1
		R03398.a	C02977,C00006	1,1	C01222,C00005,C00080	1,1,1
		R03398.b	C01222,C00005,C00080	1,1,1	C02977,C00006	1,1
		R03399.a	C03117,C00006	1,1	C01222,C00005,C00080	1,1,1
		R03399.b	C01222,C00005,C00080	1,1,1	C03117,C00006	1,1
		R03409.a	C04494,C00001	1,1	C01228,C00009	1,1
		R03409.b	C01228,C00009	1,1	C04494,C00001	1,1
		R03421.a	C04540,C00001	1,1	C01239,C00049	1,1
		R03421.b	C01239,C00049	1,1	C04540,C00001	1,1
		R03443.a	C01250,C00009,C00006	1,1,1	C04133,C00005,C00080	1,1,1
		R03443.b	C04133,C00005,C00080	1,1,1	C01250,C00009,C00006	1,1,1
		R03444.a	C01251	1	C04002,C00001	1,1
		R03444.b	C04002,C00001	1,1	C01251	1
		R03458.a	C04454,C00006	1,1	C01268,C00005,C00080	1,1,1
		R03458.b	C01268,C00005,C00080	1,1,1	C04454,C00006	1,1
		R03459.a	C01304,C00001	1,1	C01268,C00014	1,1
		R03459.b	C01268,C00014	1,1	C01304,C00001	1,1
		R03470.a	C01278	1	C03586,C00011	1,1
		R03470.b	C03586,C00011	1,1	C01278	1
		R03477.a	C00062,C01283	1,1	C00077,C01294	1,1
		R03477.b	C00077,C01294	1,1	C00062,C01283	1,1
		R03496.a	C01294,C00001	1,1	C04280,C00009	1,1
		R03496.b	C04280,C00009	1,1	C01294,C00001	1,1
		R03503.a	C00002,C01300	1,1	C00020,C04807	1,1
		R03503.b	C00020,C04807	1,1	C00002,C01300	1,1
		R03504.a	C04874	1	C00266,C01300	1,1
		R03504.b	C00266,C01300	1,1	C04874	1
		R03534.a	C02630,C00016	1,1	C00026,C01352	1,1
		R03534.b	C00026,C01352	1,1	C02630,C00016	1,1
		R03537.a	C02353,C00001	1,1	C01367	1
		R03537.b	C01367	1	C02353,C00001	1,1
		R03538.a	C02355,C00001	1,1	C01368	1
		R03538.b	C01368	1	C02355,C00001	1,1
		R03567.a	C02657	1	C01467,C00011	1,1
		R03567.b	C01467,C00011	1,1	C02657	1
		R03581.a	C01500,C00006	1,1	C01499,C00005,C00080	1,1,1
		R03581.b	C01499,C00005,C00080	1,1,1	C01500,C00006	1,1
		R03634.a	C01613,C00001	1,1	C00492,C00124	1,1
		R03634.b	C00492,C00124	1,1	C01613,C00001	1,1
		R03635.a	C01613,C00001	1,1	C05404,C00095	1,1
		R03635.b	C05404,C00095	1,1	C01613,C00001	1,1
		R03671.a	C01680	1	C06159,C00001	1,1
		R03671.b	C06159,C00001	1,1	C01680	1
		R03693.a	C02614	1	C01732,C00001	1,1
		R03693.b	C01732,C00001	1,1	C02614	1
		R03696.a	C03618	1	C01732,C00014	1,1
		R03696.b	C01732,C00014	1,1	C03618	1
		R03700.a	C00053,C01747	1,1	C00054,C02744	1,1
		R03700.b	C00054,C02744	1,1	C00053,C01747	1,1
		R03707.a	C03046,C00003	1,1	C01769,C00004,C00080	1,1,1
		R03707.b	C01769,C00004,C00080	1,1,1	C03046,C00003	1,1
		R03733.a	C01620,C00003	1,1	C03064,C00004,C00080	1,1,1
		R03733.b	C03064,C00004,C00080	1,1,1	C01620,C00003	1,1
		R03735.a	C04655,C00010	1,1	C01832,C00001,C00036	1,1,1
		R03735.b	C01832,C00001,C00036	1,1,1	C04655,C00010	1,1
		R03758.a	C01888,C00011	1,1	C03508	1
		R03758.b	C03508	1	C01888,C00011	1,1
		R03759.a	C03194,C00003	1,1	C01888,C00004,C00080	1,1,1
		R03759.b	C01888,C00004,C00080	1,1,1	C03194,C00003	1,1
		R03774.a	C01934	1	C03979,C00001	1,1
		R03774.b	C03979,C00001	1,1	C01934	1
		R03776.a	C01944,C00006	1,1	C05276,C00005,C00080	1,1,1
		R03776.b	C05276,C00005,C00080	1,1,1	C01944,C00006	1,1
		R03777.a	C01944,C00016	1,1	C05276,C01352	1,1
		R03777.b	C05276,C01352	1,1	C01944,C00016	1,1
		R03778.a	C01944,C00024	1,1	C00010,C05265	1,1
		R03778.b	C00010,C05265	1,1	C01944,C00024	1,1
		R03785.a	C00002,C01959	1,1	C00008,C03149	1,1
		R03785.b	C00008,C03149	1,1	C00002,C01959	1,1
		R03819.a	C00002,C02076	1,1	C00008,C06222	1,1
		R03819.b	C00008,C06222	1,1	C00002,C02076	1,1
		R03856.a	C01832,C00006	1,1	C03221,C00005,C00080	1,1,1
		R03856.b	C03221,C00005,C00080	1,1,1	C01832,C00006	1,1
		R03857.a	C01832,C00016	1,1	C03221,C01352	1,1
		R03857.b	C03221,C01352	1,1	C01832,C00016	1,1
		R03858.a	C01832,C00024	1,1	C00010,C05261	1,1
		R03858.b	C00010,C05261	1,1	C01832,C00024	1,1
		R03859.a	C04529,C00010	1,1	C01832,C00001,C00026	1,1,1
		R03859.b	C01832,C00001,C00026	1,1,1	C04529,C00010	1,1
		R03869.a	C06002,C00003,C00001	1,1,1	C02170,C00004,C00080	1,1,1
		R03869.b	C02170,C00004,C00080	1,1,1	C06002,C00003,C00001	1,1,1
		R03870.a	C05281,C00001	1,2	C02170,C00086	1,1
		R03870.b	C02170,C00086	1,1	C05281,C00001	1,2
		R03884.a	C00024,C02214	1,1	C00033,C02411	1,1
		R03884.b	C00033,C02411	1,1	C00024,C02214	1,1
		R03889.a	C03824,C00003,C00001	1,1,1	C02220,C00080,C00004	1,1,1
		R03889.b	C02220,C00080,C00004	1,1,1	C03824,C00003,C00001	1,1,1
		R03893.a	C04431,C00001	1,1	C02222	1
		R03893.b	C02222	1	C04431,C00001	1,1
		R03894.a	C00671	1	C02223,C00011	1,1
		R03894.b	C02223,C00011	1,1	C00671	1
		R03896.a	C02612	1	C02226,C00001	1,1
		R03896.b	C02226,C00001	1,1	C02612	1
		R03898.a	C02226,C00001	1,1	C06032	1
		R03898.b	C06032	1	C02226,C00001	1,1
		R03908.a	C02930	1	C02295	1
		R03908.b	C02295	1	C02930	1
		R03920.a	C00002,C02336	1,1	C00008,C05345	1,1
		R03920.b	C00008,C05345	1,1	C00002,C02336	1,1
		R03929.a	C02354,C00001	1,1	C05822	1
		R03929.b	C05822	1	C02354,C00001	1,1
		R03942.a	C02431,C00003	1,1	C02991,C00004,C00080	1,1,1
		R03942.b	C02991,C00004,C00080	1,1,1	C02431,C00003	1,1
		R03959.a	C04105	1	C02480	1
		R03959.b	C02480	1	C04105	1
		R03968.a	C02504	1	C02631,C00001	1,1
		R03968.b	C02631,C00001	1,1	C02504	1
		R03989.a	C02593,C00006	1,1	C05273,C00005,C00080	1,1,1
		R03989.b	C05273,C00005,C00080	1,1,1	C02593,C00006	1,1
		R03990.a	C02593,C00016	1,1	C05273,C01352	1,1
		R03990.b	C05273,C01352	1,1	C02593,C00016	1,1
		R03991.a	C02593,C00024	1,1	C00010,C05259	1,1
		R03991.b	C00010,C05259	1,1	C02593,C00024	1,1
		R04000.a	C00024,C02630	1,1	C00033,C03058	1,1
		R04000.b	C00033,C03058	1,1	C00024,C02630	1,1
		R04001.a	C04411	1	C02631,C00001	1,1
		R04001.b	C02631,C00001	1,1	C04411	1
		R04029.a	C02727,C00026	1,1	C05548,C00025	1,1
		R04029.b	C05548,C00025	1,1	C02727,C00026	1,1
		R04035.a	C02739,C00001	1,1	C02741,C00013	1,1
		R04035.b	C02741,C00013	1,1	C02739,C00001	1,1
		R04037.a	C02741,C00001	1,1	C04896	1
		R04037.b	C04896	1	C02741,C00001	1,1
		R04095.a	C02939,C00016	1,1	C03069,C01352	1,1
		R04095.b	C03069,C01352	1,1	C02939,C00016	1,1
		R04100.a	C02944	1	C03221	1
		R04100.b	C03221	1	C02944	1
		R04112.a	C02999,C00001	1,1	C02713,C00041	1,1
		R04112.b	C02713,C00041	1,1	C02999,C00001	1,1
		R04137.a	C05998	1	C03069,C00001	1,1
		R04137.b	C03069,C00001	1,1	C05998	1
		R04138.a	C00002,C03069,C00288	1,1,1	C00008,C00009,C03231	1,1,1
		R04138.b	C00008,C00009,C03231	1,1,1	C00002,C03069,C00288	1,1,1
		R04144.a	C00002,C03090,C00037	1,1,1	C00008,C00009,C03838	1,1,1
		R04144.b	C00008,C00009,C03838	1,1,1	C00002,C03090,C00037	1,1,1
		R04158.a	C00353,C00623	1,1	C00013,C04590	1,1
		R04158.b	C00013,C04590	1,1	C00353,C00623	1,1
		R04170.a	C05262	1	C03221,C00001	1,1
		R04170.b	C03221,C00001	1,1	C05262	1
		R04173.a	C01005,C00026	1,1	C03232,C00025	1,1
		R04173.b	C03232,C00025	1,1	C01005,C00026	1,1
		R04174.a	C05548,C00001	1,1	C00033,C03239	1,1
		R04174.b	C00033,C03239	1,1	C05548,C00001	1,1
		R04175.a	C03239	1	C04092,C00001	1,1
		R04175.b	C04092,C00001	1,1	C03239	1
		R04187.a	C00041,C06002	1,1	C00022,C03284	1,1
		R04187.b	C00022,C03284	1,1	C00041,C06002	1,1
		R04188.a	C03284,C00026	1,1	C06002,C00025	1,1
[truncated: 1,379 more rows]
