# Supplementary material for: The hierarchical organization of autocatalytic reaction networks and its relevance to the origin of life
Source: PLoS Comput Biol. 2022 Sep 9;18(9):e1010498. doi: 10.1371/journal.pcbi.1010498 (PMC9491600; doi:10.1371/journal.pcbi.1010498)
Supplement: S21 Table — Once SDAS-bio-2b is activated, its sustainably produced species NADH can induce a SDAS even with deactivated reactions R00602.b and R00614.b, which are necessary for the species in the bio-1a clique to induce SDAS-bio-1a. (XLSX) [file pcbi.1010498.s026.xlsx]

## Sheet: Sheet1
Seed_Choice		Rxn	Reactant	Reactant_stoi	Product	Product_stoi		Rxn	Presence_row_index	Note
C00004		R00519.b	C00080,C00011,C00004	1,1,1	C00058,C00003	1,1		R00602.b	#N/A
		R00700.b	C00004,C00080	1,1	C00282,C00003	1,1		R00614.b	#N/A
		R05746.b	C00009,C00004,C00080	1,1,1	C06701,C00003,C00001	1,1,1		R00519.b	2	Example to show that the function works.
		R11104.a	C00004,C00001	1,1	C00020,C21113	1,1
		R00087.b	C00020,C00013	1,1	C00002,C00001	1,1
		R00090.b	C00003,C00001	1,2	C00027,C00004,C00080	1,1,1
		R00102.a	C00003,C00001	1,1	C00153,C00301	1,1
		R00103.a	C00003,C00001	1,1	C00020,C00455	1,1
		R00122.b	C00020,C00009	1,1	C00008,C00001	1,1
		R00137.b	C00013,C00003	1,1	C00002,C00455	1,1
		R00143.a	C00014,C00003,C00001	1,1,1	C00192,C00004,C00080	1,1,1
		R00181.a	C00020,C00001	1,1	C00130,C00014	1,1
		R00182.a	C00020,C00001	1,1	C00147,C00117	1,1
		R00183.a	C00020,C00001	1,1	C00212,C00009	1,1
		R00188.b	C00020,C00009	1,1	C00054,C00001	1,1
		R00189.b	C00020,C00013,C00003	1,1,1	C00002,C00857,C00014	1,1,1
		R00190.a	C00020,C00013	1,1	C00147,C00119	1,1
		R00191.b	C00020	1	C00575,C00001	1,1
		R00519.a	C00058,C00003	1,1	C00080,C00011,C00004	1,1,1
		R00522.b	C00058,C00011	1,1	C00209	1
		R00524.b	C00058,C00014	1,1	C00488,C00001	1,1
		R00531.b	C00020,C00059	1,1	C00224,C00001	1,1
		R00604.b	C00058,C00004,C00080	1,1,1	C00067,C00003,C00001	1,1,1
		R00700.a	C00282,C00003	1,1	C00004,C00080	1,1
		R00787.a	C00014,C00003,C00001	1,3,2	C00088,C00004,C00080	1,3,3
		R05746.a	C06701,C00003,C00001	1,1,1	C00009,C00004,C00080	1,1,1
		R10267.b	C00020,C00009,C00004	1,1,1	C00008,C04856	1,1
		R10419.a	C00283,C00003	1,1	C00087,C00004,C00080	1,1,1
		R10836.a	C00020,C00009	1,1	C00147,C01151	1,1
		R11104.b	C00020,C21113	1,1	C00004,C00001	1,1
		R00023.a	C00192,C00003	2,2	C01818,C00004,C00080	1,2,2
		R00086.a	C00002,C00001	1,1	C00008,C00009	1,1
		R00086.b	C00008,C00009	1,1	C00002,C00001	1,1
		R00087.a	C00002,C00001	1,1	C00020,C00013	1,1
		R00088.a	C00002,C00001	1,1	C00081,C00014	1,1
		R00089.a	C00002	1	C00575,C00013	1,1
		R00089.b	C00575,C00013	1,1	C00002	1
		R00090.a	C00027,C00004,C00080	1,1,1	C00003,C00001	1,2
		R00102.b	C00153,C00301	1,1	C00003,C00001	1,1
		R00103.b	C00020,C00455	1,1	C00003,C00001	1,1
		R00104.a	C00002,C00003	1,1	C00008,C00006	1,1
		R00122.a	C00008,C00001	1,1	C00020,C00009	1,1
		R00123.a	C00008,C00001	1,1	C00104,C00014	1,1
		R00124.a	C00002,C00008	1,1	C00008,C00002	1,1
		R00124.b	C00008,C00002	1,1	C00002,C00008	1,1
		R00125.b	C00008	2	C01260,C00001	1,1
		R00126.a	C00008,C00002	1,1	C00009,C01260	1,1
		R00127.a	C00002,C00020	1,1	C00008	2
		R00127.b	C00008	2	C00002,C00020	1,1
		R00128.b	C00002,C00009	1,1	C03483,C00001	1,1
		R00137.a	C00002,C00455	1,1	C00013,C00003	1,1
		R00141.a	C00002,C00014	1,1	C00008,C02306	1,1
		R00143.b	C00192,C00004,C00080	1,1,1	C00014,C00003,C00001	1,1,1
		R00181.b	C00130,C00014	1,1	C00020,C00001	1,1
		R00182.b	C00147,C00117	1,1	C00020,C00001	1,1
		R00183.b	C00212,C00009	1,1	C00020,C00001	1,1
		R00184.b	C00002,C00020	1,1	C01260,C00001	1,1
		R00185.a	C00002,C00212	1,1	C00008,C00020	1,1
		R00185.b	C00008,C00020	1,1	C00002,C00212	1,1
		R00188.a	C00054,C00001	1,1	C00020,C00009	1,1
		R00189.a	C00002,C00857,C00014	1,1,1	C00020,C00013,C00003	1,1,1
		R00190.b	C00147,C00119	1,1	C00020,C00013	1,1
		R00191.a	C00575,C00001	1,1	C00020	1
		R00507.b	C00059,C00054	1,1	C00053,C00001	1,1
		R00508.b	C00224,C00009	1,1	C00053,C00001	1,1
		R00509.a	C00002,C00224	1,1	C00008,C00053	1,1
		R00518.a	C00002,C00058	1,1	C00008,C02405	1,1
		R00522.a	C00209	1	C00058,C00011	1,1
		R00524.a	C00488,C00001	1,1	C00058,C00014	1,1
		R00529.a	C00002,C00059	1,1	C00013,C00224	1,1
		R00529.b	C00013,C00224	1,1	C00002,C00059	1,1
		R00530.a	C00008,C00059	1,1	C00009,C00224	1,1
		R00530.b	C00009,C00224	1,1	C00008,C00059	1,1
		R00531.a	C00224,C00001	1,1	C00020,C00059	1,1
		R00604.a	C00067,C00003,C00001	1,1,1	C00058,C00004,C00080	1,1,1
		R00605.b	C00067,C00004,C00080	1,1,1	C00132,C00003	1,1
		R00614.a	C00067,C00001	2,1	C00058,C00132	1,1
		R00720.b	C00130,C00013	1,1	C00081,C00001	1,1
		R00774.a	C00002,C00086,C00288	1,1,1	C00008,C00009,C01010	1,1,1
		R00774.b	C00008,C00009,C01010	1,1,1	C00002,C00086,C00288	1,1,1
		R00787.b	C00088,C00004,C00080	1,3,3	C00014,C00003,C00001	1,3,2
		R00864.a	C00094,C00087	1,1	C00320	1
		R00961.b	C00130,C00009	1,1	C00104,C00001	1,1
		R01049.a	C00002,C00117	1,1	C00020,C00119	1,1
		R01049.b	C00020,C00119	1,1	C00002,C00117	1,1
		R01050.a	C00002,C00117	1,1	C00008,C01151	1,1
		R01050.b	C00008,C01151	1,1	C00002,C00117	1,1
		R01051.b	C00008,C00117	1,1	C00002,C00121	1,1
		R01052.a	C00008,C00117	1,1	C00009,C00301	1,1
		R01052.b	C00009,C00301	1,1	C00008,C00117	1,1
		R01053.a	C00002,C00117,C00014	1,1,1	C00008,C00009,C03090	1,1,1
		R01054.a	C00301,C00001	1,1	C00020,C00117	1,1
		R01054.b	C00020,C00117	1,1	C00301,C00001	1,1
		R01056.a	C00117	1	C00199	1
		R01057.b	C00117	1	C00620	1
		R01071.b	C00002,C00119	1,1	C02739,C00013	1,1
		R01126.a	C00130,C00001	1,1	C00294,C00009	1,1
		R01127.a	C00130,C00001	1,1	C04734	1
		R01128.a	C00130,C00001	1,1	C00262,C00117	1,1
		R01130.a	C00130,C00003,C00001	1,1,1	C00655,C00004,C00080	1,1,1
		R01131.b	C00008,C00130	1,1	C00002,C00294	1,1
		R01132.a	C00130,C00013	1,1	C00262,C00119	1,1
		R01244.a	C00147,C00001	1,1	C00262,C00014	1,1
		R01245.a	C00212,C00001	1,1	C00147,C00121	1,1
		R01268.a	C00153,C00001	1,1	C00253,C00014	1,1
		R01270.a	C00455,C00001	1,1	C00153,C00117	1,1
		R01270.b	C00153,C00117	1,1	C00455,C00001	1,1
		R01271.a	C00455,C00013	1,1	C00153,C00119	1,1
		R01271.b	C00153,C00119	1,1	C00455,C00013	1,1
		R01560.a	C00212,C00001	1,1	C00294,C00014	1,1
		R01561.a	C00212,C00009	1,1	C00147,C00620	1,1
		R01562.b	C00212,C00009	1,1	C01367,C00001	1,1
		R01618.a	C00224,C00002	1,1	C00059,C01260	1,1
		R01619.a	C00224,C00014	1,1	C03851,C00059	1,1
		R01885.a	C00301,C00001	1,1	C00620,C00020	1,1
		R02322.a	C00455,C00001	1,1	C01185,C00014	1,1
		R02323.a	C00455,C00001	1,1	C03150,C00009	1,1
		R02324.b	C00008,C00455	1,1	C00002,C03150	1,1
		R03004.a	C00857,C00001	1,1	C00020,C01185	1,1
		R03005.b	C00013,C00857	1,1	C00002,C01185	1,1
		R06836.a	C01151,C00002	1,1	C00119,C00008	1,1
		R06836.b	C00119,C00008	1,1	C01151,C00002	1,1
		R09751.a	C00088	3	C00533,C00244,C00001	2,1,1
		R09879.b	C00002	2	C20190,C00001	1,1
		R09880.b	C00002,C00008	1,1	C04058,C00001	1,1
		R10205.b	C01151	1	C20440,C00001	1,1
		R10267.a	C00008,C04856	1,1	C00020,C00009,C00004	1,1,1
		R10280.b	C04856	1	C20482	1
		R10342.a	C00002	2	C00013,C20565	2,1
		R10419.b	C00087,C00004,C00080	1,1,1	C00283,C00003	1,1
		R10555.a	C01151	1	C01182	1
		R10836.b	C00147,C01151	1,1	C00020,C00009	1,1
		R10948.a	C00002,C00288	1,1	C00008,C20969	1,1
		R10948.b	C00008,C20969	1,1	C00002,C00288	1,1
		R10973.b	C00117,C00009	1,1	C20986,C00001	1,1
		R11535.b	C00020,C01151	1,1	C00008,C00620	1,1
		R11617.b	C00209,C00014	1,1	C01444,C00001	1,1
		R11619.a	C00575,C00001	1,1	C00943,C00014	1,1
		R11634.a	C00002,C00058	1,1	C00131,C00011,C00001	1,1,1
		R00023.b	C01818,C00004,C00080	1,2,2	C00192,C00003	2,2
		R00088.b	C00081,C00014	1,1	C00002,C00001	1,1
		R00104.b	C00008,C00006	1,1	C00002,C00003	1,1
		R00112.b	C00006,C00004	1,1	C00005,C00003	1,1
		R00113.b	C00006,C00001	1,2	C00027,C00005,C00080	1,1,1
		R00123.b	C00104,C00014	1,1	C00008,C00001	1,1
		R00125.a	C01260,C00001	1,1	C00008	2
		R00126.b	C00009,C01260	1,1	C00008,C00002	1,1
		R00128.a	C03483,C00001	1,1	C00002,C00009	1,1
		R00134.a	C00058,C00006	1,1	C00011,C00005,C00080	1,1,1
		R00141.b	C00008,C02306	1,1	C00002,C00014	1,1
		R00184.a	C01260,C00001	1,1	C00002,C00020	1,1
		R00507.a	C00053,C00001	1,1	C00059,C00054	1,1
		R00508.a	C00053,C00001	1,1	C00224,C00009	1,1
		R00509.b	C00008,C00053	1,1	C00002,C00224	1,1
		R00518.b	C00008,C02405	1,1	C00002,C00058	1,1
		R00602.a	C00132,C00027	1,1	C00067,C00001	1,2
		R00605.a	C00132,C00003	1,1	C00067,C00004,C00080	1,1,1
		R00719.a	C00081,C00001	1,1	C00104,C00009	1,1
		R00719.b	C00104,C00009	1,1	C00081,C00001	1,1
		R00720.a	C00081,C00001	1,1	C00130,C00013	1,1
		R00722.a	C00002,C00104	1,1	C00008,C00081	1,1
		R00722.b	C00008,C00081	1,1	C00002,C00104	1,1
		R00723.b	C00081,C00009	1,1	C03614,C00001	1,1
		R00858.a	C00283,C00006,C00001	1,3,3	C00094,C00005,C00080	1,3,3
		R00864.b	C00320	1	C00094,C00087	1,1
		R00961.a	C00104,C00001	1,1	C00130,C00009	1,1
		R01051.a	C00002,C00121	1,1	C00008,C00117	1,1
		R01053.b	C00008,C00009,C03090	1,1,1	C00002,C00117,C00014	1,1,1
		R01056.b	C00199	1	C00117	1
		R01057.a	C00620	1	C00117	1
		R01071.a	C02739,C00013	1,1	C00002,C00119	1,1
		R01079.a	C00121,C00006,C00001	1,1,1	C01685,C00005,C00080	1,1,1
		R01081.a	C00121	1	C00309	1
		R01126.b	C00294,C00009	1,1	C00130,C00001	1,1
		R01127.b	C04734	1	C00130,C00001	1,1
		R01128.b	C00262,C00117	1,1	C00130,C00001	1,1
		R01130.b	C00655,C00004,C00080	1,1,1	C00130,C00003,C00001	1,1,1
		R01131.a	C00002,C00294	1,1	C00008,C00130	1,1
		R01132.b	C00262,C00119	1,1	C00130,C00013	1,1
		R01134.a	C00130,C00014,C00006	1,1,1	C00144,C00005,C00080	1,1,1
		R01137.b	C00008,C00131	1,1	C00002,C00206	1,1
		R01145.b	C00132,C00059	1,1	C02704,C00001	1,1
		R01230.a	C00002,C00655,C00014	1,1,1	C00020,C00013,C00144	1,1,1
		R01244.b	C00262,C00014	1,1	C00147,C00001	1,1
		R01245.b	C00147,C00121	1,1	C00212,C00001	1,1
		R01268.b	C00253,C00014	1,1	C00153,C00001	1,1
		R01273.a	C03150,C00001	1,1	C00153,C00121	1,1
		R01273.b	C00153,C00121	1,1	C03150,C00001	1,1
		R01523.a	C00002,C00199	1,1	C00008,C01182	1,1
		R01523.b	C00008,C01182	1,1	C00002,C00199	1,1
		R01524.b	C00199,C00004,C00080	1,1,1	C01068,C00003	1,1
		R01526.b	C00008,C00199	1,1	C00002,C00309	1,1
		R01529.a	C00199	1	C00231	1
		R01530.b	C00199	1	C01112	1
		R01560.b	C00294,C00014	1,1	C00212,C00001	1,1
		R01561.b	C00147,C00620	1,1	C00212,C00009	1,1
		R01562.a	C01367,C00001	1,1	C00212,C00009	1,1
		R01618.b	C00059,C01260	1,1	C00224,C00002	1,1
		R01619.b	C03851,C00059	1,1	C00224,C00014	1,1
		R01720.a	C00253,C00006,C00001	1,1,1	C01020,C00005,C00080	1,1,1
		R01724.a	C01185,C00013,C00008,C00009	1,1,1,1	C00253,C00119,C00002,C00001,C00080	1,1,1,1,1
		R01724.b	C00253,C00119,C00002,C00001,C00080	1,1,1,1,1	C01185,C00013,C00008,C00009	1,1,1,1
		R01768.a	C00262,C00003,C00001	1,1,1	C00385,C00004,C00080	1,1,1
		R01770.a	C00294,C00001	1,1	C00262,C00121	1,1
		R01770.b	C00262,C00121	1,1	C00294,C00001	1,1
		R01863.a	C00294,C00009	1,1	C00262,C00620	1,1
		R01863.b	C00262,C00620	1,1	C00294,C00009	1,1
		R01885.b	C00620,C00020	1,1	C00301,C00001	1,1
		R01930.b	C00320,C00059	1,1	C01861,C00001	1,1
		R02142.a	C00655,C00013	1,1	C00385,C00119	1,1
		R02294.a	C03150,C00009	1,1	C00153,C00620	1,1
		R02294.b	C00153,C00620	1,1	C03150,C00009	1,1
		R02295.b	C00253,C00620,C00080	1,1,1	C05841,C00009	1,1
		R02322.b	C01185,C00014	1,1	C00455,C00001	1,1
		R02323.b	C03150,C00009	1,1	C00455,C00001	1,1
		R02324.a	C00002,C03150	1,1	C00008,C00455	1,1
		R02719.a	C00655,C00001	1,1	C01762,C00009	1,1
		R02720.b	C00655,C00013	1,1	C00700,C00001	1,1
		R03004.b	C00020,C01185	1,1	C00857,C00001	1,1
		R03005.a	C00002,C01185	1,1	C00013,C00857	1,1
		R03346.a	C01185,C00001	1,1	C05841,C00009	1,1
		R03348.a	C01185,C00013,C00011	1,1,1	C03722,C00119	1,1
		R03537.b	C01367	1	C02353,C00001	1,1
		R04035.a	C02739,C00001	1,1	C02741,C00013	1,1
		R05338.a	C00199,C00067	1,1	C06019	1
		R06975.b	C00008,C00009,C04734	1,1,1	C00058,C00002,C04677	1,1,1
		R07181.a	C00282,C00006	1,1	C00005,C00080	1,1
		R07281.a	C00199	1	C15556,C00058	1,1
		R09751.b	C00533,C00244,C00001	2,1,1	C00088	3
		R09879.a	C20190,C00001	1,1	C00002	2
		R09880.a	C04058,C00001	1,1	C00002,C00008	1,1
		R09881.a	C20190,C00001	1,1	C20198,C00020	1,1
		R09882.a	C04058,C00001	1,1	C03483,C00020	1,1
		R09882.b	C03483,C00020	1,1	C04058,C00001	1,1
		R10205.a	C20440,C00001	1,1	C01151	1
		R10221.b	C00199,C00011,C00004,C00080	1,1,1,1	C00345,C00003	1,1
		R10280.a	C20482	1	C04856	1
		R10342.b	C00013,C20565	2,1	C00002	2
		R10438.a	C00283,C00006	1,1	C00087,C00005,C00080	1,1,1
		R10555.b	C01182	1	C01151	1
		R10972.a	C20440,C00001	1,1	C20986	1
		R10972.b	C20986	1	C20440,C00001	1,1
		R10973.a	C20986,C00001	1,1	C00117,C00009	1,1
		R11535.a	C00008,C00620	1,1	C00020,C01151	1,1
		R11617.a	C01444,C00001	1,1	C00209,C00014	1,1
		R11619.b	C00943,C00014	1,1	C00575,C00001	1,1
		R11634.b	C00131,C00011,C00001	1,1,1	C00002,C00058	1,1
		R00112.a	C00005,C00003	1,1	C00006,C00004	1,1
		R00113.a	C00027,C00005,C00080	1,1,1	C00006,C00001	1,2
		R00134.b	C00011,C00005,C00080	1,1,1	C00058,C00006	1,1
		R00328.b	C00144,C00009	1,1	C00035,C00001	1,1
		R00332.a	C00002,C00144	1,1	C00008,C00035	1,1
		R00426.b	C00144,C00013	1,1	C00044,C00001	1,1
		R00723.a	C03614,C00001	1,1	C00081,C00009	1,1
		R00858.b	C00094,C00005,C00080	1,3,3	C00283,C00006,C00001	1,3,3
		R01079.b	C01685,C00005,C00080	1,1,1	C00121,C00006,C00001	1,1,1
		R01081.b	C00309	1	C00121	1
		R01134.b	C00144,C00005,C00080	1,1,1	C00130,C00014,C00006	1,1,1
		R01137.a	C00002,C00206	1,1	C00008,C00131	1,1
		R01145.a	C02704,C00001	1,1	C00132,C00059	1,1
		R01227.a	C00144,C00001	1,1	C00387,C00009	1,1
		R01228.b	C00008,C00144	1,1	C00002,C00387	1,1
		R01229.a	C00144,C00013	1,1	C00242,C00119	1,1
		R01230.b	C00020,C00013,C00144	1,1,1	C00002,C00655,C00014	1,1,1
		R01234.b	C00144	1	C00942,C00001	1,1
		R01524.a	C01068,C00003	1,1	C00199,C00004,C00080	1,1,1
		R01525.a	C01068,C00006	1,1	C00199,C00005,C00080	1,1,1
		R01525.b	C00199,C00005,C00080	1,1,1	C01068,C00006	1,1
		R01526.a	C00002,C00309	1,1	C00008,C00199	1,1
		R01528.a	C00345,C00006	1,1	C00199,C00011,C00005,C00080	1,1,1,1
		R01528.b	C00199,C00011,C00005,C00080	1,1,1,1	C00345,C00006	1,1
		R01529.b	C00231	1	C00199	1
		R01530.a	C01112	1	C00199	1
		R01547.b	C00008,C00206	1,1	C00002,C00360	1,1
		R01573.b	C00008,C01112	1,1	C00002,C00216	1,1
		R01577.b	C00309	1	C00216	1
		R01621.a	C00231,C00009	1,1	C00227,C00118,C00001	1,1,1
		R01639.b	C00008,C00231	1,1	C00002,C00310	1,1
		R01641.b	C00117,C00231	1,1	C05382,C00118	1,1
		R01676.b	C00385,C00014	1,1	C00242,C00001	1,1
		R01720.b	C01020,C00005,C00080	1,1,1	C00253,C00006,C00001	1,1,1
		R01737.b	C00008,C00345	1,1	C00002,C00257	1,1
		R01768.b	C00385,C00004,C00080	1,1,1	C00262,C00003,C00001	1,1,1
		R01895.b	C00309,C00004,C00080	1,1,1	C00474,C00003	1,1
		R01930.a	C01861,C00001	1,1	C00320,C00059	1,1
		R02032.a	C00345,C00003	1,1	C01218,C00004,C00080	1,1,1
		R02034.a	C00345,C00006	1,1	C01218,C00005,C00080	1,1,1
		R02035.b	C00345	1	C01236,C00001	1,1
		R02036.a	C00345	1	C04442,C00001	1,1
		R02103.a	C00385,C00003,C00001	1,1,1	C00366,C00004,C00080	1,1,1
		R02142.b	C00385,C00119	1,1	C00655,C00013	1,1
		R02143.a	C01762,C00001	1,1	C00385,C00121	1,1
		R02143.b	C00385,C00121	1,1	C01762,C00001	1,1
		R02145.b	C01762,C00014	1,1	C00387,C00001	1,1
		R02295.a	C05841,C00009	1,1	C00253,C00620,C00080	1,1,1
		R02297.a	C01762,C00009	1,1	C00385,C00620	1,1
		R02297.b	C00385,C00620	1,1	C01762,C00009	1,1
		R02719.b	C01762,C00009	1,1	C00655,C00001	1,1
		R02720.a	C00700,C00001	1,1	C00655,C00013	1,1
		R02805.b	C00700,C00655	1,1	C04392,C00001	1,1
		R03346.b	C05841,C00009	1,1	C01185,C00001	1,1
		R03348.b	C03722,C00119	1,1	C01185,C00013,C00011	1,1,1
		R03537.a	C02353,C00001	1,1	C01367	1
		R04035.b	C02741,C00013	1,1	C02739,C00001	1,1
		R04037.a	C02741,C00001	1,1	C04896	1
		R04293.a	C03722,C00001	1,1	C04409	1
		R04378.a	C04677,C00013	1,1	C04051,C00119	1,1
		R05338.b	C06019	1	C00199,C00067	1,1
		R05339.a	C06019	1	C00085	1
		R05850.b	C00231	1	C01101	1
		R06975.a	C00058,C00002,C04677	1,1,1	C00008,C00009,C04734	1,1,1
		R07144.b	C00309,C00005,C00080	1,1,1	C01904,C00006	1,1
		R07181.b	C00005,C00080	1,1	C00282,C00006	1,1
		R07281.b	C15556,C00058	1,1	C00199	1
		R09544.b	C00231,C00004,C00080	1,1,1	C19674,C00003	1,1
		R09780.a	C06019	1	C05345	1
		R09881.b	C20198,C00020	1,1	C20190,C00001	1,1
		R10221.a	C00345,C00003	1,1	C00199,C00011,C00004,C00080	1,1,1,1
		R10268.b	C00020,C00009,C00005	1,1,1	C00008,C04899	1,1
		R10438.b	C00087,C00005,C00080	1,1,1	C00283,C00006	1,1
		R00012.a	C00044	2	C00013,C01261	1,1
		R00315.b	C00008,C00227	1,1	C00002,C00033	1,1
		R00317.a	C00227,C00001	1,1	C00033,C00009	1,1
		R00320.b	C00009,C00227	1,1	C00013,C00033	1,1
		R00328.a	C00035,C00001	1,1	C00144,C00009	1,1
		R00330.a	C00002,C00035	1,1	C00008,C00044	1,1
		R00330.b	C00008,C00044	1,1	C00002,C00035	1,1
		R00332.b	C00008,C00035	1,1	C00002,C00144	1,1
		R00335.a	C00044,C00001	1,1	C00035,C00009	1,1
		R00335.b	C00035,C00009	1,1	C00044,C00001	1,1
		R00336.b	C00035,C00013	1,1	C01228,C00001	1,1
		R00426.a	C00044,C00001	1,1	C00144,C00013	1,1
		R00428.a	C00044,C00001	1,1	C05922	1
		R00429.a	C00002,C00044	1,1	C00020,C04494	1,1
		R00434.a	C00044	1	C00942,C00013	1,1
		R00434.b	C00942,C00013	1,1	C00044	1
		R00756.a	C00002,C00085	1,1	C00008,C00354	1,1
		R00758.b	C00085,C00004,C00080	1,1,1	C00644,C00003	1,1
		R00760.b	C00008,C00085	1,1	C00002,C00095	1,1
		R00761.a	C00085,C00009	1,1	C00227,C00279,C00001	1,1,1
		R00762.b	C00085,C00009	1,1	C00354,C00001	1,1
		R00763.b	C00085,C00009	1,1	C00665,C00001	1,1
		R00764.a	C00013,C00085	1,1	C00009,C00354	1,1
		R00765.b	C00085,C00014	1,1	C00352,C00001	1,1
		R00770.a	C00081,C00085	1,1	C00104,C00354	1,1
		R00771.b	C00085	1	C00092	1
		R00772.b	C00085	1	C00275	1
		R00835.b	C01236,C00005,C00080	1,1,1	C00092,C00006	1,1
		R00845.b	C00118,C00005,C00080	1,1,1	C00093,C00006	1,1
		R00867.b	C00008,C05345	1,1	C00002,C00095	1,1
		R00876.b	C00104,C00085	1,1	C00081,C00095	1,1
		R01015.a	C00118	1	C00111	1
		R01058.a	C00118,C00006,C00001	1,1,1	C00197,C00005,C00080	1,1,1
		R01059.b	C00008,C00118	1,1	C00002,C00577	1,1
		R01061.a	C00118,C00009,C00003	1,1,1	C00236,C00004,C00080	1,1,1
		R01063.a	C00118,C00009,C00006	1,1,1	C00236,C00005,C00080	1,1,1
		R01067.a	C00085,C00118	1,1	C00279,C00231	1,1
		R01140.b	C00206,C00085	1,1	C00131,C00095	1,1
		R01227.b	C00387,C00009	1,1	C00144,C00001	1,1
		R01228.a	C00002,C00387	1,1	C00008,C00144	1,1
		R01229.b	C00242,C00119	1,1	C00144,C00013	1,1
		R01232.b	C00044,C00144	1,1	C01261,C00001	1,1
		R01234.a	C00942,C00001	1,1	C00144	1
		R01432.b	C00310	1	C00181	1
		R01519.b	C00257	1	C00198,C00001	1,1
		R01538.a	C00257	1	C00204,C00001	1,1
		R01541.b	C00008,C04442	1,1	C00002,C00204	1,1
		R01547.a	C00002,C00360	1,1	C00008,C00206	1,1
		R01573.a	C00002,C00216	1,1	C00008,C01112	1,1
		R01574.a	C00216,C00003	1,1	C00652,C00004,C00080	1,1,1
		R01575.a	C00216,C00006	1,1	C00652,C00005,C00080	1,1,1
		R01577.a	C00216	1	C00309	1
		R01621.b	C00227,C00118,C00001	1,1,1	C00231,C00009	1,1
		R01639.a	C00002,C00310	1,1	C00008,C00231	1,1
		R01641.a	C05382,C00118	1,1	C00117,C00231	1,1
		R01676.a	C00242,C00001	1,1	C00385,C00014	1,1
		R01677.a	C00387,C00001	1,1	C00242,C00121	1,1
		R01677.b	C00242,C00121	1,1	C00387,C00001	1,1
		R01737.a	C00002,C00257	1,1	C00008,C00345	1,1
		R01738.a	C00257,C00003	1,1	C01062,C00004,C00080	1,1,1
		R01739.a	C00257,C00006	1,1	C06473,C00005,C00080	1,1,1
		R01740.a	C00257,C00006	1,1	C01062,C00005,C00080	1,1,1
		R01819.b	C05345	1	C00275	1
		R01827.a	C05382,C00118	1,1	C00279,C05345	1,1
		R01830.a	C05345,C00118	1,1	C00279,C00231	1,1
		R01843.a	C00002,C05382	1,1	C00008,C00447	1,1
		R01844.b	C00008,C05382	1,1	C00002,C02076	1,1
		R01845.b	C05382,C00009	1,1	C00447,C00001	1,1
		R01895.a	C00474,C00003	1,1	C00309,C00004,C00080	1,1,1
		R01896.b	C00310,C00004,C00080	1,1,1	C00379,C00003	1,1
		R01898.a	C00310	1	C00476	1
		R02032.b	C01218,C00004,C00080	1,1,1	C00345,C00003	1,1
		R02034.b	C01218,C00005,C00080	1,1,1	C00345,C00006	1,1
		R02035.a	C01236,C00001	1,1	C00345	1
		R02036.b	C04442,C00001	1,1	C00345	1
		R02073.a	C00013,C05345	1,1	C00009,C05378	1,1
		R02088.a	C00360,C00001	1,1	C00559,C00009	1,1
		R02089.b	C00008,C00360	1,1	C00002,C00559	1,1
		R02103.b	C00366,C00004,C00080	1,1,1	C00385,C00003,C00001	1,1,1
		R02145.a	C00387,C00001	1,1	C01762,C00014	1,1
		R02147.a	C00387,C00009	1,1	C00242,C00620	1,1
		R02147.b	C00242,C00620	1,1	C00387,C00009	1,1
		R02148.b	C00387,C00009	1,1	C06193,C00001	1,1
		R02439.b	C00008,C01101	1,1	C00002,C00508	1,1
		R02646.b	C00366,C00620	1,1	C05513,C00009	1,1
		R02658.b	C00008,C01218	1,1	C00002,C06473	1,1
		R02703.b	C05345,C00004,C00080	1,1,1	C00644,C00003	1,1
		R02731.b	C05345,C00009	1,1	C00665,C00001	1,1
		R02732.a	C00002,C05345	1,1	C00008,C00665	1,1
		R02736.b	C01236,C00005,C00080	1,1,1	C01172,C00006	1,1
		R02740.b	C05345	1	C00668	1
		R02805.a	C04392,C00001	1,1	C00700,C00655	1,1
		R03244.a	C01101	1	C03291	1
		R03321.b	C05345	1	C01172	1
		R03920.b	C00008,C05345	1,1	C00002,C02336	1,1
		R04037.b	C04896	1	C02741,C00001	1,1
		R04293.b	C04409	1	C03722,C00001	1,1
		R04323.a	C04409	1	C03824,C00011	1,1
		R04378.b	C04051,C00119	1,1	C04677,C00013	1,1
		R04640.a	C04896	1	C04916	1
		R04779.a	C00002,C05345	1,1	C00008,C05378	1,1
		R04780.b	C05345,C00009	1,1	C05378,C00001	1,1
		R05339.b	C00085	1	C06019	1
		R05604.a	C01904,C00003	1,1	C00310,C00004,C00080	1,1,1
		R05604.b	C00310,C00004,C00080	1,1,1	C01904,C00003	1,1
		R05605.a	C04442	1	C00118,C00022	1,1
		R05607.b	C05345,C00004,C00080	1,1,1	C01096,C00003	1,1
		R05645.a	C05382	1	C07836	1
		R05651.b	C00227,C00094	1,1	C00593,C00009	1,1
		R05805.a	C00008,C00085	1,1	C00020,C00354	1,1
		R05850.a	C01101	1	C00231	1
		R07133.b	C00085,C00004,C00080	1,1,1	C01096,C00003	1,1
		R07143.a	C01904,C00006	1,1	C00310,C00005,C00080	1,1,1
		R07143.b	C00310,C00005,C00080	1,1,1	C01904,C00006	1,1
		R07144.a	C01904,C00006	1,1	C00309,C00005,C00080	1,1,1
		R07306.a	C00044,C00001	1,3	C15563,C00009	1,2
		R08057.a	C00044	2	C16463,C00013	1,2
		R08575.a	C05382,C00118	1,1	C00279,C00085	1,1
		R09084.a	C05345,C00008	1,1	C05378,C00020	1,1
		R09544.a	C19674,C00003	1,1	C00231,C00004,C00080	1,1,1
		R09768.a	C05382	1	C19882	1
		R09769.a	C05382	1	C19878	1
		R09780.b	C05345	1	C06019	1
		R09876.b	C00366,C00014	1,1	C20155,C00001	1,1
		R10088.a	C00117,C00118,C00014	1,1,1	C00018,C00001,C00009	1,4,1
		R10268.a	C00008,C04899	1,1	C00020,C00009,C00005	1,1,1
		R10281.b	C04899	1	C20483	1
		R10348.a	C00044,C00001	1,1	C20567,C00058,C00013	1,1,1
		R10408.b	C04442,C00014	1,1	C20589	1
		R10520.b	C01236,C00004,C00080	1,1,1	C00092,C00003	1,1
		R10860.a	C00118,C00003,C00001	1,1,1	C00197,C00004,C00080	1,1,1
		R10907.b	C01236,C00004,C00080	1,1,1	C01172,C00003	1,1
		R10935.b	C00118	2	C20954,C00009,C00001	1,1,2
		R11326.a	C05382	1	C21281,C00009,C00001	1,1,1
		R11327.a	C05382	1	C21282,C00009	1,1
		R11623.b	C00085	1	C01097	1
		R11633.a	C00044,C00058	1,1	C00286,C00011,C00001	1,1,1
		R00006.b	C00022	2	C00900,C00011	1,1
		R00008.b	C00022	2	C06033	1
		R00012.b	C00013,C01261	1,1	C00044	2
		R00174.b	C00008,C00018	1,1	C00002,C00250	1,1
		R00195.b	C00022,C00014	1,2	C06393,C00001	1,1
		R00200.a	C00002,C00022	1,1	C00008,C00074	1,1
		R00203.b	C00022,C00004,C00080	1,1,1	C00546,C00003,C00001	1,1,1
		R00205.b	C00022,C00005,C00080	1,1,1	C00546,C00006,C00001	1,1,1
		R00208.b	C00022,C00009	1,1	C00074,C00001	1,1
		R00213.b	C00022,C00014,C00011	1,2,1	C03015,C00001	1,1
		R00214.b	C00022,C00011,C00004,C00080	1,1,1,1	C00149,C00003	1,1
		R00215.b	C00022,C00011,C00004,C00080	1,1,1,1	C00497,C00003	1,1
		R00216.b	C00022,C00011,C00005,C00080	1,1,1,1	C00149,C00006	1,1
		R00217.b	C00022,C00011	1,1	C00036	1
		R00218.b	C00022,C00011	1,1	C03248,C00001	1,1
		R00220.b	C00022,C00014	1,1	C00065	1
		R00221.b	C00022,C00014	1,1	C00740	1
		R00223.b	C00022,C00014	1,1	C00716	1
		R00224.a	C00022	1	C00084,C00011	1,1
		R00226.b	C00022	2	C06010,C00011	1,1
		R00299.b	C00008,C00092	1,1	C00002,C00031	1,1
		R00300.b	C00198,C00004,C00080	1,1,1	C00031,C00003	1,1
		R00303.a	C00092,C00001	1,1	C00031,C00009	1,1
		R00307.b	C00095	1	C00031	1
		R00315.a	C00002,C00033	1,1	C00008,C00227	1,1
		R00316.a	C00002,C00033	1,1	C00013,C05993	1,1
		R00317.b	C00033,C00009	1,1	C00227,C00001	1,1
		R00318.b	C00033,C00009	1,1	C05682,C00001	1,1
		R00320.a	C00013,C00033	1,1	C00009,C00227	1,1
		R00321.b	C00033,C00014	1,1	C06244,C00001	1,1
		R00322.b	C00020,C00033	1,1	C05993,C00001	1,1
		R00324.b	C00033,C00022	1,1	C02132,C00001	1,1
		R00336.a	C01228,C00001	1,1	C00035,C00013	1,1
		R00338.b	C00209,C00033	1,1	C00036,C00001	1,1
		R00344.a	C00002,C00022,C00288	1,1,1	C00008,C00009,C00036	1,1,1
		R00396.b	C00022,C00014,C00004,C00080	1,1,1,1	C00041,C00003,C00001	1,1,1
		R00428.b	C05922	1	C00044,C00001	1,1
		R00429.b	C00020,C04494	1,1	C00002,C00044	1,1
		R00430.a	C00044,C00022	1,1	C00035,C00074	1,1
		R00532.b	C00022,C00014,C00059	1,1,1	C02703,C00001	1,1
		R00703.b	C00022,C00004,C00080	1,1,1	C00186,C00003	1,1
		R00704.b	C00022,C00004,C00080	1,1,1	C00256,C00003	1,1
		R00710.b	C00033,C00004,C00080	1,1,1	C00084,C00003,C00001	1,1,1
		R00711.b	C00033,C00005,C00080	1,1,1	C00084,C00006,C00001	1,1,1
		R00724.a	C00081,C00022	1,1	C00104,C00074	1,1
		R00725.b	C00104,C00092	1,1	C00081,C00031	1,1
		R00756.b	C00008,C00354	1,1	C00002,C00085	1,1
		R00758.a	C00644,C00003	1,1	C00085,C00004,C00080	1,1,1
		R00760.a	C00002,C00095	1,1	C00008,C00085	1,1
		R00761.b	C00227,C00279,C00001	1,1,1	C00085,C00009	1,1
		R00762.a	C00354,C00001	1,1	C00085,C00009	1,1
		R00763.a	C00665,C00001	1,1	C00085,C00009	1,1
		R00764.b	C00009,C00354	1,1	C00013,C00085	1,1
		R00765.a	C00352,C00001	1,1	C00085,C00014	1,1
		R00770.b	C00104,C00354	1,1	C00081,C00085	1,1
		R00771.a	C00092	1	C00085	1
		R00772.a	C00275	1	C00085	1
		R00782.b	C00283,C00022,C00014	1,1,1	C00097,C00001	1,1
		R00835.a	C00092,C00006	1,1	C01236,C00005,C00080	1,1,1
		R00842.a	C00093,C00003	1,1	C00111,C00004,C00080	1,1,1
		R00842.b	C00111,C00004,C00080	1,1,1	C00093,C00003	1,1
		R00844.a	C00093,C00006	1,1	C00111,C00005,C00080	1,1,1
		R00844.b	C00111,C00005,C00080	1,1,1	C00093,C00006	1,1
		R00845.a	C00093,C00006	1,1	C00118,C00005,C00080	1,1,1
		R00847.b	C00008,C00093	1,1	C00002,C00116	1,1
		R00866.a	C00002,C00095	1,1	C00008,C01094	1,1
		R00867.a	C00002,C00095	1,1	C00008,C05345	1,1
		R00868.b	C00095,C00004,C00080	1,1,1	C00392,C00003	1,1
		R00870.b	C00095,C00005,C00080	1,1,1	C00392,C00006	1,1
		R00875.b	C00095,C00004,C00080	1,1,1	C00794,C00003	1,1
		R00876.a	C00081,C00095	1,1	C00104,C00085	1,1
		R00877.b	C00095	1	C00159	1
		R00878.b	C00095	1	C00267	1
		R00959.b	C00668	1	C00103	1
		R01010.a	C00111,C00001	1,1	C00184,C00009	1,1
		R01011.b	C00008,C00111	1,1	C00002,C00184	1,1
		R01012.b	C00022,C00111	1,1	C00074,C00184	1,1
		R01014.b	C00111,C00067	1,1	C03394	1
		R01015.b	C00111	1	C00118	1
		R01016.a	C00111	1	C00546,C00009	1,1
		R01036.b	C00577,C00004,C00080	1,1,1	C00116,C00003	1,1
		R01041.b	C00577,C00005,C00080	1,1,1	C00116,C00006	1,1
		R01058.b	C00197,C00005,C00080	1,1,1	C00118,C00006,C00001	1,1,1
		R01059.a	C00002,C00577	1,1	C00008,C00118	1,1
		R01061.b	C00236,C00004,C00080	1,1,1	C00118,C00009,C00003	1,1,1
		R01063.b	C00236,C00005,C00080	1,1,1	C00118,C00009,C00006	1,1,1
		R01064.b	C00022,C00118	1,1	C01286	1
		R01067.b	C00279,C00231	1,1	C00085,C00118	1,1
		R01068.a	C00354	1	C00111,C00118	1,1
		R01068.b	C00111,C00118	1,1	C00354	1
		R01069.b	C00111,C00118	1,1	C03785	1
		R01070.a	C05378	1	C00111,C00118	1,1
		R01070.b	C00111,C00118	1,1	C05378	1
		R01138.a	C00131,C00022	1,1	C00206,C00074	1,1
		R01139.b	C00206,C00092	1,1	C00131,C00031	1,1
		R01140.a	C00131,C00095	1,1	C00206,C00085	1,1
		R01232.a	C01261,C00001	1,1	C00044,C00144	1,1
		R01326.b	C00008,C00275	1,1	C00002,C00159	1,1
		R01327.b	C00104,C00275	1,1	C00081,C00159	1,1
		R01330.b	C00206,C00275	1,1	C00131,C00159	1,1
		R01429.a	C00181,C00003	1,1	C02266,C00004,C00080	1,1,1
		R01430.a	C00181,C00006	1,1	C02266,C00005,C00080	1,1,1
		R01431.a	C00379,C00006	1,1	C00181,C00005,C00080	1,1,1
		R01431.b	C00181,C00005,C00080	1,1,1	C00379,C00006	1,1
		R01432.a	C00181	1	C00310	1
		R01511.a	C00197,C00001	1,1	C00258,C00009	1,1
		R01512.a	C00002,C00197	1,1	C00008,C00236	1,1
		R01512.b	C00008,C00236	1,1	C00002,C00197	1,1
		R01513.a	C00197,C00003	1,1	C03232,C00004,C00080	1,1,1
		R01514.b	C00008,C00197	1,1	C00002,C00258	1,1
		R01515.a	C00236,C00001	1,1	C00197,C00009	1,1
		R01515.b	C00197,C00009	1,1	C00236,C00001	1,1
		R01517.a	C00044,C00197	1,1	C00035,C00236	1,1
		R01517.b	C00035,C00236	1,1	C00044,C00197	1,1
		R01518.b	C00197	1	C00631	1
		R01519.a	C00198,C00001	1,1	C00257	1
		R01520.b	C00198,C00004,C00080	1,1,1	C00221,C00003	1,1
		R01521.b	C00198,C00005,C00080	1,1,1	C00221,C00006	1,1
		R01538.b	C00204,C00001	1,1	C00257	1
		R01540.b	C00204,C00001	1,1	C00817	1
		R01541.a	C00002,C00204	1,1	C00008,C04442	1,1
		R01542.a	C00204,C00003	1,1	C04349,C00004,C00080	1,1,1
		R01543.a	C00204,C00006	1,1	C04471,C00005,C00080	1,1,1
		R01544.b	C00204,C00014	1,1	C03752	1
		R01574.b	C00652,C00004,C00080	1,1,1	C00216,C00003	1,1
		R01575.b	C00652,C00005,C00080	1,1,1	C00216,C00006	1,1
		R01576.b	C00022,C00216	1,1	C01187	1
		R01600.b	C00008,C01172	1,1	C00002,C00221	1,1
		R01738.b	C01062,C00004,C00080	1,1,1	C00257,C00003	1,1
		R01739.b	C06473,C00005,C00080	1,1,1	C00257,C00006	1,1
		R01740.b	C01062,C00005,C00080	1,1,1	C00257,C00006	1,1
		R01752.a	C00577,C00003,C00001	1,1,1	C00258,C00004,C00080	1,1,1
		R01761.b	C00508	1	C00259	1
		R01786.b	C00008,C00668	1,1	C00002,C00267	1,1
		R01817.a	C00644,C00006	1,1	C00275,C00005,C00080	1,1,1
		R01817.b	C00275,C00005,C00080	1,1,1	C00644,C00006	1,1
		R01818.a	C00275	1	C00636	1
		R01819.a	C00275	1	C05345	1
		R01825.a	C00279,C00003,C00001	1,1,1	C03393,C00004,C00080	1,1,1
		R01827.b	C00279,C05345	1,1	C05382,C00118	1,1
		R01829.a	C00447	1	C00111,C00279	1,1
		R01829.b	C00111,C00279	1,1	C00447	1
		R01830.b	C00279,C00231	1,1	C05345,C00118	1,1
		R01843.b	C00008,C00447	1,1	C00002,C05382	1,1
		R01844.a	C00002,C02076	1,1	C00008,C05382	1,1
		R01845.a	C00447,C00001	1,1	C05382,C00009	1,1
		R01856.a	C00286,C00001	1,1	C00330,C00536	1,1
		R01857.b	C00008,C00286	1,1	C00002,C00361	1,1
		R01858.a	C00286,C00022	1,1	C00361,C00074	1,1
		R01874.b	C00283,C00014,C00022	1,1,1	C00793,C00001	1,1
		R01896.a	C00379,C00003	1,1	C00310,C00004,C00080	1,1,1
		R01898.b	C00476	1	C00310	1
		R01901.b	C00008,C03291	1,1	C00002,C00312	1,1
		R01904.a	C00379,C00006	1,1	C00312,C00005,C00080	1,1,1
		R01961.b	C00008,C00352	1,1	C00002,C00329	1,1
		R01964.b	C00104,C00352	1,1	C00081,C00329	1,1
		R01965.b	C00206,C00352	1,1	C00131,C00329	1,1
		R02059.b	C00352,C00033	1,1	C00357,C00001	1,1
		R02060.b	C00352	1	C06156	1
		R02071.b	C00008,C05378	1,1	C00002,C01094	1,1
		R02073.b	C00009,C05378	1,1	C00013,C05345	1,1
		R02088.b	C00559,C00009	1,1	C00360,C00001	1,1
		R02089.a	C00002,C00559	1,1	C00008,C00360	1,1
		R02136.a	C00002,C00379	1,1	C00008,C02895	1,1
		R02148.a	C06193,C00001	1,1	C00387,C00009	1,1
		R02167.a	C00644,C00001	1,1	C00392,C00009	1,1
		R02439.a	C00002,C00508	1,1	C00008,C01101	1,1
		R02441.b	C00508,C00004,C00080	1,1,1	C00532,C00003	1,1
		R02556.a	C00559,C00001	1,1	C05512,C00014	1,1
		R02557.a	C00559,C00009	1,1	C00147,C00672	1,1
		R02568.b	C00111,C00577	1,1	C01094	1
		R02600.a	C00593,C00005,C00080	1,1,1	C05123,C00006	1,1
		R02646.a	C05513,C00009	1,1	C00366,C00620	1,1
		R02658.a	C00002,C06473	1,1	C00008,C01218	1,1
		R02703.a	C00644,C00003	1,1	C05345,C00004,C00080	1,1,1
		R02714.a	C00652,C00001	1,1	C00878	1
		R02728.b	C01172	1	C00663	1
		R02730.a	C00665,C00001	1,1	C03267,C00009	1,1
		R02731.a	C00665,C00001	1,1	C05345,C00009	1,1
		R02732.b	C00008,C00665	1,1	C00002,C05345	1,1
		R02736.a	C01172,C00006	1,1	C01236,C00005,C00080	1,1,1
		R02739.a	C00668	1	C01172	1
		R02739.b	C01172	1	C00668	1
		R02740.a	C00668	1	C05345	1
		R02865.b	C00008,C01096	1,1	C00002,C00794	1,1
		R02866.a	C01096,C00001	1,1	C00794,C00009	1,1
		R02867.b	C00104,C01096	1,1	C00081,C00794	1,1
		R02868.b	C00206,C01096	1,1	C00131,C00794	1,1
		R02927.b	C00008,C01097	1,1	C00002,C00795	1,1
		R03236.a	C01097,C00002	1,1	C03785,C00008	1,1
		R03239.a	C00081,C01097	1,1	C00104,C03785	1,1
		R03240.b	C01097	1	C01113	1
		R03244.b	C03291	1	C01101	1
		R03321.a	C01172	1	C05345	1
		R03409.a	C04494,C00001	1,1	C01228,C00009	1,1
		R03409.b	C01228,C00009	1,1	C04494,C00001	1,1
		R03819.a	C00002,C02076	1,1	C00008,C06222	1,1
		R03889.a	C03824,C00003,C00001	1,1,1	C02220,C00080,C00004	1,1,1
		R03920.a	C00002,C02336	1,1	C00008,C05345	1,1
		R03921.b	C00095,C00092	1,1	C16688,C00001	1,1
		R04323.b	C03824,C00011	1,1	C04409	1
		R04640.b	C04916	1	C04896	1
		R04779.b	C00008,C05378	1,1	C00002,C05345	1,1
		R04780.a	C05378,C00001	1,1	C05345,C00009	1,1
		R04861.b	C00094,C00022	1,1	C05527,C00001	1,1
		R05046.a	C05922,C00001	1,1	C05923,C00058	1,1
		R05135.b	C06193	1	C06194,C00001	1,1
		R05571.b	C01097,C00004,C00080	1,1,1	C06311,C00003	1,1
		R05605.b	C00118,C00022	1,1	C04442	1
		R05606.b	C00204,C00001	1,1	C00514	1
		R05607.a	C01096,C00003	1,1	C05345,C00004,C00080	1,1,1
		R05636.a	C00022,C00118	1,1	C11437,C00011	1,1
		R05645.b	C07836	1	C05382	1
		R05646.a	C00002,C07836	1,1	C00008,C11472	1,1
		R05651.a	C00593,C00009	1,1	C00227,C00094	1,1
		R05679.b	C00111,C00004,C00080	1,1,1	C00623,C00003	1,1
		R05680.b	C00111,C00005,C00080	1,1,1	C00623,C00006	1,1
		R05683.b	C01062,C00004,C00080	1,1,1	C00770,C00003	1,1
		R05684.b	C01062,C00005,C00080	1,1,1	C00770,C00006	1,1
		R05774.b	C00593,C00011	1,1	C05528	1
		R05804.b	C00020,C00092	1,1	C00008,C00031	1,1
		R05805.b	C00020,C00354	1,1	C00008,C00085	1,1
		R05823.a	C06473,C00006	1,1	C02780,C00005,C00080	1,1,1
		R05831.a	C00379,C00003	1,1	C00312,C00004,C00080	1,1,1
		R06980.a	C00593,C00003,C00001	1,1,1	C14179,C00004,C00080	1,1,1
		R07125.b	C03291,C00011	1,1	C14899,C00080	1,1
		R07133.a	C01096,C00003	1,1	C00085,C00004,C00080	1,1,1
		R07147.b	C00198,C00005,C00080	1,1,1	C00031,C00006	1,1
		R07306.b	C15563,C00009	1,2	C00044,C00001	1,3
		R07324.a	C00092	1	C04006	1
		R07633.b	C00022,C11481	1,1	C11537	1
		R07634.b	C00022,C11481,C00014	1,1,1	C00506,C00001	1,1
		R08057.b	C16463,C00013	1,2	C00044	2
		R08200.b	C00022,C00009	1,1	C02798,C00001	1,1
		R08570.a	C00204	1	C00577,C00022	1,1
		R08570.b	C00577,C00022	1,1	C00204	1
		R08575.b	C00279,C00085	1,1	C05382,C00118	1,1
		R08639.b	C00092	1	C00103	1
		R08651.a	C00095,C00006	1,1	C00273,C00005,C00080	1,1,1
		R08879.a	C01062,C00006	1,1	C02780,C00005,C00080	1,1,1
		R08991.a	C16463,C00001	1,1	C18076	1
		R09084.b	C05378,C00020	1,1	C05345,C00008	1,1
		R09085.b	C00668,C00020	1,1	C00267,C00008	1,1
		R09086.b	C01172,C00020	1,1	C00221,C00008	1,1
		R09374.a	C15563,C00001	1,1	C01304,C00058	1,1
		R09477.a	C00379,C00003	1,1	C00181,C00004,C00080	1,1,1
		R09477.b	C00181,C00004,C00080	1,1,1	C00379,C00003	1,1
		R09768.b	C19882	1	C05382	1
		R09769.b	C19878	1	C05382	1
		R09770.a	C19878,C00002	1,1	C19879,C00008	1,1
		R09876.a	C20155,C00001	1,1	C00366,C00014	1,1
		R10088.b	C00018,C00001,C00009	1,4,1	C00117,C00118,C00014	1,1,1
		R10281.a	C20483	1	C04899	1
		R10344.a	C20567,C00001	1,1	C05925	1
		R10345.a	C20567,C00001	1,1	C20566	1
		R10348.b	C20567,C00058,C00013	1,1,1	C00044,C00001	1,1
		R10408.a	C20589	1	C04442,C00014	1,1
		R10519.a	C00092,C00003	1,1	C20668,C00004,C00080	1,1,1
		R10520.a	C00092,C00003	1,1	C01236,C00004,C00080	1,1,1
		R10615.a	C00577,C00006,C00001	1,1,1	C00258,C00005,C00080	1,1,1
		R10616.b	C00022,C00577	1,1	C01216	1
		R10775.b	C00204,C00014	1,1	C20845,C00001	1,1
		R10817.b	C00095	1	C06468	1
		R10860.b	C00197,C00004,C00080	1,1,1	C00118,C00003,C00001	1,1,1
		R10907.a	C01172,C00003	1,1	C01236,C00004,C00080	1,1,1
		R10935.a	C20954,C00009,C00001	1,1,2	C00118	2
		R11022.a	C03824	1	C10164,C00001	1,1
		R11099.b	C00022,C00014	1,1	C20904,C00001	1,1
		R11310.b	C00092	1	C00663	1
		R11326.b	C21281,C00009,C00001	1,1,1	C05382	1
		R11327.b	C21282,C00009	1,1	C05382	1
		R11333.b	C00279	1	C03604	1
		R11623.a	C01097	1	C00085	1
		R11633.b	C00286,C00011,C00001	1,1,1	C00044,C00058	1,1
		R11716.b	C00111,C00011	1,1	C21611	1
		R11717.b	C00111,C00011	1,1	C21610	1
		R11724.b	C00111,C00004,C00011,C00080	1,1,1,1	C21585,C00003	1,1
		R11726.b	C00111,C00011,C00004,C00080	1,1,1,1	C03393,C00003	1,1
		R00006.a	C00900,C00011	1,1	C00022	2
		R00008.a	C06033	1	C00022	2
		R00010.b	C00031	2	C01083,C00001	1,1
		R00026.b	C00221	2	C00185,C00001	1,1
		R00028.b	C00031	2	C00208,C00001	1,1
		R00174.a	C00002,C00250	1,1	C00008,C00018	1,1
		R00195.a	C06393,C00001	1,1	C00022,C00014	1,2
		R00200.b	C00008,C00074	1,1	C00002,C00022	1,1
		R00203.a	C00546,C00003,C00001	1,1,1	C00022,C00004,C00080	1,1,1
		R00205.a	C00546,C00006,C00001	1,1,1	C00022,C00005,C00080	1,1,1
		R00208.a	C00074,C00001	1,1	C00022,C00009	1,1
		R00213.a	C03015,C00001	1,1	C00022,C00014,C00011	1,2,1
		R00214.a	C00149,C00003	1,1	C00022,C00011,C00004,C00080	1,1,1,1
		R00215.a	C00497,C00003	1,1	C00022,C00011,C00004,C00080	1,1,1,1
		R00216.a	C00149,C00006	1,1	C00022,C00011,C00005,C00080	1,1,1,1
		R00217.a	C00036	1	C00022,C00011	1,1
		R00218.a	C03248,C00001	1,1	C00022,C00011	1,1
		R00220.a	C00065	1	C00022,C00014	1,1
		R00221.a	C00740	1	C00022,C00014	1,1
		R00223.a	C00716	1	C00022,C00014	1,1
		R00224.b	C00084,C00011	1,1	C00022	1
		R00226.a	C06010,C00011	1,1	C00022	2
		R00299.a	C00002,C00031	1,1	C00008,C00092	1,1
		R00300.a	C00031,C00003	1,1	C00198,C00004,C00080	1,1,1
		R00301.a	C00031,C00006	1,1	C03107,C00005,C00080	1,1,1
		R00303.b	C00031,C00009	1,1	C00092,C00001	1,1
		R00304.a	C00103,C00001	1,1	C00031,C00009	1,1
		R00304.b	C00031,C00009	1,1	C00103,C00001	1,1
		R00306.b	C00031	2	C00185,C00001	1,1
		R00307.a	C00031	1	C00095	1
		R00316.b	C00013,C05993	1,1	C00002,C00033	1,1
		R00318.a	C05682,C00001	1,1	C00033,C00009	1,1
		R00321.a	C06244,C00001	1,1	C00033,C00014	1,1
		R00322.a	C05993,C00001	1,1	C00020,C00033	1,1
		R00324.a	C02132,C00001	1,1	C00033,C00022	1,1
		R00327.b	C00031,C00033	1,1	C02655,C00001	1,1
		R00337.b	C00035,C00031	1,1	C00394,C00001	1,1
		R00338.a	C00036,C00001	1,1	C00209,C00033	1,1
		R00339.b	C00036,C00001	1,1	C00898	1
		R00340.b	C00036,C00001	1,1	C02107	1
		R00341.a	C00002,C00036	1,1	C00008,C00074,C00011	1,1,1
		R00341.b	C00008,C00074,C00011	1,1,1	C00002,C00036	1,1
		R00342.a	C00149,C00003	1,1	C00036,C00004,C00080	1,1,1
		R00342.b	C00036,C00004,C00080	1,1,1	C00149,C00003	1,1
		R00343.a	C00149,C00006	1,1	C00036,C00005,C00080	1,1,1
		R00343.b	C00036,C00005,C00080	1,1,1	C00149,C00006	1,1
		R00344.b	C00008,C00009,C00036	1,1,1	C00002,C00022,C00288	1,1,1
		R00345.a	C00009,C00036	1,1	C00001,C00074,C00011	1,1,1
		R00345.b	C00001,C00074,C00011	1,1,1	C00009,C00036	1,1
		R00346.a	C00013,C00036	1,1	C00009,C00074,C00011	1,1,1
		R00346.b	C00009,C00074,C00011	1,1,1	C00013,C00036	1,1
		R00347.b	C00036,C00014	1,1	C03961	1
		R00348.b	C00036,C00014	1,1	C02362,C00001	1,1
		R00350.b	C00036,C00022	1,1	C04115	1
		R00363.a	C00036	1	C03981	1
		R00396.a	C00041,C00003,C00001	1,1,1	C00022,C00014,C00004,C00080	1,1,1,1
		R00397.b	C00041,C00011	1,1	C00049	1
		R00398.b	C00041,C00022,C00004,C00080	1,1,1,1	C03210,C00003,C00001	1,1,1
		R00400.a	C00041,C00036	1,1	C00022,C00049	1,1
		R00401.a	C00041	1	C00133	1
		R00430.b	C00035,C00074	1,1	C00044,C00022	1,1
		R00431.a	C00044,C00036	1,1	C00035,C00074,C00011	1,1,1
		R00431.b	C00035,C00074,C00011	1,1,1	C00044,C00036	1,1
		R00532.a	C02703,C00001	1,1	C00022,C00014,C00059	1,1,1
		R00534.b	C00031,C00059	1,1	C02827,C00001	1,1
		R00581.a	C00065,C00003,C00001	1,1,1	C00168,C00014,C00004,C00080	1,1,1,1
		R00582.b	C00065,C00009	1,1	C01005,C00001	1,1
		R00584.a	C00013,C00065	1,1	C00009,C01005	1,1
		R00585.a	C00065,C00022	1,1	C00168,C00041	1,1
		R00589.a	C00065	1	C00740	1
		R00589.b	C00740	1	C00065	1
		R00590.a	C00065	1	C02218,C00001	1,1
		R00658.a	C00631	1	C00074,C00001	1,1
		R00658.b	C00074,C00001	1,1	C00631	1
		R00661.a	C00074	1	C02798	1
		R00661.b	C02798	1	C00074	1
		R00703.a	C00186,C00003	1,1	C00022,C00004,C00080	1,1,1
		R00704.a	C00256,C00003	1,1	C00022,C00004,C00080	1,1,1
		R00710.a	C00084,C00003,C00001	1,1,1	C00033,C00004,C00080	1,1,1
		R00711.a	C00084,C00006,C00001	1,1,1	C00033,C00005,C00080	1,1,1
		R00724.b	C00104,C00074	1,1	C00081,C00022	1,1
		R00725.a	C00081,C00031	1,1	C00104,C00092	1,1
		R00726.a	C00081,C00036	1,1	C00104,C00074,C00011	1,1,1
		R00726.b	C00104,C00074,C00011	1,1,1	C00081,C00036	1,1
		R00746.b	C00084,C00005,C00080	1,1,1	C00469,C00006	1,1
		R00747.b	C00084,C00009	1,1	C03167,C00001	1,1
		R00748.b	C00084,C00014,C00009	1,1,1	C00346,C00001	1,1
		R00749.b	C00084,C00014	1,1	C00189	1
		R00750.a	C00084,C00022	1,1	C03589	1
		R00753.a	C00186	1	C00058,C00084	1,1
		R00753.b	C00058,C00084	1,1	C00186	1
		R00754.b	C00084,C00004,C00080	1,1,1	C00469,C00003	1,1
		R00782.a	C00097,C00001	1,1	C00283,C00022,C00014	1,1,1
		R00801.b	C00095,C00031	1,1	C00089,C00001	1,1
		R00802.b	C02336,C00267	1,1	C00089,C00001	1,1
		R00803.b	C00095,C00103	1,1	C00089,C00009	1,1
		R00837.b	C00031,C00092	1,1	C00001,C00689	1,1
		R00838.b	C00031,C00092	1,1	C00001,C02995	1,1
		R00839.b	C00031,C00092	1,1	C04534,C00001	1,1
		R00847.a	C00002,C00116	1,1	C00008,C00093	1,1
		R00850.a	C00093,C00031	1,1	C00116,C00092	1,1
		R00850.b	C00116,C00092	1,1	C00093,C00031	1,1
		R00866.b	C00008,C01094	1,1	C00002,C00095	1,1
		R00868.a	C00392,C00003	1,1	C00095,C00004,C00080	1,1,1
		R00870.a	C00392,C00006	1,1	C00095,C00005,C00080	1,1,1
		R00871.b	C00273,C00005,C00080	1,1,1	C10906,C00006	1,1
		R00874.a	C00095,C00031	1,1	C00198,C00794	1,1
		R00874.b	C00198,C00794	1,1	C00095,C00031	1,1
		R00875.a	C00794,C00003	1,1	C00095,C00004,C00080	1,1,1
		R00877.a	C00159	1	C00095	1
		R00878.a	C00267	1	C00095	1
		R00881.b	C00144,C00636	1,1	C00096,C00001	1,1
		R00883.a	C00035,C00636	1,1	C00009,C00096	1,1
		R00885.a	C00044,C00636	1,1	C00013,C00096	1,1
		R00891.a	C00065,C00283	1,1	C00097,C00001	1,1
		R00891.b	C00097,C00001	1,1	C00065,C00283	1,1
		R00892.a	C00097,C00003	2,1	C00491,C00080,C00004	1,1,1
		R00897.b	C00097,C00033	1,1	C00979,C00283	1,1
		R00901.a	C00097,C00094	1,1	C00283,C00506	1,1
		R00901.b	C00283,C00506	1,1	C00097,C00094	1,1
		R00903.a	C00097	1	C00793	1
		R00903.b	C00793	1	C00097	1
		R00947.a	C00103,C00001	1,1	C00267,C00009	1,1
		R00947.b	C00267,C00009	1,1	C00103,C00001	1,1
		R00948.a	C00002,C00103	1,1	C00013,C00498	1,1
		R00949.a	C00002,C00103	1,1	C00008,C01231	1,1
		R00951.b	C00020,C00103	1,1	C00498,C00001	1,1
		R00952.b	C00103,C00031	1,1	C00185,C00009	1,1
		R00953.b	C00031,C00103	1,1	C02048,C00009	1,1
		R00954.a	C00044,C00103	1,1	C00013,C00394	1,1
		R00957.a	C00103,C00001	2,1	C00208,C00009	1,2
		R00959.a	C00103	1	C00668	1
		R00960.a	C00103	2	C01231,C00031	1,1
		R01010.b	C00184,C00009	1,1	C00111,C00001	1,1
		R01011.a	C00002,C00184	1,1	C00008,C00111	1,1
		R01012.a	C00074,C00184	1,1	C00022,C00111	1,1
		R01014.a	C03394	1	C00111,C00067	1,1
		R01016.b	C00546,C00009	1,1	C00111	1
		R01034.a	C00116,C00003	1,1	C00184,C00004,C00080	1,1,1
		R01034.b	C00184,C00004,C00080	1,1,1	C00116,C00003	1,1
		R01036.a	C00116,C00003	1,1	C00577,C00004,C00080	1,1,1
		R01041.a	C00116,C00006	1,1	C00577,C00005,C00080	1,1,1
		R01043.b	C00116,C00009	1,1	C02979,C00001	1,1
		R01044.a	C00013,C00116	1,1	C00009,C00623	1,1
		R01044.b	C00009,C00623	1,1	C00013,C00116	1,1
		R01047.a	C00116	1	C00969,C00001	1,1
		R01064.a	C01286	1	C00022,C00118	1,1
		R01066.b	C00118,C00084	1,1	C00673	1
		R01069.a	C03785	1	C00111,C00118	1,1
		R01082.a	C00149	1	C00122,C00001	1,1
		R01138.b	C00206,C00074	1,1	C00131,C00022	1,1
		R01139.a	C00131,C00031	1,1	C00206,C00092	1,1
		R01144.b	C00036,C00132	1,1	C03716,C00001	1,1
		R01187.a	C04006,C00001	1,1	C00137,C00009	1,1
		R01200.b	C00329,C00033	1,1	C00140,C00001	1,1
		R01201.b	C00008,C00357	1,1	C00002,C00140	1,1
		R01326.a	C00002,C00159	1,1	C00008,C00275	1,1
		R01327.a	C00081,C00159	1,1	C00104,C00275	1,1
		R01330.a	C00131,C00159	1,1	C00206,C00275	1,1
		R01388.a	C00258,C00003	1,1	C00168,C00004,C00080	1,1,1
		R01392.a	C00258,C00006	1,1	C00168,C00005,C00080	1,1,1
		R01429.b	C02266,C00004,C00080	1,1,1	C00181,C00003	1,1
		R01430.b	C02266,C00005,C00080	1,1,1	C00181,C00006	1,1
		R01446.b	C00186,C00004,C00080	1,1,1	C00424,C00003,C00001	1,1,1
		R01447.a	C00186,C00036	1,1	C00149,C00022	1,1
		R01447.b	C00149,C00022	1,1	C00186,C00036	1,1
		R01448.b	C00256,C00059	1,1	C17205,C00001	1,1
		R01450.a	C00186	1	C00256	1
		R01450.b	C00256	1	C00186	1
		R01511.b	C00258,C00009	1,1	C00197,C00001	1,1
		R01513.b	C03232,C00004,C00080	1,1,1	C00197,C00003	1,1
		R01514.a	C00002,C00258	1,1	C00008,C00197	1,1
		R01518.a	C00631	1	C00197	1
		R01520.a	C00221,C00003	1,1	C00198,C00004,C00080	1,1,1
		R01521.a	C00221,C00006	1,1	C00198,C00005,C00080	1,1,1
		R01540.a	C00817	1	C00204,C00001	1,1
		R01542.b	C04349,C00004,C00080	1,1,1	C00204,C00003	1,1
		R01543.b	C04471,C00005,C00080	1,1,1	C00204,C00006	1,1
		R01544.a	C03752	1	C00204,C00014	1,1
		R01555.b	C00031,C00663	1,1	C00208,C00009	1,1
		R01576.a	C01187	1	C00022,C00216	1,1
		R01600.a	C00002,C00221	1,1	C00008,C01172	1,1
		R01602.a	C00267	1	C00221	1
		R01602.b	C00221	1	C00267	1
		R01682.a	C00506	1	C00245,C00011	1,1
		R01694.b	C00273,C00005,C00080	1,1,1	C00247,C00006	1,1
		R01707.a	C00250,C00003	1,1	C00971,C00004,C00080	1,1,1
		R01708.b	C00250,C00005,C00080	1,1,1	C00314,C00006	1,1
		R01712.b	C00250,C00041	1,1	C00534,C00022	1,1
		R01718.b	C00267,C00031	1,1	C00252,C00001	1,1
		R01735.b	C00256,C00004,C00080	1,1,1	C00937,C00003,C00001	1,1,1
		R01745.a	C00258,C00003	1,1	C01146,C00004,C00080	1,1,1
		R01747.a	C00258,C00006	1,1	C01146,C00005,C00080	1,1,1
		R01748.a	C00631,C00001	1,1	C00258,C00009	1,1
		R01748.b	C00258,C00009	1,1	C00631,C00001	1,1
		R01749.a	C00258,C00003,C00011	1,1,1	C03459,C00004,C00080	1,1,1
		R01750.a	C00258,C00006,C00011	1,1,1	C03459,C00005,C00080	1,1,1
		R01751.b	C00258,C00011	1,1	C00898	1
		R01752.b	C00258,C00004,C00080	1,1,1	C00577,C00003,C00001	1,1,1
		R01754.a	C00002,C00259	1,1	C00008,C03906	1,1
		R01757.a	C00259,C00003	1,1	C01114,C00004,C00080	1,1,1
		R01758.a	C00532,C00003	1,1	C00259,C00004,C00080	1,1,1
		R01758.b	C00259,C00004,C00080	1,1,1	C00532,C00003	1,1
		R01759.a	C00532,C00006	1,1	C00259,C00005,C00080	1,1,1
		R01759.b	C00259,C00005,C00080	1,1,1	C00532,C00006	1,1
		R01761.a	C00259	1	C00508	1
		R01786.a	C00002,C00267	1,1	C00008,C00668	1,1
		R01787.a	C00794,C00006	1,1	C00267,C00005,C00080	1,1,1
		R01787.b	C00267,C00005,C00080	1,1,1	C00794,C00006	1,1
		R01818.b	C00636	1	C00275	1
		R01825.b	C03393,C00004,C00080	1,1,1	C00279,C00003,C00001	1,1,1
		R01856.b	C00330,C00536	1,1	C00286,C00001	1,1
		R01857.a	C00002,C00361	1,1	C00008,C00286	1,1
		R01858.b	C00361,C00074	1,1	C00286,C00022	1,1
		R01874.a	C00793,C00001	1,1	C00283,C00014,C00022	1,1,1
		R01901.a	C00002,C00312	1,1	C00008,C03291	1,1
		R01902.a	C00002,C00312	1,1	C00008,C06441	1,1
		R01903.a	C00532,C00003	1,1	C00312,C00004,C00080	1,1,1
		R01903.b	C00312,C00004,C00080	1,1,1	C00532,C00003	1,1
		R01904.b	C00312,C00005,C00080	1,1,1	C00379,C00006	1,1
		R01905.b	C00312,C00011	1,1	C00618	1
		R01961.a	C00002,C00329	1,1	C00008,C00352	1,1
		R01963.b	C00329,C00059	1,1	C01075,C00001	1,1
		R01964.a	C00081,C00329	1,1	C00104,C00352	1,1
		R01965.a	C00131,C00329	1,1	C00206,C00352	1,1
		R01967.a	C00002,C00330	1,1	C00008,C00362	1,1
		R01968.b	C00330,C00009	1,1	C00362,C00001	1,1
		R01969.a	C00330,C00009	1,1	C00242,C00672	1,1
		R01969.b	C00242,C00672	1,1	C00330,C00009	1,1
		R02059.a	C00357,C00001	1,1	C00352,C00033	1,1
		R02060.a	C06156	1	C00352	1
		R02071.a	C00002,C01094	1,1	C00008,C05378	1,1
		R02087.a	C00357	1	C04257	1
		R02090.b	C00008,C00361	1,1	C00002,C00362	1,1
		R02136.b	C00008,C02895	1,1	C00002,C00379	1,1
		R02167.b	C00392,C00009	1,1	C00644,C00001	1,1
		R02260.b	C00546,C00005,C00080	1,1,1	C00424,C00006	1,1
		R02419.a	C00497	1	C01384,C00001	1,1
		R02441.a	C00532,C00003	1,1	C00508,C00004,C00080	1,1,1
		R02454.a	C00514,C00003	1,1	C00905,C00004,C00080	1,1,1
		R02455.a	C00514,C00003	1,1	C02024,C00004,C00080	1,1,1
		R02456.a	C00514,C00006	1,1	C02024,C00005,C00080	1,1,1
		R02527.b	C00546,C00004,C00080	1,1,1	C00937,C00003	1,1
		R02531.b	C00546,C00004,C00080	1,1,1	C05999,C00003	1,1
		R02555.a	C00817,C00003	1,1	C00558,C00004,C00080	1,1,1
		R02556.b	C05512,C00014	1,1	C00559,C00001	1,1
		R02557.b	C00147,C00672	1,1	C00559,C00009	1,1
		R02568.a	C01094	1	C00111,C00577	1,1
		R02600.b	C05123,C00006	1,1	C00593,C00005,C00080	1,1,1
		R02677.b	C00020,C00636	1,1	C06192,C00001	1,1
		R02714.b	C00878	1	C00652,C00001	1,1
		R02727.b	C00031,C00663	1,1	C01083,C00009	1,1
		R02728.a	C00663	1	C01172	1
		R02730.b	C03267,C00009	1,1	C00665,C00001	1,1
		R02748.a	C05512,C00009	1,1	C00262,C00672	1,1
		R02748.b	C00262,C00672	1,1	C05512,C00009	1,1
		R02749.a	C00672	1	C00673	1
		R02853.b	C00740,C00009	1,1	C02532,C00001	1,1
		R02865.a	C00002,C00794	1,1	C00008,C01096	1,1
		R02866.b	C00794,C00009	1,1	C01096,C00001	1,1
		R02867.a	C00081,C00794	1,1	C00104,C01096	1,1
		R02868.a	C00131,C00794	1,1	C00206,C01096	1,1
		R02927.a	C00002,C00795	1,1	C00008,C01097	1,1
		R02928.b	C00795,C00004,C00080	1,1,1	C01697,C00003	1,1
		R02948.a	C06010	1	C00810,C00011	1,1
		R03032.a	C00878	1	C03826,C00001	1,1
		R03033.b	C01216,C00001	1,1	C00880	1
		R03051.a	C00900,C00005,C00080	1,1,1	C04039,C00006	1,1
		R03052.a	C00900	1	C04181	1
		R03236.b	C03785,C00008	1,1	C01097,C00002	1,1
		R03239.b	C00104,C03785	1,1	C00081,C01097	1,1
		R03240.a	C01113	1	C01097	1
		R03254.b	C00074,C01112,C00001	1,1,1	C04478,C00009	1,1
		R03256.b	C00221,C01113	1,1	C05396,C00001	1,1
		R03350.b	C01187,C00009	1,1	C04478,C00001	1,1
		R03387.a	C00002,C01216	1,1	C00008,C01286	1,1
		R03387.b	C00008,C01286	1,1	C00002,C01216	1,1
		R03459.a	C01304,C00001	1,1	C01268,C00014	1,1
		R03819.b	C00008,C06222	1,1	C00002,C02076	1,1
		R03887.a	C02220,C00001	1,1	C03453,C00014	1,1
		R03889.b	C02220,C00080,C00004	1,1,1	C03824,C00003,C00001	1,1,1
		R03921.a	C16688,C00001	1,1	C00095,C00092	1,1
		R04053.a	C02798	1	C03167,C00011	1,1
		R04177.b	C03248,C00001	1,1	C03981	1
		R04210.a	C03393,C00003	1,1	C06054,C00004,C00080	1,1,1
		R04383.b	C04349	1	C04053	1
		R04439.b	C06010,C00005,C00080	1,1,1	C04272,C00006	1,1
		R04638.b	C05925,C00013	1,1	C04895,C00001	1,1
		R04861.a	C05527,C00001	1,1	C00094,C00022	1,1
		R05046.b	C05923,C00058	1,1	C05922,C00001	1,1
		R05048.a	C05923	1	C06148	1
		R05071.a	C06010	1	C04181	1
		R05135.a	C06194,C00001	1,1	C06193	1
		R05380.a	C00084	1	C01548,C00001	1,1
		R05571.a	C06311,C00003	1,1	C01097,C00004,C00080	1,1,1
		R05606.a	C00514	1	C00204,C00001	1,1
		R05636.b	C11437,C00011	1,1	C00022,C00118	1,1
		R05646.b	C00008,C11472	1,1	C00002,C07836	1,1
		R05647.a	C11472,C00001	1,1	C07838,C00009	1,1
		R05652.b	C00593,C00041	1,1	C00245,C00022	1,1
		R05679.a	C00623,C00003	1,1	C00111,C00004,C00080	1,1,1
		R05680.a	C00623,C00006	1,1	C00111,C00005,C00080	1,1,1
		R05683.a	C00770,C00003	1,1	C01062,C00004,C00080	1,1,1
		R05684.a	C00770,C00006	1,1	C01062,C00005,C00080	1,1,1
		R05688.b	C11437,C00005,C00080	1,1,1	C11434,C00006	1,1
		R05693.b	C05528,C00004,C00080	1,1,1	C11499,C00003	1,1
		R05758.b	C00036,C00014	1,1	C11511	1
		R05767.b	C00092,C00663	1,1	C00689,C00009	1,1
		R05774.a	C05528	1	C00593,C00011	1,1
		R05789.b	C11537,C00009	1,1	C11536,C00001	1,1
		R05804.a	C00008,C00031	1,1	C00020,C00092	1,1
		R05823.b	C02780,C00005,C00080	1,1,1	C06473,C00006	1,1
		R05831.b	C00312,C00004,C00080	1,1,1	C00379,C00003	1,1
		R06126.a	C00065,C00006	1,1	C11822,C00005,C00080	1,1,1
		R06973.b	C00084,C00011	1,1	C00222	1
		R06980.b	C14179,C00004,C00080	1,1,1	C00593,C00003,C00001	1,1,1
		R07125.a	C14899,C00080	1,1	C03291,C00011	1,1
		R07127.b	C14899,C00008	1,1	C00618,C00002	1,1
		R07135.a	C00392,C00003	1,1	C00159,C00004,C00080	1,1,1
		R07135.b	C00159,C00004,C00080	1,1,1	C00392,C00003	1,1
		R07136.a	C11537,C00003	1,1	C05528,C00004,C00080	1,1,1
		R07136.b	C05528,C00004,C00080	1,1,1	C11537,C00003	1,1
		R07137.a	C11537,C00006	1,1	C05528,C00005,C00080	1,1,1
		R07137.b	C05528,C00005,C00080	1,1,1	C11537,C00006	1,1
		R07147.a	C00031,C00006	1,1	C00198,C00005,C00080	1,1,1
		R07164.b	C00036,C00014,C00004,C00080	1,1,1,1	C00049,C00001,C00003	1,1,1
		R07165.b	C00036,C00014,C00005,C00080	1,1,1,1	C00049,C00001,C00006	1,1,1
		R07264.b	C00031,C00663	1,1	C15548,C00009	1,1
		R07265.b	C00267,C00103	1,1	C01083,C00009	1,1
		R07274.b	C00097,C00009	1,1	C01005,C00283	1,1
		R07279.b	C00008,C04006	1,1	C00002,C00137	1,1
		R07324.b	C04006	1	C00092	1
		R07346.a	C00794,C00006	1,1	C00247,C00005,C00080	1,1,1
		R07476.b	C00094,C00074	1,1	C11536	1
		R07633.a	C11537	1	C00022,C11481	1,1
		R07634.a	C00506,C00001	1,1	C00022,C11481,C00014	1,1,1
		R08200.a	C02798,C00001	1,1	C00022,C00009	1,1
		R08514.a	C02306,C00031	1,1	C00103,C00014	1,1
		R08514.b	C00103,C00014	1,1	C02306,C00031	1,1
		R08515.a	C00008,C00103	1,1	C00009,C00498	1,1
		R08572.a	C00258,C00002	1,1	C00631,C00008	1,1
		R08572.b	C00631,C00008	1,1	C00258,C00002	1,1
		R08639.a	C00103	1	C00092	1
		R08651.b	C00273,C00005,C00080	1,1,1	C00095,C00006	1,1
		R08878.b	C02780,C00005,C00080	1,1,1	C15673,C00006	1,1
		R08879.b	C02780,C00005,C00080	1,1,1	C01062,C00006	1,1
		R08880.a	C00770,C00006	1,1	C15673,C00005,C00080	1,1,1
		R08991.b	C18076	1	C16463,C00001	1,1
		R09085.a	C00267,C00008	1,1	C00668,C00020	1,1
		R09086.a	C00221,C00008	1,1	C01172,C00020	1,1
		R09374.b	C01304,C00058	1,1	C15563,C00001	1,1
		R09375.a	C01304,C00004,C00080	1,1,1	C18910,C00003	1,1
		R09376.a	C01304,C00005,C00080	1,1,1	C18910,C00006	1,1
		R09530.b	C00506,C00009	1,1	C01005,C00094	1,1
		R09545.b	C11537,C00004,C00080	1,2,2	C19675,C00003,C00001	1,2,1
		R09683.b	C00036,C00014	1,1	C19813	1
		R09770.b	C19879,C00008	1,1	C19878,C00002	1,1
		R09771.a	C19879,C00001	1,1	C19880,C00009	1,1
		R09796.a	C00256	1	C00546,C00001	1,1
		R09796.b	C00546,C00001	1,1	C00256	1
		R09941.b	C00031,C00663	1,1	C01518,C00009	1,1
		R09943.b	C00031,C00636	1,1	C20236,C00009	1,1
		R10049.a	C00546,C00354	1,1	C00118,C16848	1,1
		R10050.a	C00546,C01094	1,1	C00577,C16848	1,1
		R10344.b	C05925	1	C20567,C00001	1,1
		R10345.b	C20566	1	C20567,C00001	1,1
		R10519.b	C20668,C00004,C00080	1,1,1	C00092,C00003	1,1
		R10615.b	C00258,C00005,C00080	1,1,1	C00577,C00006,C00001	1,1,1
		R10616.a	C01216	1	C00022,C00577	1,1
		R10715.b	C00546,C00004,C00080	1,1,1	C00424,C00003	1,1
		R10773.a	C03752	1	C20844,C00001	1,1
		R10774.b	C20845	1	C20844	1
		R10775.a	C20845,C00001	1,1	C00204,C00014	1,1
		R10787.a	C00259,C00006	1,1	C01114,C00005,C00080	1,1,1
		R10809.b	C00159	2	C01728,C00001	1,1
		R10817.a	C06468	1	C00095	1
		R10818.a	C00795	1	C00764	1
		R10832.b	C00103,C00257	1,1	C20888,C00009	1,1
		R10916.b	C06010,C00004,C00080	1,1,1	C04272,C00003	1,1
		R10985.a	C00065,C00003	1,1	C11822,C00004,C00080	1,1,1
		R10987.b	C00103,C05345	1,1	C02591,C00009	1,1
		R11022.b	C10164,C00001	1,1	C03824	1
		R11035.b	C04349,C00004,C00080	1,1,1	C20680,C00003	1,1
		R11038.a	C20954,C00041	1,1	C21068,C00022	1,1
		R11072.a	C01304	1	C05925,C00001	1,1
		R11072.b	C05925,C00001	1,1	C01304	1
		R11074.a	C00149	1	C00186,C00011	1,1
		R11074.b	C00186,C00011	1,1	C00149	1
		R11099.a	C20904,C00001	1,1	C00022,C00014	1,1
		R11100.b	C20904	1	C02218	1
		R11127.b	C00663,C00116	1,1	C11546,C00009	1,1
		R11310.a	C00663	1	C00092	1
		R11330.b	C03394	1	C21285	1
		R11332.a	C03394	1	C03604	1
		R11332.b	C03604	1	C03394	1
		R11333.a	C03604	1	C00279	1
		R11398.b	C00159,C00636	1,1	C21336,C00009	1,1
		R11439.a	C00074,C00275,C00001	1,1,1	C21383,C00009	1,1
		R11460.b	C00008,C03394	1,1	C00002,C02045	1,1
		R11461.b	C00008,C03604	1,1	C00002,C02022	1,1
		R11532.a	C02220,C00001	1,1	C02501,C00014	1,1
		R11638.b	C00795,C00004,C00080	1,1,1	C21524,C00003	1,1
		R11706.b	C00008,C21611	1,1	C00002,C21612	1,1
		R11707.b	C00008,C21610	1,1	C00002,C03064	1,1
		R11716.a	C21611	1	C00111,C00011	1,1
		R11717.a	C21610	1	C00111,C00011	1,1
		R11718.a	C05925	1	C01300,C21614	1,1
		R11724.a	C21585,C00003	1,1	C00111,C00004,C00011,C00080	1,1,1,1
		R11726.a	C03393,C00003	1,1	C00111,C00011,C00004,C00080	1,1,1,1
		R11784.b	C00008,C21585	1,1	C00002,C21649	1,1
		R11791.b	C00221,C00031	1,1	C00252,C00001	1,1
		R11803.b	C00008,C03393	1,1	C00002,C21593	1,1
		R00010.a	C01083,C00001	1,1	C00031	2
		R00013.b	C01146,C00011	1,1	C00048	2
		R00022.b	C00140	2	C01674,C00001	1,1
		R00026.a	C00185,C00001	1,1	C00221	2
		R00028.a	C00208,C00001	1,1	C00031	2
		R00301.b	C03107,C00005,C00080	1,1,1	C00031,C00006	1,1
		R00306.a	C00185,C00001	1,1	C00031	2
		R00327.a	C02655,C00001	1,1	C00031,C00033	1,1
		R00337.a	C00394,C00001	1,1	C00035,C00031	1,1
		R00339.a	C00898	1	C00036,C00001	1,1
		R00340.a	C02107	1	C00036,C00001	1,1
		R00347.a	C03961	1	C00036,C00014	1,1
		R00348.a	C02362,C00001	1,1	C00036,C00014	1,1
		R00350.a	C04115	1	C00036,C00022	1,1
		R00363.b	C03981	1	C00036	1
		R00397.a	C00049	1	C00041,C00011	1,1
		R00398.a	C03210,C00003,C00001	1,1,1	C00041,C00022,C00004,C00080	1,1,1,1
		R00400.b	C00022,C00049	1,1	C00041,C00036	1,1
		R00401.b	C00133	1	C00041	1
		R00402.b	C00122,C00004,C00080	1,1,1	C00042,C00003	1,1
		R00478.a	C03961	1	C00037,C00048	1,1
		R00480.a	C00002,C00049	1,1	C00008,C03082	1,1
		R00482.a	C00002,C00049,C00014	1,1,1	C00008,C00009,C00152	1,1,1
		R00483.a	C00002,C00049,C00014	1,1,1	C00020,C00013,C00152	1,1,1
		R00484.b	C00049,C00011,C00014	1,1,1	C00438,C00001	1,1
		R00485.b	C00049,C00014	1,1	C00152,C00001	1,1
		R00488.b	C00033,C00049	1,1	C01042,C00001	1,1
		R00489.a	C00049	1	C00099,C00011	1,1
		R00490.a	C00049	1	C00122,C00014	1,1
		R00490.b	C00122,C00014	1,1	C00049	1
		R00491.a	C00049	1	C00402	1
		R00526.b	C00058,C00049	1,1	C01044,C00001	1,1
		R00534.a	C02827,C00001	1,1	C00031,C00059	1,1
		R00581.b	C00168,C00014,C00004,C00080	1,1,1,1	C00065,C00003,C00001	1,1,1
		R00582.a	C01005,C00001	1,1	C00065,C00009	1,1
		R00584.b	C00009,C01005	1,1	C00013,C00065	1,1
		R00585.b	C00168,C00041	1,1	C00065,C00022	1,1
		R00590.b	C02218,C00001	1,1	C00065	1
		R00746.a	C00469,C00006	1,1	C00084,C00005,C00080	1,1,1
		R00747.a	C03167,C00001	1,1	C00084,C00009	1,1
		R00748.a	C00346,C00001	1,1	C00084,C00014,C00009	1,1,1
		R00749.a	C00189	1	C00084,C00014	1,1
		R00750.b	C03589	1	C00084,C00022	1,1
		R00754.a	C00469,C00003	1,1	C00084,C00004,C00080	1,1,1
		R00777.b	C00049,C00086	1,1	C03139,C00001	1,1
		R00801.a	C00089,C00001	1,1	C00095,C00031	1,1
		R00802.a	C00089,C00001	1,1	C02336,C00267	1,1
		R00803.a	C00089,C00009	1,1	C00095,C00103	1,1
		R00805.a	C02591,C00001	1,1	C00089,C00009	1,1
		R00805.b	C00089,C00009	1,1	C02591,C00001	1,1
		R00810.a	C00089	1	C01742	1
		R00837.a	C00001,C00689	1,1	C00031,C00092	1,1
		R00838.a	C00001,C02995	1,1	C00031,C00092	1,1
		R00839.a	C04534,C00001	1,1	C00031,C00092	1,1
		R00871.a	C10906,C00006	1,1	C00273,C00005,C00080	1,1,1
		R00880.a	C00096,C00001,C00003	1,1,2	C00976,C00004,C00080	1,2,2
		R00881.a	C00096,C00001	1,1	C00144,C00636	1,1
		R00883.b	C00009,C00096	1,1	C00035,C00636	1,1
		R00885.b	C00013,C00096	1,1	C00044,C00636	1,1
		R00888.a	C00096	1	C01222,C00001	1,1
		R00892.b	C00491,C00080,C00004	1,1,1	C00097,C00003	2,1
		R00897.a	C00979,C00283	1,1	C00097,C00033	1,1
		R00907.a	C00041,C00222	1,1	C00022,C00099	1,1
		R00948.b	C00013,C00498	1,1	C00002,C00103	1,1
		R00949.b	C00008,C01231	1,1	C00002,C00103	1,1
		R00951.a	C00498,C00001	1,1	C00020,C00103	1,1
		R00952.a	C00185,C00009	1,1	C00103,C00031	1,1
		R00953.a	C02048,C00009	1,1	C00031,C00103	1,1
		R00954.b	C00013,C00394	1,1	C00044,C00103	1,1
		R00957.b	C00208,C00009	1,2	C00103,C00001	2,1
		R00960.b	C01231,C00031	1,1	C00103	2
		R01043.a	C02979,C00001	1,1	C00116,C00009	1,1
		R01047.b	C00969,C00001	1,1	C00116	1
		R01066.a	C00673	1	C00118,C00084	1,1
		R01082.b	C00122,C00001	1,1	C00149	1
		R01083.b	C00122,C00020	1,1	C03794	1
		R01085.b	C00122,C00022	1,1	C02514,C00001	1,1
		R01087.a	C01384	1	C00122	1
		R01087.b	C00122	1	C01384	1
		R01093.b	C01697,C00003	1,1	C00124,C00004,C00080	1,1,1
		R01095.b	C01697,C00006	1,1	C00124,C00005,C00080	1,1,1
		R01135.a	C00044,C00130,C00049	1,1,1	C00035,C00009,C03794	1,1,1
		R01144.a	C03716,C00001	1,1	C00036,C00132	1,1
		R01150.a	C00002,C00133	1,2	C00008,C00009,C00993	1,1,1
		R01183.a	C00137,C00003	1,1	C00691,C00004,C00080	1,1,1
		R01185.b	C00137,C00009	1,1	C01177,C00001	1,1
		R01186.b	C00137,C00009	1,1	C03546,C00001	1,1
		R01187.b	C00137,C00009	1,1	C04006,C00001	1,1
		R01200.a	C00140,C00001	1,1	C00329,C00033	1,1
		R01201.a	C00002,C00140	1,1	C00008,C00357	1,1
		R01207.a	C00140	1	C00645	1
		R01209.a	C04039	1	C00141,C00001	1,1
		R01388.b	C00168,C00004,C00080	1,1,1	C00258,C00003	1,1
		R01390.a	C00168,C00011	1,1	C00975	1
		R01392.b	C00168,C00005,C00080	1,1,1	C00258,C00006	1,1
		R01393.a	C00168	1	C00266,C00011	1,1
		R01394.a	C00168	1	C01146	1
		R01394.b	C01146	1	C00168	1
		R01441.a	C00002,C00185	1,1	C00008,C04534	1,1
		R01441.b	C00008,C04534	1,1	C00002,C00185	1,1
		R01444.b	C00185,C00031	1,1	C06219,C00001	1,1
		R01445.a	C00185	1	C02964	1
		R01446.a	C00424,C00003,C00001	1,1,1	C00186,C00004,C00080	1,1,1
		R01448.a	C17205,C00001	1,1	C00256,C00059	1,1
		R01470.b	C00189,C00093	1,1	C01233,C00001	1,1
		R01482.b	C00905	1	C00191	1
		R01555.a	C00208,C00009	1,1	C00031,C00663	1,1
		R01557.a	C00208	1	C01083	1
		R01557.b	C01083	1	C00208	1
		R01604.a	C00222,C00003,C00001	1,1,1	C00383,C00004,C00080	1,1,1
		R01607.a	C00222,C00006,C00001	1,1,1	C00383,C00005,C00080	1,1,1
		R01608.b	C00222,C00004,C00080	1,1,1	C01013,C00003	1,1
		R01611.a	C00222	1	C00804,C00001	1,1
		R01681.b	C00245,C00004,C00080	1,1,1	C00519,C00003,C00001	1,1,1
		R01682.b	C00245,C00011	1,1	C00506	1
		R01683.b	C00245,C00022,C00004,C00080	1,1,1,1	C01616,C00003,C00001	1,1,1
		R01694.a	C00247,C00006	1,1	C00273,C00005,C00080	1,1,1
		R01707.b	C00971,C00004,C00080	1,1,1	C00250,C00003	1,1
		R01708.a	C00314,C00006	1,1	C00250,C00005,C00080	1,1,1
		R01712.a	C00534,C00022	1,1	C00250,C00041	1,1
		R01713.a	C00534,C00036	1,1	C00250,C00049	1,1
		R01713.b	C00250,C00049	1,1	C00534,C00036	1,1
		R01718.a	C00252,C00001	1,1	C00267,C00031	1,1
		R01735.a	C00937,C00003,C00001	1,1,1	C00256,C00004,C00080	1,1,1
		R01745.b	C01146,C00004,C00080	1,1,1	C00258,C00003	1,1
		R01747.b	C01146,C00005,C00080	1,1,1	C00258,C00006	1,1
		R01749.b	C03459,C00004,C00080	1,1,1	C00258,C00003,C00011	1,1,1
		R01750.b	C03459,C00005,C00080	1,1,1	C00258,C00006,C00011	1,1,1
		R01751.a	C00898	1	C00258,C00011	1,1
		R01754.b	C00008,C03906	1,1	C00002,C00259	1,1
		R01757.b	C01114,C00004,C00080	1,1,1	C00259,C00003	1,1
		R01782.a	C03826	1	C00022,C00266	1,1
		R01785.a	C06441	1	C00111,C00266	1,1
		R01902.b	C00008,C06441	1,1	C00002,C00312	1,1
		R01905.a	C00618	1	C00312,C00011	1,1
		R01909.a	C00002,C00314	1,1	C00008,C00627	1,1
		R01963.a	C01075,C00001	1,1	C00329,C00059	1,1
		R01967.b	C00008,C00362	1,1	C00002,C00330	1,1
		R01968.a	C00362,C00001	1,1	C00330,C00009	1,1
		R01983.b	C00558	1	C00333	1
		R02087.b	C04257	1	C00357	1
		R02090.a	C00002,C00362	1,1	C00008,C00361	1,1
		R02168.a	C00394,C00092	1,1	C00035,C00689	1,1
		R02168.b	C00035,C00689	1,1	C00394,C00092	1,1
		R02257.b	C00424,C00004,C00080	1,1,1	C00583,C00003	1,1
		R02258.b	C00424,C00004,C00080	1,1,1	C02917,C00003	1,1
		R02259.b	C00424,C00005,C00080	1,1,1	C00583,C00006	1,1
		R02260.a	C00424,C00006	1,1	C00546,C00005,C00080	1,1,1
		R02261.b	C00424,C00022	1,1	C03979	1
		R02262.b	C00111,C00424	1,1	C01099	1
		R02263.b	C00111,C00424	1,1	C01131	1
		R02359.b	C00469,C00011,C00014	1,1,1	C01537,C00001	1,1
		R02408.a	C00491,C00001	1,1	C00022,C00014,C01962	1,1,1
		R02419.b	C01384,C00001	1,1	C00497	1
		R02429.b	C03826,C00001	1,1	C00502	1
		R02454.b	C00905,C00004,C00080	1,1,1	C00514,C00003	1,1
		R02455.b	C02024,C00004,C00080	1,1,1	C00514,C00003	1,1
		R02456.b	C02024,C00005,C00080	1,1,1	C00514,C00006	1,1
		R02493.a	C00002,C00534	1,1	C00008,C00647	1,1
		R02526.a	C01114,C00001	1,1	C00545	1
		R02527.a	C00937,C00003	1,1	C00546,C00004,C00080	1,1,1
		R02531.a	C05999,C00003	1,1	C00546,C00004,C00080	1,1,1
		R02545.b	C03459,C00004,C00080	1,1,1	C00552,C00003	1,1
		R02546.a	C00898	1	C00552	1
		R02555.b	C00558,C00004,C00080	1,1,1	C00817,C00003	1,1
		R02577.b	C05999,C00005,C00080	1,1,1	C00583,C00006	1,1
		R02601.b	C03589	1	C00596,C00001	1,1
		R02602.a	C03453	1	C00596,C00011	1,1
		R02637.a	C00618,C00003	1,1	C04575,C00004,C00080	1,1,1
		R02639.a	C00618,C00006	1,1	C04575,C00005,C00080	1,1,1
		R02677.a	C06192,C00001	1,1	C00020,C00636	1,1
		R02705.b	C00008,C04257	1,1	C00002,C00645	1,1
		R02727.a	C01083,C00009	1,1	C00031,C00663	1,1
		R02749.b	C00673	1	C00672	1
		R02750.a	C00673,C00008	1,1	C01801,C00002	1,1
		R02754.b	C00022,C01146	1,1	C00679	1
		R02762.b	C02501,C00004,C00080	1,1,1	C00682,C00003,C00001	1,1,1
		R02778.a	C00689,C00001	1,1	C01083,C00009	1,1
		R02778.b	C01083,C00009	1,1	C00689,C00001	1,1
		R02817.b	C00065,C00346	1,1	C03872,C00001	1,1
		R02853.a	C02532,C00001	1,1	C00740,C00009	1,1
		R02855.a	C00810,C00003	1,1	C00741,C00004,C00080	1,1,1
		R02896.b	C00764,C00004,C00080	1,1,1	C01489,C00003	1,1
		R02928.a	C01697,C00003	1,1	C00795,C00004,C00080	1,1,1
		R02946.b	C00810,C00004,C00080	1,1,1	C03044,C00003	1,1
		R02948.b	C00810,C00011	1,1	C06010	1
		R02949.a	C00810	1	C01769	1
		R02992.a	C00971,C00001	1,1	C00847	1
		R03032.b	C03826,C00001	1,1	C00878	1
		R03033.a	C00880	1	C01216,C00001	1,1
		R03034.b	C00880	1	C03383,C00001	1,1
		R03051.b	C04039,C00006	1,1	C00900,C00005,C00080	1,1,1
		R03052.b	C04181	1	C00900	1
		R03080.b	C00937,C00004,C00080	1,1,1	C02912,C00003	1,1
		R03081.b	C00022,C00937	1,1	C06159	1
		R03119.b	C00969,C00004,C00080	1,1,1	C02457,C00003	1,1
		R03127.b	C01146,C00011	1,1	C00975	1
		R03128.b	C03459	1	C00975	1
		R03132.a	C00979,C00320	1,1	C05824,C00033	1,1
		R03216.b	C01075,C00059	1,1	C03789,C00001	1,1
		R03254.a	C04478,C00009	1,1	C00074,C01112,C00001	1,1,1
		R03256.a	C05396,C00001	1,1	C00221,C01113	1,1
		R03277.a	C01146,C00022	1,1	C03921	1
		R03350.a	C04478,C00001	1,1	C01187,C00009	1,1
		R03458.b	C01268,C00005,C00080	1,1,1	C04454,C00006	1,1
		R03459.b	C01268,C00014	1,1	C01304,C00001	1,1
		R03503.a	C00002,C01300	1,1	C00020,C04807	1,1
		R03540.a	C01384,C00014	1,1	C01596,C00001	1,1
		R03733.b	C03064,C00004,C00080	1,1,1	C01620,C00003	1,1
		R03887.b	C03453,C00014	1,1	C02220,C00001	1,1
		R03966.a	C02501	1	C03453	1
		R03966.b	C03453	1	C02501	1
		R04053.b	C03167,C00011	1,1	C02798	1
		R04152.b	C03167,C00041	1,1	C03557,C00022	1,1
		R04177.a	C03981	1	C03248,C00001	1,1
		R04210.b	C06054,C00004,C00080	1,1,1	C03393,C00003	1,1
		R04286.a	C04895	1	C03684,C00536	1,1
		R04382.b	C04053	2	C06118	1
		R04383.a	C04053	1	C04349	1
		R04439.a	C04272,C00006	1,1	C06010,C00005,C00080	1,1,1
		R04440.a	C04272,C00006	1,1	C04181,C00005,C00080	1,1,1
		R04440.b	C04181,C00005,C00080	1,1,1	C04272,C00006	1,1
		R04441.a	C04272	1	C00141,C00001	1,1
		R04478.a	C04115	1	C04434,C00001	1,1
		R04559.b	C00122,C04677	1,1	C04823	1
		R04620.a	C04895,C00001	1,3	C04874,C00009	1,3
		R04638.a	C04895,C00001	1,1	C05925,C00013	1,1
		R04639.a	C04895,C00001	1,1	C06148	1
		R04639.b	C06148	1	C04895,C00001	1,1
		R04781.a	C04115	1	C05364,C00001	1,1
		R05048.b	C06148	1	C05923	1
		R05071.b	C04181	1	C06010	1
		R05328.a	C00498,C00093	1,1	C10517,C00008	1,1
		R05378.b	C00222,C00111	1,1	C06893	1
		R05380.b	C01548,C00001	1,1	C00084	1
		R05644.a	C00002,C07838	1,1	C00013,C06397	1,1
		R05647.b	C07838,C00009	1,1	C11472,C00001	1,1
		R05652.a	C00245,C00022	1,1	C00593,C00041	1,1
		R05688.a	C11434,C00006	1,1	C11437,C00005,C00080	1,1,1
		R05693.a	C11499,C00003	1,1	C05528,C00004,C00080	1,1,1
		R05758.a	C11511	1	C00036,C00014	1,1
		R05767.a	C00689,C00009	1,1	C00092,C00663	1,1
		R05768.a	C00096,C00197	1,1	C00035,C11516	1,1
		R05789.a	C11536,C00001	1,1	C11537,C00009	1,1
		R05791.b	C11546,C00009	1,1	C10517,C00001	1,1
		R06126.b	C11822,C00005,C00080	1,1,1	C00065,C00006	1,1
		R06180.a	C00898,C00003	1,1	C03459,C00004,C00080	1,1,1
		R06180.b	C03459,C00004,C00080	1,1,1	C00898,C00003	1,1
		R06830.a	C11822	1	C06735,C00011	1,1
		R06973.a	C00222	1	C00084,C00011	1,1
		R07127.a	C00618,C00002	1,1	C14899,C00008	1,1
		R07145.b	C00247,C00004,C00080	1,1,1	C01507,C00003	1,1
		R07164.a	C00049,C00001,C00003	1,1,1	C00036,C00014,C00004,C00080	1,1,1,1
		R07165.a	C00049,C00001,C00006	1,1,1	C00036,C00014,C00005,C00080	1,1,1,1
		R07264.a	C15548,C00009	1,1	C00031,C00663	1,1
		R07265.a	C01083,C00009	1,1	C00267,C00103	1,1
		R07274.a	C01005,C00283	1,1	C00097,C00009	1,1
		R07279.a	C00002,C00137	1,1	C00008,C04006	1,1
		R07346.b	C00247,C00005,C00080	1,1,1	C00794,C00006	1,1
		R07407.a	C00049,C00006	1,1	C05840,C00005,C00080	1,1,1
		R07410.a	C00049,C00003	1,1	C05840,C00004,C00080	1,1,1
		R07476.a	C11536	1	C00094,C00074	1,1
		R07651.b	C00133	2	C00993,C00001	1,1
		R08515.b	C00009,C00498	1,1	C00008,C00103	1,1
		R08573.b	C02022,C00005,C00080	1,1,1	C16884,C00006	1,1
		R08676.a	C00008,C00089	1,1	C00498,C00095	1,1
		R08676.b	C00498,C00095	1,1	C00008,C00089	1,1
		R08878.a	C15673,C00006	1,1	C02780,C00005,C00080	1,1,1
		R08880.b	C15673,C00005,C00080	1,1,1	C00770,C00006	1,1
		R08946.a	C00498,C00031	1,1	C01083,C00008	1,1
		R08946.b	C01083,C00008	1,1	C00498,C00031	1,1
		R08947.a	C00096,C00085	1,1	C00035,C18050	1,1
		R08968.a	C00140,C00002	1,1	C04501,C00008	1,1
		R09186.a	C03826	1	C00433,C00001	1,1
		R09289.b	C00222,C00005,C00080	1,1,1	C01013,C00006	1,1
		R09375.b	C18910,C00003	1,1	C01304,C00004,C00080	1,1,1
		R09376.b	C18910,C00006	1,1	C01304,C00005,C00080	1,1,1
		R09478.b	C03167,C00004,C00080	1,1,1	C06451,C00003	1,1
		R09530.a	C01005,C00094	1,1	C00506,C00009	1,1
		R09545.a	C19675,C00003,C00001	1,2,1	C11537,C00004,C00080	1,2,2
		R09588.a	C00133,C00256,C00002	1,1,1	C19694,C00008,C00009	1,1,1
		R09595.a	C00133,C00740,C00002	1,1,1	C19719,C00008,C00009	1,1,1
		R09665.a	C00498,C00258	1,1	C19792,C00008	1,1
		R09666.a	C00096,C00258	1,1	C00035,C11544	1,1
		R09683.a	C19813	1	C00036,C00014	1,1
		R09717.a	C19813	1	C00037,C00048	1,1
		R09771.b	C19880,C00009	1,1	C19879,C00001	1,1
		R09772.a	C19880,C00044	1,1	C19881,C00013	1,1
		R09941.a	C01518,C00009	1,1	C00031,C00663	1,1
		R09943.a	C20236,C00009	1,1	C00031,C00636	1,1
		R09945.a	C00002,C00208	1,1	C00008,C20237	1,1
		R10049.b	C00118,C16848	1,1	C00546,C00354	1,1
		R10050.b	C00577,C16848	1,1	C00546,C01094	1,1
		R10486.a	C02995,C00001	1,1	C00208,C00009	1,1
		R10486.b	C00208,C00009	1,1	C02995,C00001	1,1
		R10715.a	C00424,C00003	1,1	C00546,C00004,C00080	1,1,1
		R10773.b	C20844,C00001	1,1	C03752	1
		R10774.a	C20844	1	C20845	1
		R10787.b	C01114,C00005,C00080	1,1,1	C00259,C00006	1,1
		R10809.a	C01728,C00001	1,1	C00159	2
		R10810.b	C20236	1	C20861	1
		R10818.b	C00764	1	C00795	1
		R10829.b	C00140,C00636	1,1	C20887,C00009	1,1
		R10832.a	C20888,C00009	1,1	C00103,C00257	1,1
		R10848.b	C00905,C00004,C00080	1,1,1	C00800,C00003	1,1
		R10900.b	C20680	1	C20903	1
		R10916.a	C04272,C00003	1,1	C06010,C00004,C00080	1,1,1
		R10971.a	C00053,C01083	1,1	C00054,C20985	1,1
		R10985.b	C11822,C00004,C00080	1,1,1	C00065,C00003	1,1
		R10987.a	C02591,C00009	1,1	C00103,C05345	1,1
		R11035.a	C20680,C00003	1,1	C04349,C00004,C00080	1,1,1
		R11038.b	C21068,C00022	1,1	C20954,C00041	1,1
		R11039.a	C21068,C00002	1,1	C21069,C00008	1,1
		R11082.a	C04895	1	C21094	1
		R11100.a	C02218	1	C20904	1
		R11127.a	C11546,C00009	1,1	C00663,C00116	1,1
		R11257.b	C01384,C00022	1,1	C02167,C00001	1,1
		R11330.a	C21285	1	C03394	1
		R11341.b	C21285,C00005,C00080	1,1,1	C21294,C00006	1,1
		R11342.b	C02022,C00004,C00080	1,1,1	C16884,C00003	1,1
		R11398.a	C21336,C00009	1,1	C00159,C00636	1,1
		R11439.b	C21383,C00009	1,1	C00074,C00275,C00001	1,1,1
		R11440.a	C21383,C00001	1,1	C20934,C00009	1,1
		R11460.a	C00002,C02045	1,1	C00008,C03394	1,1
		R11461.a	C00002,C02022	1,1	C00008,C03604	1,1
		R11530.a	C00498,C00103	1,1	C00008,C20237	1,1
		R11532.b	C02501,C00014	1,1	C02220,C00001	1,1
		R11624.a	C00558	1	C00905	1
		R11624.b	C00905	1	C00558	1
		R11637.a	C01697,C00003	1,1	C21523,C00004,C00080	1,1,1
		R11638.a	C21524,C00003	1,1	C00795,C00004,C00080	1,1,1
		R11677.b	C11499,C00004,C00080	1,1,1	C21181,C00003,C00001	1,1,1
		R11678.b	C11499,C00005,C00080	1,1,1	C21181,C00006,C00001	1,1,1
		R11706.a	C00002,C21612	1,1	C00008,C21611	1,1
		R11707.a	C00002,C03064	1,1	C00008,C21610	1,1
		R11718.b	C01300,C21614	1,1	C05925	1
		R11721.b	C21612	1	C21618	1
		R11722.b	C03064	1	C21617	1
		R11783.a	C00498,C00092	1,1	C00008,C00689	1,1
		R11783.b	C00008,C00689	1,1	C00498,C00092	1,1
		R11784.a	C00002,C21649	1,1	C00008,C21585	1,1
		R11790.b	C00252	2	C21659,C00001	1,1
		R11791.a	C00252,C00001	1,1	C00221,C00031	1,1
		R11803.a	C00002,C21593	1,1	C00008,C03393	1,1
		R00013.a	C00048	2	C01146,C00011	1,1
		R00022.a	C01674,C00001	1,1	C00140	2
		R00264.a	C00433,C00006,C00001	1,1,1	C00026,C00005,C00080	1,1,1
		R00365.a	C00037,C00001,C00003	1,1,1	C00048,C00014,C00004,C00080	1,1,1,1
		R00365.b	C00048,C00014,C00004,C00080	1,1,1,1	C00037,C00001,C00003	1,1,1
		R00368.b	C00037,C00022,C00004,C00080	1,1,1,1	C03790,C00003,C00001	1,1,1
		R00369.a	C00041,C00048	1,1	C00022,C00037	1,1
		R00369.b	C00022,C00037	1,1	C00041,C00048	1,1
		R00373.a	C00037,C00036	1,1	C00048,C00049	1,1
		R00373.b	C00048,C00049	1,1	C00037,C00036	1,1
		R00402.a	C00042,C00003	1,1	C00122,C00004,C00080	1,1,1
		R00409.b	C00022,C00042	1,1	C04593	1
		R00465.b	C00048,C00005,C00080	1,1,1	C00160,C00006	1,1
		R00469.b	C00048,C00014,C00011	1,2,1	C00603,C00001	1,1
		R00470.b	C00022,C00048	1,1	C01127	1
		R00471.b	C00022,C00048	1,1	C05946	1
		R00477.b	C00036,C00048	1,1	C01990	1
		R00478.b	C00037,C00048	1,1	C03961	1
		R00479.b	C00042,C00048	1,1	C00311	1
		R00480.b	C00008,C03082	1,1	C00002,C00049	1,1
		R00482.b	C00008,C00009,C00152	1,1,1	C00002,C00049,C00014	1,1,1
		R00483.b	C00020,C00013,C00152	1,1,1	C00002,C00049,C00014	1,1,1
		R00484.a	C00438,C00001	1,1	C00049,C00011,C00014	1,1,1
		R00485.a	C00152,C00001	1,1	C00049,C00014	1,1
		R00488.a	C01042,C00001	1,1	C00033,C00049	1,1
		R00489.b	C00099,C00011	1,1	C00049	1
		R00491.b	C00402	1	C00049	1
		R00526.a	C01044,C00001	1,1	C00058,C00049	1,1
		R00588.a	C00065,C00048	1,1	C00168,C00037	1,1
		R00588.b	C00168,C00037	1,1	C00065,C00048	1,1
		R00713.b	C00042,C00004,C00080	1,1,1	C00232,C00003,C00001	1,1,1
		R00714.b	C00042,C00005,C00080	1,1,1	C00232,C00006,C00001	1,1,1
		R00717.b	C00048,C00004,C00080	1,1,1	C00160,C00003	1,1
		R00751.b	C00037,C00084	1,1	C00188	1
		R00775.b	C00037,C00086	1,1	C00581,C00001	1,1
		R00776.b	C00048,C00086	1,1	C00603	1
		R00777.a	C03139,C00001	1,1	C00049,C00086	1,1
		R00810.b	C01742	1	C00089	1
		R00880.b	C00976,C00004,C00080	1,2,2	C00096,C00001,C00003	1,1,2
		R00888.b	C01222,C00001	1,1	C00096	1
		R00899.b	C00097,C00037	1,1	C01419,C00001	1,1
		R00904.b	C00099,C00004,C00080	1,1,1	C05665,C00003,C00001	1,1,1
		R00905.b	C00099,C00011,C00014	1,1,1	C02642,C00001	1,1
		R00906.b	C00099,C00022,C00004,C00080	1,1,1,1	C02207,C00003,C00001	1,1,1
		R00907.b	C00022,C00099	1,1	C00041,C00222	1,1
		R00909.b	C00033,C00099	1,1	C01073,C00001	1,1
		R00913.b	C00099,C00086	1,1	C03065,C00001	1,1
		R01083.a	C03794	1	C00122,C00020	1,1
		R01085.a	C02514,C00001	1,1	C00122,C00022	1,1
		R01093.a	C00124,C00004,C00080	1,1,1	C01697,C00003	1,1
		R01095.a	C00124,C00005,C00080	1,1,1	C01697,C00006	1,1
		R01096.a	C00124,C00006	1,1	C02669,C00005,C00080	1,1,1
		R01100.b	C00031,C00124	1,1	C00243,C00001	1,1
		R01101.b	C00124,C00031	1,1	C05402,C00001	1,1
		R01103.b	C00124,C00089	1,1	C00492,C00001	1,1
		R01104.b	C00124,C00116	1,1	C05401,C00001	1,1
		R01135.b	C00035,C00009,C03794	1,1,1	C00044,C00130,C00049	1,1,1
		R01150.b	C00008,C00009,C00993	1,1,1	C00002,C00133	1,2
		R01183.b	C00691,C00004,C00080	1,1,1	C00137,C00003	1,1
		R01185.a	C01177,C00001	1,1	C00137,C00009	1,1
		R01186.a	C03546,C00001	1,1	C00137,C00009	1,1
		R01194.b	C00137,C00124	1,1	C01235,C00001	1,1
		R01207.b	C00645	1	C00140	1
		R01209.b	C00141,C00001	1,1	C04039	1
		R01211.b	C00141,C00011,C00004,C00080	1,1,1,1	C01088,C00003	1,1
		R01212.b	C00141,C00014,C00005,C00080	1,1,1,1	C00183,C00006,C00001	1,1,1
		R01215.b	C00141,C00041	1,1	C00183,C00022	1,1
		R01216.b	C00141,C00067	1,1	C00966	1
		R01266.b	C00140,C00152	1,1	C04540,C00001	1,1
		R01329.b	C00159,C00124	1,1	C05400,C00001	1,1
		R01333.a	C00266,C00003,C00001	1,1,1	C00160,C00004,C00080	1,1,1
		R01390.b	C00975	1	C00168,C00011	1,1
		R01393.b	C00266,C00011	1,1	C00168	1
		R01397.b	C00009,C00438	1,1	C00169,C00049	1,1
		R01434.b	C00141,C00014,C00004,C00080	1,1,1,1	C00183,C00001,C00003	1,1,1
		R01444.a	C06219,C00001	1,1	C00185,C00031	1,1
		R01445.b	C02964	1	C00185	1
		R01470.a	C01233,C00001	1,1	C00189,C00093	1,1
		R01476.a	C00002,C00191	1,1	C00008,C05385	1,1
		R01481.a	C00800,C00006	1,1	C00191,C00005,C00080	1,1,1
		R01481.b	C00191,C00005,C00080	1,1,1	C00800,C00006	1,1
		R01482.a	C00191	1	C00905	1
		R01483.b	C00191	1	C02670,C00001	1,1
		R01484.b	C00191	1	C03387,C00001	1,1
		R01485.a	C00152,C00192	1,1	C00014,C03124	1,1
		R01604.b	C00383,C00004,C00080	1,1,1	C00222,C00003,C00001	1,1,1
		R01607.b	C00383,C00005,C00080	1,1,1	C00222,C00006,C00001	1,1,1
		R01608.a	C01013,C00003	1,1	C00222,C00004,C00080	1,1,1
		R01611.b	C00804,C00001	1,1	C00222	1
		R01678.b	C00267,C00124	1,1	C00243,C00001	1,1
		R01681.a	C00519,C00003,C00001	1,1,1	C00245,C00004,C00080	1,1,1
		R01683.a	C01616,C00003,C00001	1,1,1	C00245,C00022,C00004,C00080	1,1,1,1
		R01781.b	C00266,C00004,C00080	1,1,1	C01380,C00003	1,1
		R01782.b	C00022,C00266	1,1	C03826	1
		R01784.b	C00022,C00266	1,1	C00684	1
		R01785.b	C00111,C00266	1,1	C06441	1
		R01804.b	C00645,C00074,C00001	1,1,1	C00270,C00009	1,1
		R01811.b	C00645,C00022	1,1	C00270	1
		R01909.b	C00008,C00627	1,1	C00002,C00314	1,1
		R01980.a	C00002,C00333	1,1	C00008,C04037	1,1
		R01983.a	C00333	1	C00558	1
		R01993.b	C00438	1	C00337,C00001	1,1
		R02257.a	C00583,C00003	1,1	C00424,C00004,C00080	1,1,1
		R02258.a	C02917,C00003	1,1	C00424,C00004,C00080	1,1,1
		R02259.a	C00583,C00006	1,1	C00424,C00005,C00080	1,1,1
		R02261.a	C03979	1	C00424,C00022	1,1
		R02262.a	C01099	1	C00111,C00424	1,1
		R02263.a	C01131	1	C00111,C00424	1,1
		R02278.b	C00433,C00001	1,1	C00684	1
		R02279.a	C00679	1	C00433,C00001,C00011	1,1,1
		R02279.b	C00433,C00001,C00011	1,1,1	C00679	1
		R02284.b	C00438	1	C03703,C00001	1,1
		R02291.b	C03082,C00005,C00080	1,1,1	C00441,C00009,C00006	1,1,1
		R02359.a	C01537,C00001	1,1	C00469,C00011,C00014	1,1,1
		R02376.a	C00583	1	C00479,C00001	1,1
		R02408.b	C00022,C00014,C01962	1,1,1	C00491,C00001	1,1
		R02428.b	C00502	1	C02753,C00001	1,1
		R02429.a	C00502	1	C03826,C00001	1,1
		R02466.b	C00519,C00011	1,1	C00606	1
		R02493.b	C00008,C00647	1,1	C00002,C00534	1,1
		R02522.a	C00545	1	C00684,C00001	1,1
		R02526.b	C00545	1	C01114,C00001	1,1
		R02544.a	C00552,C00003	1,1	C00975,C00004,C00080	1,1,1
		R02544.b	C00975,C00004,C00080	1,1,1	C00552,C00003	1,1
		R02545.a	C00552,C00003	1,1	C03459,C00004,C00080	1,1,1
		R02546.b	C00552	1	C00898	1
		R02547.b	C00552	1	C03548,C00001	1,1
		R02577.a	C00583,C00006	1,1	C05999,C00005,C00080	1,1,1
		R02601.a	C00596,C00001	1,1	C03589	1
		R02602.b	C00596,C00011	1,1	C03453	1
		R02603.a	C00596,C00042	1,1	C04479,C00001	1,1
		R02604.a	C00596,C00058	1,1	C00682,C00001	1,1
		R02604.b	C00682,C00001	1,1	C00596,C00058	1,1
		R02637.b	C04575,C00004,C00080	1,1,1	C00618,C00003	1,1
		R02639.b	C04575,C00005,C00080	1,1,1	C00618,C00006	1,1
		R02705.a	C00002,C00645	1,1	C00008,C04257	1,1
		R02750.b	C01801,C00002	1,1	C00673,C00008	1,1
		R02752.b	C00679,C00001	1,1	C00818	1
		R02754.a	C00679	1	C00022,C01146	1,1
		R02762.a	C00682,C00003,C00001	1,1,1	C02501,C00004,C00080	1,1,1
		R02782.a	C00691	1	C04287,C00001	1,1
		R02817.a	C03872,C00001	1,1	C00065,C00346	1,1
		R02855.b	C00741,C00004,C00080	1,1,1	C00810,C00003	1,1
		R02896.a	C01489,C00003	1,1	C00764,C00004,C00080	1,1,1
		R02926.b	C00794,C00124	1,1	C05399,C00001	1,1
		R02933.b	C00800	1	C01040,C00001	1,1
		R02940.b	C00804,C00004,C00080	1,1,1	C05985,C00003,C00001	1,1,1
		R02946.a	C03044,C00003	1,1	C00810,C00004,C00080	1,1,1
		R02949.b	C01769	1	C00810	1
		R02992.b	C00847	1	C00971,C00001	1,1
		R03014.b	C00008,C01131	1,1	C00002,C00861	1,1
		R03034.a	C03383,C00001	1,1	C00880	1
		R03080.a	C02912,C00003	1,1	C00937,C00004,C00080	1,1,1
		R03081.a	C06159	1	C00022,C00937	1,1
		R03119.a	C02457,C00003	1,1	C00969,C00004,C00080	1,1,1
		R03127.a	C00975	1	C01146,C00011	1,1
		R03128.a	C00975	1	C03459	1
		R03132.b	C05824,C00033	1,1	C00979,C00320	1,1
		R03188.b	C01044,C00014	1,1	C03409,C00001	1,1
		R03216.a	C03789,C00001	1,1	C01075,C00059	1,1
		R03241.b	C00008,C01099	1,1	C00002,C01721	1,1
		R03277.b	C03921	1	C01146,C00022	1,1
		R03330.b	C01177,C00009	1,1	C04062,C00001	1,1
		R03396.b	C01222,C00004,C00080	1,1,1	C02977,C00003	1,1
		R03397.b	C01222,C00004,C00080	1,1,1	C03117,C00003	1,1
		R03398.b	C01222,C00005,C00080	1,1,1	C02977,C00006	1,1
		R03399.b	C01222,C00005,C00080	1,1,1	C03117,C00006	1,1
		R03458.a	C04454,C00006	1,1	C01268,C00005,C00080	1,1,1
		R03503.b	C00020,C04807	1,1	C00002,C01300	1,1
		R03504.a	C04874	1	C00266,C01300	1,1
		R03504.b	C00266,C01300	1,1	C04874	1
		R03540.b	C01596,C00001	1,1	C01384,C00014	1,1
		R03671.b	C06159,C00001	1,1	C01680	1
		R03707.b	C01769,C00004,C00080	1,1,1	C03046,C00003	1,1
		R03733.a	C01620,C00003	1,1	C03064,C00004,C00080	1,1,1
		R03774.b	C03979,C00001	1,1	C01934	1
		R03801.b	C06219,C00031	1,1	C02013,C00001	1,1
		R03868.a	C02167	1	C02514	1
		R03868.b	C02514	1	C02167	1
		R04144.a	C00002,C03090,C00037	1,1,1	C00008,C00009,C03838	1,1,1
		R04152.a	C03557,C00022	1,1	C03167,C00041	1,1
		R04277.b	C04434	1	C03671,C00001	1,1
		R04285.b	C03684,C00005,C00080	1,1,1	C04244,C00006	1,1
		R04286.b	C03684,C00536	1,1	C04895	1
		R04382.a	C06118	1	C04053	2
		R04441.b	C00141,C00001	1,1	C04272	1
		R04478.b	C04434,C00001	1,1	C04115	1
		R04482.a	C05364	1	C04324	1
		R04512.b	C03789,C00191	1,1	C04674,C00001	1,1
		R04559.a	C04823	1	C00122,C04677	1,1
		R04591.b	C00008,C00009,C04823	1,1,1	C00002,C04751,C00049	1,1,1
		R04620.b	C04874,C00009	1,3	C04895,C00001	1,3
		R04781.b	C05364,C00001	1,1	C04115	1
		R04785.b	C04575	1	C05422,C00001	1,1
		R05176.a	C06397	1	C06398	1
		R05328.b	C10517,C00008	1,1	C00498,C00093	1,1
		R05378.a	C06893	1	C00222,C00111	1,1
		R05608.b	C00679,C00001	1,1	C00879	1
		R05644.b	C00013,C06397	1,1	C00002,C07838	1,1
		R05661.b	C06893,C00008	1,1	C06892,C00002	1,1
		R05768.b	C00035,C11516	1,1	C00096,C00197	1,1
		R05781.b	C01596	1	C07272,C00001	1,1
		R05790.a	C11516,C00001	1,1	C11544,C00009	1,1
		R05790.b	C11544,C00009	1,1	C11516,C00001	1,1
		R05791.a	C10517,C00001	1,1	C11546,C00009	1,1
		R05838.b	C00627,C00009,C00001	1,1,2	C11638,C11437	1,1
		R06171.b	C00037,C00084	1,1	C05519	1
		R06789.b	C00596,C00122	1,1	C12624,C00001	1,1
		R06830.b	C06735,C00011	1,1	C11822	1
		R07059.a	C01222	1	C14830	1
		R07145.a	C01507,C00003	1,1	C00247,C00004,C00080	1,1,1
		R07280.a	C04454,C00001	1,1	C04732,C00009	1,1
		R07407.b	C05840,C00005,C00080	1,1,1	C00049,C00006	1,1
		R07410.b	C05840,C00004,C00080	1,1,1	C00049,C00003	1,1
		R07413.b	C00333	2	C02273,C00001	1,1
		R07629.b	C00383,C00086	1,1	C15607,C00001	1,1
		R07651.a	C00993,C00001	1,1	C00133	2
		R07839.a	C04434	1	C04324	1
		R08056.b	C03921,C00001	1,1	C00818	1
		R08195.b	C00037,C00084	1,1	C00820	1
		R08196.b	C00037,C00084	1,1	C12317	1
		R08544.a	C00124,C00003	1,1	C02669,C00004,C00080	1,1,1
		R08573.a	C16884,C00006	1,1	C02022,C00005,C00080	1,1,1
		R08947.b	C00035,C18050	1,1	C00096,C00085	1,1
		R08968.b	C04501,C00008	1,1	C00140,C00002	1,1
		R08982.a	C18050,C00001	1,1	C18068,C00009	1,1
		R09078.a	C00741,C00004,C00080	1,1,1	C01769,C00003	1,1
		R09078.b	C01769,C00003	1,1	C00741,C00004,C00080	1,1,1
		R09126.b	C01596,C00058	1,1	C18232,C00001	1,1
		R09186.b	C00433,C00001	1,1	C03826	1
		R09289.a	C01013,C00006	1,1	C00222,C00005,C00080	1,1,1
		R09478.a	C06451,C00003	1,1	C03167,C00004,C00080	1,1,1
		R09588.b	C19694,C00008,C00009	1,1,1	C00133,C00256,C00002	1,1,1
		R09595.b	C19719,C00008,C00009	1,1,1	C00133,C00740,C00002	1,1,1
		R09648.b	C00099,C00014	1,1	C19779,C00001	1,1
		R09664.b	C19792,C00009	1,1	C19791,C00001	1,1
		R09665.b	C19792,C00008	1,1	C00498,C00258	1,1
		R09666.b	C00035,C11544	1,1	C00096,C00258	1,1
		R09717.b	C00037,C00048	1,1	C19813	1
		R09718.b	C00037,C00048	1,1	C19838	1
		R09772.b	C19881,C00013	1,1	C19880,C00044	1,1
		R09942.a	C01674,C00009	1,1	C00140,C04501	1,1
		R09942.b	C00140,C04501	1,1	C01674,C00009	1,1
		R09945.b	C00008,C20237	1,1	C00002,C00208	1,1
		R09952.b	C00691	1	C20251	1
		R09953.b	C00691,C00004,C00080	1,1,1	C06153,C00003	1,1
		R09954.b	C00691,C00005,C00080	1,1,1	C06153,C00006	1,1
		R09990.b	C03684,C00005,C00080	1,2,2	C20264,C00006	1,2
		R10135.b	C02167	1	C20366,C00001	1,1
		R10245.b	C00048,C00014	1,1	C15809,C00001	1,1
		R10283.b	C00022,C00048	1,1	C20485	1
		R10619.a	C00124	1	C00984	1
		R10622.b	C00124,C00009	1,1	C00446,C00001	1,1
		R10717.a	C00583,C00003	1,1	C05235,C00004,C00080	1,1,1
		R10810.a	C20861	1	C20236	1
		R10829.a	C20887,C00009	1,1	C00140,C00636	1,1
		R10841.a	C00333,C00003	1,1	C20889,C00004,C00080	1,1,1
		R10842.a	C00191,C00003	1,1	C20890,C00004,C00080	1,1,1
		R10847.b	C00679	1	C20896	1
		R10848.a	C00800,C00003	1,1	C00905,C00004,C00080	1,1,1
		R10861.b	C20903,C00004,C00080	1,1,1	C20902,C00003,C00001	1,1,1
		R10862.b	C20903,C00005,C00080	1,1,1	C20902,C00006,C00001	1,1,1
		R10900.a	C20903	1	C20680	1
		R10971.b	C00054,C20985	1,1	C00053,C01083	1,1
		R11039.b	C21069,C00008	1,1	C21068,C00002	1,1
		R11073.a	C04874	1	C21008	1
		R11075.b	C00679,C00001	1,1	C21088	1
		R11082.b	C21094	1	C04895	1
		R11083.b	C00679	1	C21095	1
		R11213.b	C21181,C00022	1,1	C21180	1
		R11257.a	C02167,C00001	1,1	C01384,C00022	1,1
		R11339.a	C03979,C00003	1,1	C20781,C00004,C00080	1,1,1
		R11341.a	C21294,C00006	1,1	C21285,C00005,C00080	1,1,1
		R11342.a	C16884,C00003	1,1	C02022,C00004,C00080	1,1,1
		R11440.b	C20934,C00009	1,1	C21383,C00001	1,1
		R11530.b	C00008,C20237	1,1	C00498,C00103	1,1
		R11536.b	C00008,C21294	1,1	C00002,C00503	1,1
		R11637.b	C21523,C00004,C00080	1,1,1	C01697,C00003	1,1
		R11677.a	C21181,C00003,C00001	1,1,1	C11499,C00004,C00080	1,1,1
		R11678.a	C21181,C00006,C00001	1,1,1	C11499,C00005,C00080	1,1,1
		R11721.a	C21618	1	C21612	1
		R11722.a	C21617	1	C03064	1
		R11789.b	C21659	1	C21655,C00001	1,1
		R11790.a	C21659,C00001	1,1	C00252	2
		R11889.a	C01674,C00001	1,1	C21747,C00033	1,1
		R06974.a	C00058,C00002,C03838	1,1,1	C00008,C00009,C04376	1,1,1
		R00038.a	C00479	2	C02948	1
		R00039.a	C00492	2	C08242,C00089	1,1
		R00243.b	C00026,C00014,C00004,C00080	1,1,1,1	C00025,C00003,C00001	1,1,1
		R00248.b	C00026,C00014,C00005,C00080	1,1,1,1	C00025,C00006,C00001	1,1,1
		R00258.a	C00041,C00026	1,1	C00022,C00025	1,1
		R00264.b	C00026,C00005,C00080	1,1,1	C00433,C00006,C00001	1,1,1
		R00268.b	C00026,C00011	1,1	C05379	1
		R00269.b	C00026,C00014	1,1	C00940,C00001	1,1
		R00270.a	C00026,C00014	1,1	C05572,C00001	1,1
		R00272.a	C00026	1	C00232,C00011	1,1
		R00272.b	C00232,C00011	1,1	C00026	1
		R00355.a	C00049,C00026	1,1	C00036,C00025	1,1
		R00368.a	C03790,C00003,C00001	1,1,1	C00037,C00022,C00004,C00080	1,1,1,1
		R00372.a	C00037,C00026	1,1	C00048,C00025	1,1
		R00409.a	C04593	1	C00022,C00042	1,1
		R00465.a	C00160,C00006	1,1	C00048,C00005,C00080	1,1,1
		R00469.a	C00603,C00001	1,1	C00048,C00014,C00011	1,2,1
		R00470.a	C01127	1	C00022,C00048	1,1
		R00471.a	C05946	1	C00022,C00048	1,1
		R00474.b	C00026,C00048	1,1	C03217,C00011	1,1
		R00477.a	C01990	1	C00036,C00048	1,1
		R00479.a	C00311	1	C00042,C00048	1,1
		R00709.a	C00311,C00003	1,1	C00026,C00011,C00004,C00080	1,1,1,1
		R00709.b	C00026,C00011,C00004,C00080	1,1,1,1	C00311,C00003	1,1
		R00713.a	C00232,C00003,C00001	1,1,1	C00042,C00004,C00080	1,1,1
		R00714.a	C00232,C00006,C00001	1,1,1	C00042,C00005,C00080	1,1,1
		R00717.a	C00160,C00003	1,1	C00048,C00004,C00080	1,1,1
		R00751.a	C00188	1	C00037,C00084	1,1
		R00775.a	C00581,C00001	1,1	C00037,C00086	1,1
		R00776.a	C00603	1	C00048,C00086	1,1
		R00863.a	C00606	1	C00041,C09306	1,1
		R00895.a	C00097,C00026	1,1	C00957,C00025	1,1
		R00896.a	C00097,C00026	1,1	C00957,C00302	1,1
		R00899.a	C01419,C00001	1,1	C00097,C00037	1,1
		R00904.a	C05665,C00003,C00001	1,1,1	C00099,C00004,C00080	1,1,1
		R00905.a	C02642,C00001	1,1	C00099,C00011,C00014	1,1,1
		R00906.a	C02207,C00003,C00001	1,1,1	C00099,C00022,C00004,C00080	1,1,1,1
		R00908.a	C00099,C00026	1,1	C00222,C00025	1,1
		R00909.a	C01073,C00001	1,1	C00033,C00099	1,1
		R00913.a	C03065,C00001	1,1	C00099,C00086	1,1
		R01092.a	C00002,C00984	1,1	C00008,C00446	1,1
		R01092.b	C00008,C00446	1,1	C00002,C00984	1,1
		R01096.b	C02669,C00005,C00080	1,1,1	C00124,C00006	1,1
		R01100.a	C00243,C00001	1,1	C00031,C00124	1,1
		R01101.a	C05402,C00001	1,1	C00124,C00031	1,1
		R01103.a	C00492,C00001	1,1	C00124,C00089	1,1
		R01104.a	C05401,C00001	1,1	C00124,C00116	1,1
		R01148.a	C00133,C00026	1,1	C00022,C00217	1,1
		R01194.a	C01235,C00001	1,1	C00137,C00124	1,1
		R01211.a	C01088,C00003	1,1	C00141,C00011,C00004,C00080	1,1,1,1
		R01212.a	C00183,C00006,C00001	1,1,1	C00141,C00014,C00005,C00080	1,1,1,1
		R01214.a	C00183,C00026	1,1	C00141,C00025	1,1
		R01215.a	C00183,C00022	1,1	C00141,C00041	1,1
		R01216.a	C00966	1	C00141,C00067	1,1
		R01266.a	C04540,C00001	1,1	C00140,C00152	1,1
		R01329.a	C05400,C00001	1,1	C00159,C00124	1,1
		R01333.b	C00160,C00004,C00080	1,1,1	C00266,C00003,C00001	1,1,1
		R01334.b	C00160,C00009	1,1	C00988,C00001	1,1
		R01336.b	C00122,C00160	1,1	C03600	1
		R01397.a	C00169,C00049	1,1	C00009,C00438	1,1
		R01434.a	C00183,C00001,C00003	1,1,1	C00141,C00014,C00004,C00080	1,1,1,1
		R01437.a	C00183	1	C02787,C00011	1,1
		R01465.a	C00188,C00003	1,1	C03508,C00004,C00080	1,1,1
		R01467.a	C00188	1	C00820	1
		R01467.b	C00820	1	C00188	1
		R01476.b	C00008,C05385	1,1	C00002,C00191	1,1
		R01483.a	C02670,C00001	1,1	C00191	1
		R01484.a	C03387,C00001	1,1	C00191	1
		R01485.b	C00014,C03124	1,1	C00152,C00192	1,1
		R01580.a	C00647,C00026	1,1	C00018,C00217	1,1
		R01644.b	C00232,C00004,C00080	1,1,1	C00989,C00003	1,1
		R01645.b	C00232,C00022	1,1	C05601	1
		R01647.a	C00232,C00022	1,1	C06201	1
		R01649.b	C00033,C00232,C00014,C00011	1,1,1,1	C01215,C00001	1,2
		R01678.a	C00243,C00001	1,1	C00267,C00124	1,1
		R01684.a	C00245,C00026	1,1	C00593,C00025	1,1
		R01773.b	C00441,C00004,C00080	1,1,1	C00263,C00003	1,1
		R01775.b	C00441,C00005,C00080	1,1,1	C00263,C00006	1,1
		R01781.a	C01380,C00003	1,1	C00266,C00004,C00080	1,1,1
		R01784.a	C00684	1	C00022,C00266	1,1
		R01804.a	C00270,C00009	1,1	C00645,C00074,C00001	1,1,1
		R01805.b	C00270,C00009	1,1	C06241,C00001	1,1
		R01811.a	C00270	1	C00645,C00022	1,1
		R01866.a	C00337,C00006	1,1	C00295,C00005,C00080	1,1,1
		R01867.a	C00337,C00122	1,1	C00295,C00042	1,1
		R01869.a	C00337,C00003	1,1	C00295,C00080,C00004	1,1,1
		R01899.a	C00311,C00006	1,1	C05379,C00005,C00080	1,1,1
		R01900.a	C00311	1	C00417,C00001	1,1
		R01980.b	C00008,C04037	1,1	C00002,C00333	1,1
		R01993.a	C00337,C00001	1,1	C00438	1
		R02139.b	C15607	1	C00813,C00001	1,1
		R02269.b	C02642	1	C00429,C00001	1,1
		R02278.a	C00684	1	C00433,C00001	1,1
		R02284.a	C03703,C00001	1,1	C00438	1
		R02291.a	C00441,C00009,C00006	1,1,1	C03082,C00005,C00080	1,1,1
		R02293.b	C00441,C00041	1,1	C03283,C00022	1,1
		R02376.b	C00479,C00001	1,1	C00583	1
		R02377.b	C00479,C00004,C00080	1,1,1	C05979,C00003	1,1
		R02410.a	C00492,C00001	1,1	C05402,C00095	1,1
		R02410.b	C05402,C00095	1,1	C00492,C00001	1,1
		R02422.b	C00603,C00086	1,1	C00499,C00001	1,1
		R02428.a	C02753,C00001	1,1	C00502	1
		R02430.a	C00002,C00503	1,1	C00008,C03494	1,1
		R02433.a	C00506,C00026	1,1	C05528,C00025	1,1
		R02437.b	C00861	1	C00507	1
		R02466.a	C00606	1	C00519,C00011	1,1
		R02472.b	C00966,C00005,C00080	1,1,1	C00522,C00006	1,1
		R02522.b	C00684,C00001	1,1	C00545	1
		R02547.a	C03548,C00001	1,1	C00552	1
		R02575.a	C00002,C00581	1,1	C00008,C03166	1,1
		R02603.b	C04479,C00001	1,1	C00596,C00042	1,1
		R02619.a	C00606,C00026	1,1	C05527,C00025	1,1
		R02752.a	C00818	1	C00679,C00001	1,1
		R02782.b	C04287,C00001	1,1	C00691	1
		R02926.a	C05399,C00001	1,1	C00794,C00124	1,1
		R02933.a	C01040,C00001	1,1	C00800	1
		R02935.a	C00603,C00003	1,1	C00802,C00004,C00080	1,1,1
		R02936.a	C00603,C00006	1,1	C00802,C00005,C00080	1,1,1
		R02937.a	C00169,C01444	1,1	C00009,C00802	1,1
		R02940.a	C05985,C00003,C00001	1,1,1	C00804,C00004,C00080	1,1,1
		R03014.a	C00002,C00861	1,1	C00008,C01131	1,1
		R03163.b	C01721	1	C01019	1
		R03183.a	C01040,C00006	1,1	C02670,C00005,C00080	1,1,1
		R03183.b	C02670,C00005,C00080	1,1,1	C01040,C00006	1,1
		R03188.a	C03409,C00001	1,1	C01044,C00014	1,1
		R03198.b	C01088,C00004,C00080	1,1,1	C01053,C00003,C00001	1,1,1
		R03241.a	C00002,C01721	1,1	C00008,C01099	1,1
		R03330.a	C04062,C00001	1,1	C01177,C00009	1,1
		R03396.a	C02977,C00003	1,1	C01222,C00004,C00080	1,1,1
		R03397.a	C03117,C00003	1,1	C01222,C00004,C00080	1,1,1
		R03398.a	C02977,C00006	1,1	C01222,C00005,C00080	1,1,1
		R03399.a	C03117,C00006	1,1	C01222,C00005,C00080	1,1,1
		R03421.a	C04540,C00001	1,1	C01239,C00049	1,1
		R03634.b	C00492,C00124	1,1	C01613,C00001	1,1
		R03671.a	C01680	1	C06159,C00001	1,1
		R03707.a	C03046,C00003	1,1	C01769,C00004,C00080	1,1,1
		R03774.a	C01934	1	C03979,C00001	1,1
		R03801.a	C02013,C00001	1,1	C06219,C00031	1,1
		R03802.b	C02013,C00031	1,1	C06218,C00001	1,1
		R04144.b	C00008,C00009,C03838	1,1,1	C00002,C03090,C00037	1,1,1
		R04173.a	C01005,C00026	1,1	C03232,C00025	1,1
		R04209.a	C04751	1	C03373,C00011	1,1
		R04277.a	C03671,C00001	1,1	C04434	1
		R04278.b	C03671,C00004,C00080	1,1,1	C05375,C00003	1,1
		R04279.b	C03671,C00005,C00080	1,1,1	C05375,C00006	1,1
		R04285.a	C04244,C00006	1,1	C03684,C00005,C00080	1,1,1
		R04425.a	C04593	1	C04225,C00001	1,1
		R04457.a	C04732,C15556	1,1	C04332,C00001,C00009	1,2,1
		R04482.b	C04324	1	C05364	1
		R04512.a	C04674,C00001	1,1	C03789,C00191	1,1
		R04591.a	C00002,C04751,C00049	1,1,1	C00008,C00009,C04823	1,1,1
		R04785.a	C05422,C00001	1,1	C04575	1
		R05053.a	C00402,C05946	1,1	C00036,C05947	1,1
		R05176.b	C06398	1	C06397	1
		R05298.a	C00479,C00022	1,1	C06762	1
		R05326.b	C00446,C00140	1,1	C06372,C00009	1,1
		R05549.b	C00124,C05402	1,1	C05404,C00001	1,1
		R05554.b	C00603,C00014	1,1	C02091,C00001	1,1
		R05608.a	C00879	1	C00679,C00001	1,1
		R05661.a	C06892,C00002	1,1	C06893,C00008	1,1
		R05781.a	C07272,C00001	1,1	C01596	1
		R05838.a	C11638,C11437	1,1	C00627,C00009,C00001	1,1,2
		R05839.a	C00534,C00026	1,1	C00250,C00217	1,1
		R06171.a	C05519	1	C00037,C00084	1,1
		R06531.a	C00188,C00002	1,1	C12147,C00008	1,1
		R06789.a	C12624,C00001	1,1	C00596,C00122	1,1
		R07059.b	C14830	1	C01222	1
		R07060.a	C14830,C00005,C00080	1,1,1	C00325,C00006	1,1
		R07280.b	C04732,C00009	1,1	C04454,C00001	1,1
		R07405.b	C04751	1	C15667	1
		R07406.b	C11638,C00011	1,1	C07335	1
		R07413.a	C02273,C00001	1,1	C00333	2
		R07629.a	C15607,C00001	1,1	C00383,C00086	1,1
		R07839.b	C04324	1	C04434	1
		R08056.a	C00818	1	C03921,C00001	1,1
		R08195.a	C00820	1	C00037,C00084	1,1
		R08196.a	C12317	1	C00037,C00084	1,1
		R08198.b	C00026,C00004,C00080	1,1,1	C02630,C00003	1,1
		R08201.a	C00002,C00026,C00288	1,1,1	C00008,C00009,C05379	1,1,1
		R08503.b	C06892	1	C16737	1
		R08544.b	C02669,C00004,C00080	1,1,1	C00124,C00003	1,1
		R08600.b	C00270,C00033	1,1	C04015,C00001	1,1
		R08601.b	C00270,C00033	1,1	C04017,C00001	1,1
		R08603.a	C04287,C00001	1,1	C16737	1
		R08616.a	C00492	2	C03989,C00089	1,1
		R08982.b	C18068,C00009	1,1	C18050,C00001	1,1
		R09126.a	C18232,C00001	1,1	C01596,C00058	1,1
		R09274.b	C03671,C00132	1,1	C18345	1
		R09648.a	C19779,C00001	1,1	C00099,C00014	1,1
		R09664.a	C19791,C00001	1,1	C19792,C00009	1,1
		R09667.a	C00096,C19791	1,1	C00035,C19793	1,1
		R09718.a	C19838	1	C00037,C00048	1,1
		R09951.b	C20251,C00004,C00080	1,1,1	C19891,C00003	1,1
		R09952.a	C20251	1	C00691	1
		R09953.a	C06153,C00003	1,1	C00691,C00004,C00080	1,1,1
		R09954.a	C06153,C00006	1,1	C00691,C00005,C00080	1,1,1
		R09990.a	C20264,C00006	1,2	C03684,C00005,C00080	1,2,2
		R10111.b	C20366,C00088	1,1	C20367	1
		R10135.a	C20366,C00001	1,1	C02167	1
		R10147.a	C00441,C00022	1,1	C20258,C00001	1,1
		R10178.b	C00232,C00041	1,1	C00334,C00022	1,1
		R10179.b	C00232,C00037	1,1	C00334,C00048	1,1
		R10245.a	C15809,C00001	1,1	C00048,C00014	1,1
		R10283.a	C20485	1	C00022,C00048	1,1
		R10463.a	C00188,C00002,C00288,C00080	1,1,1,1	C20641,C00013,C00001	1,1,1
		R10541.a	C00169,C00002,C00001	1,1,1	C00013,C20684,C00009	1,1,1
		R10619.b	C00984	1	C00124	1
		R10622.a	C00446,C00001	1,1	C00124,C00009	1,1
		R10673.b	C00111,C00441	1,1	C20644	1
		R10717.b	C05235,C00004,C00080	1,1,1	C00583,C00003	1,1
		R10841.b	C20889,C00004,C00080	1,1,1	C00333,C00003	1,1
		R10842.b	C20890,C00004,C00080	1,1,1	C00191,C00003	1,1
		R10846.a	C20889	1	C20896	1
		R10846.b	C20896	1	C20889	1
		R10847.a	C20896	1	C00679	1
		R10851.a	C05519,C00006	1,1	C03508,C00005,C00080	1,1,1
		R10861.a	C20902,C00003,C00001	1,1,1	C20903,C00004,C00080	1,1,1
		R10862.a	C20902,C00006,C00001	1,1,1	C20903,C00005,C00080	1,1,1
		R11019.b	C21008,C00005,C00080	1,1,1	C21007,C00006	1,1
		R11073.b	C21008	1	C04874	1
		R11075.a	C21088	1	C00679,C00001	1,1
		R11077.a	C00879	1	C21091,C00001	1,1
[truncated: 2,113 more rows]
