# Supplementary material for: The hierarchical organization of autocatalytic reaction networks and its relevance to the origin of life
Source: PLoS Comput Biol. 2022 Sep 9;18(9):e1010498. doi: 10.1371/journal.pcbi.1010498 (PMC9491600; doi:10.1371/journal.pcbi.1010498)
Supplement: S1 Python Script — (ZIP) [file pcbi.1010498.s027.zip]

Archive with 5 entries (5 files):
- Abiotic_AdamFormose.txt
- Biotic_KEGG_withR06974.txt
- Expansion_Abiotic.py
- Expansion_Biotic.py
- README.txt
