# Supplementary material for: The hierarchical organization of autocatalytic reaction networks and its relevance to the origin of life
Source: PLoS Comput Biol. 2022 Sep 9;18(9):e1010498. doi: 10.1371/journal.pcbi.1010498 (PMC9491600; doi:10.1371/journal.pcbi.1010498)
Supplement: S1 Python Script — (ZIP) [file pcbi.1010498.s027.zip › Expansion_Biotic.py]

'''
USAGE:
python Expansion_Biotic.py Biotic_KEGG_withR06974.txt > expansion_result_KEGG_R06974.txt

'''

import sys
import copy

max_expansion_level = float('Inf')

seed_list = [# put the KEGG entry/entries of the seed chemicals you want here; 'C00022' is just an example
'C00022',# Pyruvate
]

input_food_list = [# These are the ultimate food species for the biotic network

'C00001',# H2O
'C00080',# H(+)
'C01328',# OH(-)

'C00014',# NH3
'C01342',# NH4(+)
'C01358',# NH4OH

'C00011',# CO2
'C01353',# H2CO3
'C00288',# HCO3(-)

'C00283',# H2S
'C00059',# H2SO4
'C00094',# H2SO3
'C11481',# HSO3(-)

'C00009',# H3PO4
'C00013',# H4P2O7

]


def generate_allowed_reaction_settings(reaction_profile_name, initial_reaction_settings):
	reaction_settings = copy.deepcopy(initial_reaction_settings)

	reaction_profile_file = open(reaction_profile_name,"r")
	for line in reaction_profile_file:
		if not line.startswith('#'):
			#line = str(line)
			line = line.strip()
			#print(line)
			line = line.split('\t')
			reaction_name = line[0]
			reactant_name_list = line[1].split(',')
			reactant_stoi_str_list = line[2].split(',')
			reactant_stoi_list=[]
			for x in reactant_stoi_str_list:
				reactant_stoi_list.append(int(x))
			product_name_list = line[3].split(',')
			product_stoi_str_list = line[4].split(',')
			product_stoi_list=[]
			for x in product_stoi_str_list:
				product_stoi_list.append(int(x))
			rate_constant = float(line[5])

			reaction_settings[reaction_name] = [rate_constant, reactant_name_list, reactant_stoi_list, product_name_list, product_stoi_list]

	reaction_profile_file.close()
	return(reaction_settings)


def check_if_reaction_can_be_added(reactant_name_list, chemical_list):
	reached_index = 1
	for chem in reactant_name_list:
		if chem not in chemical_list:
			reached_index = 0
			break
	return(reached_index)


def dual_mode_expand_from_starting_chemicals(starting_chemical_list, allowed_reaction_settings, max_expansion_level):
	chemical_list = copy.deepcopy(starting_chemical_list)
	rest_reaction_settings = copy.deepcopy(allowed_reaction_settings)
	reached_reaction_settings = {}
	order_of_reaction_addition = []

	expansion_level_indicator = 0

	while len(rest_reaction_settings)>0:
		if expansion_level_indicator>=max_expansion_level:
			break
		else:
			reactions_to_be_added = {}
			chemicals_to_be_added = []
			new_rest_reaction_settings = {}
			for reaction_name in rest_reaction_settings:
				reaction_record = rest_reaction_settings[reaction_name]
				reactant_name_list = reaction_record[1]
				reached_index = check_if_reaction_can_be_added(reactant_name_list, chemical_list)
				if reached_index == 1:
					reactions_to_be_added[reaction_name] = reaction_record
					order_of_reaction_addition.append(reaction_name)
					product_name_list = reaction_record[3]
					for chem in product_name_list:
						if chem not in chemical_list:
							chemicals_to_be_added.append(chem)
				else:
					new_rest_reaction_settings[reaction_name] = reaction_record

			for chem in chemicals_to_be_added:
				if chem not in chemical_list:
					chemical_list.append(chem)
			for reaction_name in reactions_to_be_added:
				reached_reaction_settings[reaction_name] = reactions_to_be_added[reaction_name]
			rest_reaction_settings = new_rest_reaction_settings

			expansion_level_indicator = expansion_level_indicator+1

		if len(reactions_to_be_added)==0:#careful
			break

	print("##Expansion_level is: " + str(expansion_level_indicator))
	return([chemical_list, reached_reaction_settings, order_of_reaction_addition])


initial_reaction_settings = {}
reaction_profile_name = sys.argv[1]
allowed_reaction_settings = generate_allowed_reaction_settings(reaction_profile_name, initial_reaction_settings)


seed_profile = {}

starting_chemical_list = copy.deepcopy(input_food_list)
for seed in seed_list:
	starting_chemical_list.append(seed)

[chemical_list, reached_reaction_settings, order_of_reaction_addition] = dual_mode_expand_from_starting_chemicals(starting_chemical_list, allowed_reaction_settings, max_expansion_level)

print("#Reversible reaction number is: "+str(int(len(reached_reaction_settings)/2)))
print("#Chemical number is: "+str(len(chemical_list)))
print("#Reaction_name	Reactant_name	Reactant_stoi	Product_name	Product_stoi	Rate_constant")
for reaction_name in reached_reaction_settings:
	record = reached_reaction_settings[reaction_name]
	print(reaction_name, end='\t')
	reactant_name_list = record[1]
	reactant_stoi_list = record[2]
	product_name_list = record[3]
	product_stoi_list = record[4]
	rate_constant = record[0]
	print(*reactant_name_list, sep=',', end='\t')
	print(*reactant_stoi_list, sep=',', end='\t')
	print(*product_name_list, sep=',', end='\t')
	print(*product_stoi_list, sep=',', end='\t')
	print(rate_constant)

print("###===============================")
print("####Chemicals: "+str(len(chemical_list)))
for chem in chemical_list:
	print("\'"+chem+"\',")
