# Supplementary material for: The hierarchical organization of autocatalytic reaction networks and its relevance to the origin of life
Source: PLoS Comput Biol. 2022 Sep 9;18(9):e1010498. doi: 10.1371/journal.pcbi.1010498 (PMC9491600; doi:10.1371/journal.pcbi.1010498)
Supplement: S1 Python Script — (ZIP) [file pcbi.1010498.s027.zip › README.txt]

Zhen Peng recommends installing Anaconda(Python3) to run the scripts. 

--------------
Network expansion for the abiotic database:

USAGE:
python Expansion_Abiotic.py Abiotic_AdamFormose.txt > expansion_result_Abiotic.txt

You may choose which chemical species are in the seed set by modifying "seed_list".
You may modify the "input_food_list" if you want to try a different ultimate food set.

--------------
Network expansion for the biotic database:

Please search for the KEGG entry of the chemical species you are interested in at https://www.genome.jp/kegg/compound/

USAGE:
python Expansion_Biotic.py Biotic_KEGG_withR06974.txt > expansion_result_KEGG_R06974.txt

You may choose which chemical species are in the seed set by modifying "seed_list".
You may modify the "input_food_list" if you want to try a different ultimate food set.
