# Supplementary material for: The hierarchical organization of autocatalytic reaction networks and its relevance to the origin of life
Source: PLoS Comput Biol. 2022 Sep 9;18(9):e1010498. doi: 10.1371/journal.pcbi.1010498 (PMC9491600; doi:10.1371/journal.pcbi.1010498)
Supplement: S2 Python Script — (ZIP) [file pcbi.1010498.s028.zip]

Archive with 7 entries (7 files):
- Abiotic_AdamFormose.txt
- Biotic_KEGG_withR06974.txt
- FromSelectedFoodSet_to_LinProg_Adam.py
- FromSelectedFoodSet_to_LinProg_Adam_ManualCurationHelper.py
- FromSelectedFoodSet_to_LinProg_KEGG.py
- FromSelectedFoodSet_to_LinProg_KEGG_ManualCurationHelper.py
- README.txt
