# Supplementary material for: The hierarchical organization of autocatalytic reaction networks and its relevance to the origin of life
Source: PLoS Comput Biol. 2022 Sep 9;18(9):e1010498. doi: 10.1371/journal.pcbi.1010498 (PMC9491600; doi:10.1371/journal.pcbi.1010498)
Supplement: S2 Python Script — (ZIP) [file pcbi.1010498.s028.zip › FromSelectedFoodSet_to_LinProg_Adam.py]

'''
USAGE:
python FromSelectedFoodSet_to_LinProg_Adam.py Abiotic_AdamFormose.txt > LinProg_Abiotic.txt

'''

max_expansion_level = float('Inf')
max_expansion_level_SDASsearch = float('Inf')
expansion_level_indicator_global = 0

input_food_list = [# This is the ultimate food set for tier-1 SDAS scan; add 'OH' to the list if you want to scan for tier-2 SDASs.
'H2',
'CH4',
'NO',
'FeS2',
'vVIS',
]

additional_seed_combination = [
]

# Select the method you want for linear programming
#linprog_method = 'interior-point'
linprog_method = 'highs'# use this to check the existence of SDAS.
#linprog_method = 'revised simplex'# use this to search for SDAS topology; checking existence of SDAS with this likely also work well, but perhaps less reliable than 'highs'.
# method choice: 'highs-ds', 'highs-ipm', 'highs', 'interior-point' (default), 'revised simplex', and 'simplex' (legacy)
# https://docs.scipy.org/doc/scipy/reference/generated/scipy.optimize.linprog.html
linprog_maxiter = 5000# If you see that some results reach the maxiter, you may want to increase this value
linprog_tol = 1e-10

b_positive = 0.001

global_rxn_name_for_print = []


import sys
import copy
from scipy.optimize import linprog
#from scipy.optimize import show_options

def check_if_reaction_can_be_added(reactant_name_list, chemical_list):
	reached_index = 1
	for chem in reactant_name_list:
		if chem not in chemical_list:
			reached_index = 0
			break
	return(reached_index)


def expand_from_starting_chemicals(starting_chemical_list, allowed_reaction_settings, max_expansion_level):
	chemical_list = copy.deepcopy(starting_chemical_list)
	rest_reaction_settings = copy.deepcopy(allowed_reaction_settings)
	reached_reaction_settings = {}
	order_of_reaction_addition = []

	expansion_level_indicator = 0

	while len(rest_reaction_settings)>0:
		if expansion_level_indicator>=max_expansion_level:
			break
		else:
			reactions_to_be_added = {}
			chemicals_to_be_added = []
			new_rest_reaction_settings = {}
			for reaction_name in rest_reaction_settings:
				reaction_record = rest_reaction_settings[reaction_name]
				reactant_name_list = reaction_record[1]
				reached_index = check_if_reaction_can_be_added(reactant_name_list, chemical_list)
				if reached_index == 1:
					reactions_to_be_added[reaction_name] = reaction_record
					order_of_reaction_addition.append(reaction_name)
					product_name_list = reaction_record[3]
					for chem in product_name_list:
						if chem not in chemical_list:
							chemicals_to_be_added.append(chem)
				else:
					new_rest_reaction_settings[reaction_name] = reaction_record

			for chem in chemicals_to_be_added:
				if chem not in chemical_list:
					chemical_list.append(chem)
			for reaction_name in reactions_to_be_added:
				reached_reaction_settings[reaction_name] = reactions_to_be_added[reaction_name]
			rest_reaction_settings = new_rest_reaction_settings

			expansion_level_indicator = expansion_level_indicator+1

		if len(reactions_to_be_added)==0:#careful
			break

	#print("##Expansion_level is: " + str(expansion_level_indicator))
	return([chemical_list, reached_reaction_settings, order_of_reaction_addition])


def get_lower_right_submatrix(reaction_settings, internal_rxn_list, internal_chem_list):
	lower_right_submatrix = {}

	for chem in internal_chem_list:
		lower_right_submatrix[chem] = []

	for rxn in internal_rxn_list:
		record = reaction_settings[rxn]
		reactant_list = record[1]
		reactant_stoi = record[2]
		product_list = record[3]
		product_stoi = record[4]

		temp_stoi_profile = {}
		for i in range(len(reactant_list)):
			chem = reactant_list[i]
			stoi = -reactant_stoi[i]#!!!!!!			
			if chem not in temp_stoi_profile:
				temp_stoi_profile[chem] = stoi
			else:
				temp_stoi_profile[chem] = temp_stoi_profile[chem] + stoi
		
		for j in range(len(product_list)):
			chem = product_list[j]
			stoi = product_stoi[j]
			if chem not in temp_stoi_profile:
				temp_stoi_profile[chem] = stoi
			else:
				temp_stoi_profile[chem] = temp_stoi_profile[chem] + stoi

		for chem in internal_chem_list:
			if chem not in temp_stoi_profile:
				lower_right_submatrix[chem].append(0)
			else:
				lower_right_submatrix[chem].append(temp_stoi_profile[chem])

	return(lower_right_submatrix)


def generate_linprog_parameters(reaction_settings, within_food_reaction_settings, direct_food_list, target_seed_list, chemical_list):
	internal_rxn_list = []
	for rxn in reaction_settings:
		if rxn not in within_food_reaction_settings:
			internal_rxn_list.append(rxn)
	internal_chem_list = []
	for chem in chemical_list:
		if chem not in direct_food_list:
			internal_chem_list.append(chem)

	lower_right_submatrix = get_lower_right_submatrix(reaction_settings, internal_rxn_list, internal_chem_list)

	# Generate bounds for rxns
	x_bounds = []
	for rxn in internal_rxn_list:
		x_bounds.append((0, None))

	# Generate linprog space
	c = []
	A = []
	b = []

	# Try maximize the target seed(s)
	seed_p = target_seed_list[0]
	seed_p_stoi_vector = lower_right_submatrix[seed_p]
	for k in range(len(seed_p_stoi_vector)):
		stoi = seed_p_stoi_vector[k]
		c.append(-stoi)

	for chem in lower_right_submatrix:
		stoi_vector = lower_right_submatrix[chem]
		A_vector = []
		for stoi in stoi_vector:
			A_vector.append(-stoi)
		A.append(A_vector)

		b.append(-b_positive)# just a small value to make sure that the sign is not <= but <

	return([c, A, b, x_bounds])


def read_reaction_settings(reaction_profile_name):
	reaction_settings = {}

	reaction_profile_file = open(reaction_profile_name,"r")
	for line in reaction_profile_file:
		if not line.startswith('#'):
			#line = str(line)
			line = line.strip()
			#print(line)
			line = line.split('\t')
			reaction_name = line[0]
			reactant_name_list = line[1].split(',')
			reactant_stoi_str_list = line[2].split(',')
			reactant_stoi_list=[]
			for x in reactant_stoi_str_list:
				reactant_stoi_list.append(int(x))
			product_name_list = line[3].split(',')
			product_stoi_str_list = line[4].split(',')
			product_stoi_list=[]
			for x in product_stoi_str_list:
				product_stoi_list.append(int(x))
			rate_constant = float(line[5])

			reaction_settings[reaction_name] = [rate_constant, reactant_name_list, reactant_stoi_list, product_name_list, product_stoi_list]

	reaction_profile_file.close()
	return(reaction_settings)


def get_chemical_list_from_reaction_settings(reaction_settings):
	chemical_list = []
	for rxn in reaction_settings:
		record = reaction_settings[rxn]
		reactant_list = record[1]
		product_list = record[3]

		for chem in reactant_list:
			if chem not in chemical_list:
				chemical_list.append(chem)
		for chem in product_list:
			if chem not in chemical_list:
				chemical_list.append(chem)
	return(chemical_list)

def get_candidate_singleton_seed(full_chemical_list, direct_food_list):
	candidate_singleton_seed_list = []
	for chem in full_chemical_list:
		if chem not in direct_food_list:
			candidate_singleton_seed_list.append(chem)
	return(candidate_singleton_seed_list)


def get_chem_dict_for_optimized_coeff(res_x_array, involved_rxn_name_list, reaction_settings):
	coeff_list = []
	chem_dict = {}
	for n in range(len(involved_rxn_name_list)):
		rxn_name = involved_rxn_name_list[n]
		rxn_coeff = res_x_array[n]
		rxn_record = reaction_settings[rxn_name]
		reactant_name_list = rxn_record[1]
		reactant_stoi_list = rxn_record[2]
		product_name_list = rxn_record[3]
		product_stoi_list = rxn_record[4]

		for i in range(len(reactant_name_list)):
			chem = reactant_name_list[i]
			stoi = reactant_stoi_list[i]
			coeff_stoi = rxn_coeff*stoi
			if chem not in chem_dict:
				chem_dict[chem] = -coeff_stoi
			else:
				chem_dict[chem] = chem_dict[chem] - coeff_stoi
		
		for i in range(len(product_name_list)):
			chem = product_name_list[i]
			stoi = product_stoi_list[i]
			coeff_stoi = rxn_coeff*stoi
			if chem not in chem_dict:
				chem_dict[chem] = coeff_stoi
			else:
				chem_dict[chem] = chem_dict[chem] + coeff_stoi

	return(chem_dict)


reaction_profile_name = sys.argv[1]
#raw_reaction_settings
full_reaction_settings = read_reaction_settings(reaction_profile_name)
full_chemical_list = get_chemical_list_from_reaction_settings(full_reaction_settings)


#full_reaction_settings = update_reaction_settings_considering_catalyst(raw_reaction_settings)
#full_chemical_list = get_chemical_list_from_reaction_settings(full_reaction_settings)

[direct_food_list, within_food_reaction_settings, order_of_reaction_addition] = expand_from_starting_chemicals(input_food_list, full_reaction_settings, max_expansion_level)

#[candidate_single_seed_list, food_not_involved, food_involved] = compare_list(full_chemical_list, direct_food_list)

candidate_single_seed_list = get_candidate_singleton_seed(full_chemical_list, direct_food_list)

seed_choice_list = []
for seed in candidate_single_seed_list:
	seed_choice_list.append([seed])

for seed_combination in additional_seed_combination:
	seed_choice_list.append(seed_combination)

print("Seed_Choice	Func	Status	Message	Nit	Success	Warning")
for seed_choice in seed_choice_list:
	print(*seed_choice, sep=',', end='\t')
	starting_chemical_list = []
	for chem in seed_choice:
		starting_chemical_list.append(chem)
	for chem in direct_food_list:
		starting_chemical_list.append(chem)

	[chemical_list, reaction_settings, order_of_reaction_addition] = expand_from_starting_chemicals(starting_chemical_list, full_reaction_settings, max_expansion_level_SDASsearch)
	target_seed_list = seed_choice
	[c, A, b, x_bounds] = generate_linprog_parameters(reaction_settings, within_food_reaction_settings, direct_food_list, target_seed_list, chemical_list)

	#print("Chem: "+str(len(chemical_list)))
	#print("Rxn: "+str(len(reaction_settings)/2))
	#for rxn in reaction_settings:
	#	print(rxn, end=': ')
	#	print(reaction_settings[rxn])
	
	#print("###################")
	#print(c)
	#print(A)
	#print(b)
	#print(x_bounds)

	if min(len(c), len(A))==0:
		print("N/A	N/A	N/A	N/A	N/A	N/A")
	else:
		#bounds=x_bounds, 
		res = linprog(c, A_ub=A, b_ub=b, method=linprog_method, bounds=x_bounds, options={'maxiter':linprog_maxiter,'tol':linprog_tol})
		print(res.fun, end='\t')
		print(res.status, end='\t')
		print(res.message, end='\t')
		print(res.nit, end='\t')
		print(res.success, end='\t')

		idc = 0
		#print(res.x)
		if str(res.x) != 'None':
			chem_coeff_dict = get_chem_dict_for_optimized_coeff(res.x, global_rxn_name_for_print, reaction_settings)
			for chem in chem_coeff_dict:
				if chem not in food_involved:
					if chem_coeff_dict[chem]<=0:
						print("Warning: negative chem detected!!", end='!')
						print(chem, end=':')
						print(chem_coeff_dict[chem])
						idc = 1
						break
		if idc==0:
			print("N/A")

		#print("Rxn	Coeff")
		#for n in range(len(global_rxn_name_for_print)):
		#	print(global_rxn_name_for_print[n], end='\t')
		#	print(res.x[n])

		
		#print("Chem	Coeff")
		#for chem in chem_coeff_dict:
		#	print(chem, end='\t')
		#	print(chem_coeff_dict[chem])

	global_rxn_name_for_print = []
