# Supplementary material for: The hierarchical organization of autocatalytic reaction networks and its relevance to the origin of life
Source: PLoS Comput Biol. 2022 Sep 9;18(9):e1010498. doi: 10.1371/journal.pcbi.1010498 (PMC9491600; doi:10.1371/journal.pcbi.1010498)
Supplement: S2 Python Script — (ZIP) [file pcbi.1010498.s028.zip › README.txt]

Zhen Peng strongly recommends installing Anaconda(Python3) to run the scripts. 
These scripts require the SciPy library (v1.6.2 or later).

----------------------
If you want to scan for viable singleton seeds in the Abiotic database: 

USAGE:
python FromSelectedFoodSet_to_LinProg_Adam.py Abiotic_AdamFormose.txt > LinProg_Abiotic.txt

Set the ultimate food set in "input_food_list". 
Choose linear programming method by modifying "linprog_method". 
"linprog_maxiter" may need to be increased if you see some results hit the maxiter. 

----------------------
If you want to scan for viable singleton seeds in the Biotic database: 

USAGE:
python FromSelectedFoodSet_to_LinProg_KEGG.py Biotic_KEGG_withR06974.txt > LinProg_Biotic_withR06974.txt

Please search for the KEGG entry of the chemical species you are interested in at https://www.genome.jp/kegg/compound/
Set the ultimate food set in "input_food_list". 
Choose linear programming method by modifying "linprog_method". 
"linprog_maxiter" may need to be increased if you see some results hit the maxiter. 

----------------------
If you want to focus on one seed set in the Abiotic database:

USAGE:
python FromSelectedFoodSet_to_LinProg_Adam_ManualCurationHelper.py Abiotic_AdamFormose.txt > SDAS_finder_Abiotic.txt

Set the seed set in "test_seed_set".
Set the ultimate food set in "input_food_list". 
Choose linear programming method by modifying "linprog_method". 
"linprog_maxiter" may need to be increased if you see the result hits the maxiter. 

----------------------
If you want to focus on one seed set in the Biotic database:

USAGE:
python FromSelectedFoodSet_to_LinProg_KEGG_ManualCurationHelper.py Biotic_KEGG_withR06974.txt > SDAS_finder_Biotic.txt

Please search for the KEGG entry of the chemical species you are interested in at https://www.genome.jp/kegg/compound/
Set the seed set in "test_seed_set".
Set the ultimate food set in "input_food_list". 
Choose linear programming method by modifying "linprog_method". 
"linprog_maxiter" may need to be increased if you see the result hits the maxiter. 
