# Supplementary material for: The hierarchical organization of autocatalytic reaction networks and its relevance to the origin of life
Source: PLoS Comput Biol. 2022 Sep 9;18(9):e1010498. doi: 10.1371/journal.pcbi.1010498 (PMC9491600; doi:10.1371/journal.pcbi.1010498)
Supplement: S3 Python Script — (ZIP) [file pcbi.1010498.s029.zip]

Archive with 8 entries (8 files):
- AbioticRxnDB.csv
- Abiotic_seed-OH.txt
- Abiotic_ufs.txt
- BiochemRxnDB.csv
- Biochem_seed-C00022.txt
- Biochem_ufs.txt
- README.txt
- sdas.py
