# Supplementary material for: The hierarchical organization of autocatalytic reaction networks and its relevance to the origin of life
Source: PLoS Comput Biol. 2022 Sep 9;18(9):e1010498. doi: 10.1371/journal.pcbi.1010498 (PMC9491600; doi:10.1371/journal.pcbi.1010498)
Supplement: S3 Python Script — (ZIP) [file pcbi.1010498.s029.zip › AbioticRxnDB.csv]

Reaction_ID	Reactant_name	Reactant_stoi	Product_name	Product_stoi
FRa_C3iso	C3H6O3	1	C3H6O3keto	1
FRa_C4iso	C4H8O4	1	C4H8O4keto	1
FRa_C5iso	C5H10O5	1	C5H10O5keto	1
FRa_C6iso	C6H12O6	1	C6H12O6keto	1
FRa_C7iso	C7H14O7	1	C7H14O7keto	1
FRa_C8iso	C8H16O8	1	C8H16O8keto	1
FRa_1A2A_3A	C2H4O2,H2CO	1,1	C3H6O3	1
FRa_2A2A_4A	C2H4O2	2	C4H8O4	1
FRa_1A3K_4K	C3H6O3keto,H2CO	1,1	C4H8O4keto	1
FRa_2A3A_5A	C2H4O2,C3H6O3	1,1	C5H10O5	1
FRa_2A3K_5K	C2H4O2,C3H6O3keto	1,1	C5H10O5keto	1
FRa_2A4A_6A	C2H4O2,C4H8O4	1,1	C6H12O6	1
FRa_3K3A_6K	C3H6O3,C3H6O3keto	1,1	C6H12O6keto	1
FRa_2A5A_7A	C2H4O2,C5H10O5	1,1	C7H14O7	1
FRa_3K4A_7K	C3H6O3keto,C4H8O4	1,1	C7H14O7keto	1
FRa_2A6A_8A	C2H4O2,C6H12O6	1,1	C8H16O8	1
FRa_3K5A_8K	C3H6O3keto,C5H10O5	1,1	C8H16O8keto	1
FRb_C3iso	C3H6O3keto	1	C3H6O3	1
FRb_C4iso	C4H8O4keto	1	C4H8O4	1
FRb_C5iso	C5H10O5keto	1	C5H10O5	1
FRb_C6iso	C6H12O6keto	1	C6H12O6	1
FRb_C7iso	C7H14O7keto	1	C7H14O7	1
FRb_C8iso	C8H16O8keto	1	C8H16O8	1
FRb_1A2A_3A	C3H6O3	1	C2H4O2,H2CO	1,1
FRb_2A2A_4A	C4H8O4	1	C2H4O2	2
FRb_1A3K_4K	C4H8O4keto	1	C3H6O3keto,H2CO	1,1
FRb_2A3A_5A	C5H10O5	1	C2H4O2,C3H6O3	1,1
FRb_2A3K_5K	C5H10O5keto	1	C2H4O2,C3H6O3keto	1,1
FRb_2A4A_6A	C6H12O6	1	C2H4O2,C4H8O4	1,1
FRb_3K3A_6K	C6H12O6keto	1	C3H6O3,C3H6O3keto	1,1
FRb_2A5A_7A	C7H14O7	1	C2H4O2,C5H10O5	1,1
FRb_3K4A_7K	C7H14O7keto	1	C3H6O3keto,C4H8O4	1,1
FRb_2A6A_8A	C8H16O8	1	C2H4O2,C6H12O6	1,1
FRb_3K5A_8K	C8H16O8keto	1	C3H6O3keto,C5H10O5	1,1
Rn000	H	2	H2	1
Rn001	H,O2	1,1	HO2	1
Rn002	H,HO2	1,1	H2,O2	1,1
Rn003	H,HO2	1,1	OH	2
Rn004	H,HO2	1,1	H2O,O	1,1
Rn005	HO2,O	1,1	O2,OH	1,1
Rn006	HO2,OH	1,1	H2O,O2	1,1
Rn007	H2,O	1,1	H,OH	1,1
Rn008	H2,OH	1,1	H,H2O	1,1
Rn009	O,OH	1,1	H,O2	1,1
Rn010	O	2	O2	1
Rn011	H2O,vX	1,1	H,OH	1,1
Rn012	H2O,vGamma	1,1	H,OH,vX	1,1,1
Rn013	H2O,vUV	1,1	H,OH,vIR	1,1,1
Rn014	O2,vX	1,1	O(1D),O,vUV	1,1,1
Rn015	O2,vGamma	1,1	O(1D),O,vX	1,1,1
Rn016	O2,vUV	1,1	O(1D),O,vIR	1,1,1
Rn017	O2,vX	1,1	O,vUV	2,1
Rn018	O2,vGamma	1,1	O,vX	2,1
Rn019	O2,vUV	1,1	O,vIR	2,1
Rn020	H2O,O(1D)	1,1	OH	2
Rn021	H2,O(1D)	1,1	H,OH	1,1
Rn022	N2,O(1D)	1,1	N2,O	1,1
Rn023	CO2,O(1D)	1,1	CO2,O	1,1
Rn024	O,O2	1,1	O3	1
Rn025	O3,vX	1,1	O,O2,vUV	1,1,1
Rn026	O3,vGamma	1,1	O,O2,vX	1,1,1
Rn027	O3,vUV	1,1	O,O2,vIR	1,1,1
Rn028	O3,vX	1,1	O(1D),O2,vUV	1,1,1
Rn029	O3,vUV	1,1	O(1D),O2,vIR	1,1,1
Rn030	O3,vGamma	1,1	O(1D),O2,vX	1,1,1
Rn031	H,O3	1,1	O2,OH	1,1
Rn032	OH	2	H2O,O	1,1
Rn033	OH	2	H2O2	1
Rn034	HO2	2	H2O2,O2	1,1
Rn035	H2O2,vVIS	1,1	OH,vIR	2,1
Rn036	H2O2,vUV	1,1	OH,vIR	2,1
Rn037	H2O2,vX	1,1	OH,vUV	2,1
Rn038	H2O2,vGamma	1,1	OH,vX	2,1
Rn039	H2O2,O	1,1	HO2,OH	1,1
Rn040	H2O2,OH	1,1	H2O,HO2	1,1
Rn041	CO2,vUV	1,1	CO,O,vIR	1,1,1
Rn042	CO2,vX	1,1	CO,O,vUV	1,1,1
Rn043	CO2,vGamma	1,1	CO,O,vX	1,1,1
Rn044	CO2,vUV	1,1	CO,O(1D),vIR	1,1,1
Rn045	CO2,vX	1,1	CO,O(1D),vUV	1,1,1
Rn046	CO2,vGamma	1,1	CO,O(1D),vX	1,1,1
Rn047	CO,OH	1,1	CO2,H	1,1
Rn048	CO,O(3P)	1,1	CO2	1
Rn049	CO,H	1,1	HCO	1
Rn050	HCO,vIR	1,1	CO,H	1,1
Rn051	HCO,vVIS	1,1	CO,H,vIR	1,1,1
Rn052	HCO,vUV	1,1	CO,H,vIR	1,1,1
Rn053	HCO,vX	1,1	CO,H,vUV	1,1,1
Rn054	HCO,vGamma	1,1	CO,H,vX	1,1,1
Rn055	H,HCO	1,1	CO,H2	1,1
Rn056	HCO,O	1,1	CO2,H	1,1
Rn057	HCO,O	1,1	CO,OH	1,1
Rn058	HCO,OH	1,1	CO,H2O	1,1
Rn059	HCO,O2	1,1	CO,HO2	1,1
Rn060	HCO	2	CO,H2CO	1,1
Rn061	H2CO,vUV	1,1	H,HCO,vIR	1,1,1
Rn062	H2CO,vX	1,1	H,HCO,vUV	1,1,1
Rn063	H2CO,vGamma	1,1	H,HCO,vX	1,1,1
Rn064	H2CO,vUV	1,1	CO,H2,vIR	1,1,1
Rn065	H2CO,vX	1,1	CO,H2,vUV	1,1,1
Rn066	H2CO,vGamma	1,1	CO,H2,vX	1,1,1
Rn067	H,H2CO	1,1	H2,HCO	1,1
Rn068	H2CO,O	1,1	HCO,OH	1,1
Rn069	H2CO,OH	1,1	H2O,HCO	1,1
Rn070	N	2	N2	1
Rn071	N,OH	1,1	H,NO	1,1
Rn072	N,O2	1,1	NO,O	1,1
Rn073	N,NO	1,1	N2,O	1,1
Rn074	NO,vUV	1,1	N,O,vIR	1,1,1
Rn075	NO,vX	1,1	N,O,vUV	1,1,1
Rn076	NO,vGamma	1,1	N,O,vX	1,1,1
Rn077	H,NO	1,1	HNO	1
Rn078	NO,O	1,1	NO2	1
Rn079	NO,OH	1,1	HNO2	1
Rn080	HO2,NO	1,1	NO2,OH	1,1
Rn081	HCO,NO	1,1	CO,HNO	1,1
Rn082	HNO,vVIS	1,1	H,NO,vIR	1,1,1
Rn083	HNO,vUV	1,1	H,NO,vIR	1,1,1
Rn084	HNO,vX	1,1	H,NO,vUV	1,1,1
Rn085	HNO,vGamma	1,1	H,NO,vX	1,1,1
Rn086	H,HNO	1,1	H2,NO	1,1
Rn087	HNO,O	1,1	NO,OH	1,1
Rn088	HNO,OH	1,1	H2O,NO	1,1
Rn089	NO2,vVIS	1,1	NO,O,vIR	1,1,1
Rn090	NO2,vUV	1,1	NO,O,vIR	1,1,1
Rn091	NO2,vX	1,1	NO,O,vUV	1,1,1
Rn092	NO2,vGamma	1,1	NO,O,vX	1,1,1
Rn093	H,NO2	1,1	NO,OH	1,1
Rn094	NO2,O	1,1	NO,O2	1,1
Rn095	NO2,OH	1,1	HNO3	1
Rn096	HNO2,OH	1,1	H2O,NO2	1,1
Rn097	HNO2,vVIS	1,1	NO,OH,vIR	1,1,1
Rn098	HNO2,vUV	1,1	NO,OH,vIR	1,1,1
Rn099	HNO2,vX	1,1	NO,OH,vUV	1,1,1
Rn100	HNO2,vGamma	1,1	NO,OH,vX	1,1,1
Rn101	HNO3,vVIS	1,1	NO2,OH,vIR	1,1,1
Rn102	HNO3,vUV	1,1	NO2,OH,vIR	1,1,1
Rn103	HNO3,vX	1,1	NO2,OH,vUV	1,1,1
Rn104	HNO3,vGamma	1,1	NO2,OH,vX	1,1,1
Rn105	HNO3,OH	1,1	H2O,NO2,O	1,1,1
Rn106	CH4,vUV	1,1	(1)CH2,H2,vIR	1,1,1
Rn107	CH4,vX	1,1	(1)CH2,H2,vUV	1,1,1
Rn108	CH4,vGamma	1,1	(1)CH2,H2,vX	1,1,1
Rn109	CH4,vUV	1,1	(1)CH2,H,vIR	1,2,1
Rn110	CH4,vX	1,1	(1)CH2,H,vUV	1,2,1
Rn111	CH4,vGamma	1,1	(1)CH2,H,vX	1,2,1
Rn112	CH4,vUV	1,1	CH,H,H2,vIR	1,1,1,1
Rn113	CH4,vX	1,1	CH,H,H2,vUV	1,1,1,1
Rn114	CH4,vGamma	1,1	CH,H,H2,vX	1,1,1,1
Rn115	CH4,O	1,1	CH3,OH	1,1
Rn116	CH4,OH	1,1	CH3,H2O	1,1
Rn117	CH,vUV	1,1	C,H,vIR	1,1,1
Rn118	CH,vX	1,1	C,H,vUV	1,1,1
Rn119	CH,vGamma	1,1	C,H,vX	1,1,1
Rn120	C,OH	1,1	CO,H	1,1
Rn121	C,H2	1,1	CH2	1
Rn122	C,O2	1,1	CO,O	1,1
Rn123	C,NO	1,1	CN,O	1,1
Rn124	CH,O	1,1	CO,H	1,1
Rn125	CH,H2	1,1	CH3	1
Rn126	CH,N2	1,1	CHN2	1
Rn127	CH,O2	1,1	CO,OH	1,1
Rn128	CH,CO2	1,1	CO,HCO	1,1
Rn129	(1)CH2,N2	1,1	(3)CH2,N2	1,1
Rn130	(1)CH2,N2	1,1	CH2N2	1
Rn131	(1)CH2,H2	1,1	CH3,H	1,1
Rn132	(1)CH2,CO	1,1	(3)CH2,CO	1,1
Rn133	(1)CH2,CO2	1,1	CO,H2CO	1,1
Rn134	(1)CH2,CH4	1,1	CH3	2
Rn135	(1)CH2,CH4	1,1	(3)CH2,CH4	1,1
Rn136	(1)CH2,O2	1,1	HCO,OH	1,1
Rn137	CHN2,O	1,1	HCO,N2	1,1
Rn138	CHN2,H2	1,1	CH3,N2	1,1
Rn139	CHN2,N	1,1	HCN,N2	1,1
Rn140	CHN2,O2	1,1	CO,N2,OH	1,1,1
Rn141	(3)CH2,O	1,1	CH,OH	1,1
Rn142	(3)CH2,O	1,1	H,HCO	1,1
Rn143	(3)CH2,(4S)N	1,1	H,HCN	1,1
Rn144	(3)CH2,O2	1,1	HCO,OH	1,1
Rn145	(3)CH2,CO2	1,1	CO,H2CO	1,1
Rn146	(3)CH2,CH4	1,1	CH3	2
Rn147	(3)CH2,H2	1,1	CH3,H	1,1
Rn148	CH3,vUV	1,1	(3)CH2,H,vIR	1,1,1
Rn149	CH3,vX	1,1	(3)CH2,H,vUV	1,1,1
Rn150	CH3,vGamma	1,1	(3)CH2,H,vX	1,1,1
Rn151	CH3,H	1,1	CH4	1
Rn152	CH3,O	1,1	H,H2CO	1,1
Rn153	CH3,N	1,1	H2,HCN	1,1
Rn154	CH3,OH	1,1	H2,H2CO	1,1
Rn155	CH3,HCO	1,1	CH4,CO	1,1
Rn156	CH3,HNO	1,1	CH4,NO	1,1
Rn157	CH3,O2	1,1	CH3O2	1
Rn158	CH3O2,H	1,1	CH4,O2	1,1
Rn159	CH3O2,H	1,1	H2CO,H2O	1,1
Rn160	CH3O2,O	1,1	H2CO,HO2	1,1
Rn161	CH3,CO	1,1	CH3CO	1
Rn162	CH3CO,H	1,1	CH4,CO	1,1
Rn163	CH3CO,O	1,1	H2CO,HCO	1,1
Rn164	CH3,NO	1,1	HCONH2	1
Rn165	HCONH2,vUV	1,1	CH3,NO,vIR	1,1,1
Rn166	HCONH2,vX	1,1	CH3,NO,vUV	1,1,1
Rn167	HCONH2,vGamma	1,1	CH3,NO,vX	1,1,1
Rn168	CH3CO,NO	1,1	CO,HCONH2	1,1
Rn169	H,HCONH2	1,1	CH4,NO	1,1
Rn170	CH3,H2CO	1,1	CH4,HCO	1,1
Rn171	CH3	2	C2H6	1
Rn172	C2H6,vUV	1,1	C2H2,H2,vIR	1,2,1
Rn173	C2H6,vX	1,1	C2H2,H2,vUV	1,2,1
Rn174	C2H6,vGamma	1,1	C2H2,H2,vX	1,2,1
Rn175	C2H6,vUV	1,1	C2H4,H,vIR	1,2,1
Rn176	C2H6,vX	1,1	C2H4,H,vUV	1,2,1
Rn177	C2H6,vGamma	1,1	C2H4,H,vX	1,2,1
Rn178	C2H6,vUV	1,1	(1)CH2,CH4,vIR	1,1,1
Rn179	C2H6,vX	1,1	(1)CH2,CH4,vUV	1,1,1
Rn180	C2H6,vGamma	1,1	(1)CH2,CH4,vX	1,1,1
Rn181	C2H6,OH	1,1	C2H5,H2O	1,1
Rn182	C2H6,O	1,1	C2H5,OH	1,1
Rn183	C2H5,H	1,1	CH3	2
Rn184	C2H5,O	1,1	CH3CHO,H	1,1
Rn185	C2H5,OH	1,1	CH3CHO,H2	1,1
Rn186	C2H5,HCO	1,1	C2H6,CO	1,1
Rn187	C2H5,HNO	1,1	C2H6,NO	1,1
Rn188	CH3CHO,vUV	1,1	CH3,HCO,vIR	1,1,1
Rn189	CH3CHO,vX	1,1	CH3,HCO,vUV	1,1,1
Rn190	CH3CHO,vGamma	1,1	CH3,HCO,vX	1,1,1
Rn191	CH3CHO,vUV	1,1	CH3CO,H,vIR	1,1,1
Rn192	CH3CHO,vX	1,1	CH3CO,H,vUV	1,1,1
Rn193	CH3CHO,vGamma	1,1	CH3CO,H,vX	1,1,1
Rn194	CH3CHO,H	1,1	CH3CO,H2	1,1
Rn195	CH3CHO,O	1,1	CH3CO,OH	1,1
Rn196	CH3CHO,OH	1,1	CH3CO,H2O	1,1
Rn197	CH3,CH3CHO	1,1	CH3CO,CH4	1,1
Rn198	CH3,CH3CO	1,1	C2H6,CO	1,1
Rn199	CH3,CH3CO	1,1	CH2CO,CH4	1,1
Rn200	CH3,HCONH2	1,1	C2H6,NO	1,1
Rn201	(3)CH2	2	C2H2,H2	1,1
Rn202	C2H2,vUV	1,1	C2H,H,vIR	1,1,1
Rn203	C2H2,vX	1,1	C2H,H,vUV	1,1,1
Rn204	C2H2,vGamma	1,1	C2H,H,vX	1,1,1
Rn205	C2H2,vUV	1,1	C2,H2,vIR	1,1,1
Rn206	C2H2,vX	1,1	C2,H2,vUV	1,1,1
Rn207	C2H2,vGamma	1,1	C2,H2,vX	1,1,1
Rn208	C2,O	1,1	C,CO	1,1
Rn209	C2,N	1,1	C,CN	1,1
Rn210	C2,O2	1,1	CO	2
Rn211	C2H,H	1,1	C2H2	1
Rn212	C2H,O	1,1	CH,CO	1,1
Rn213	C2H,H2	1,1	C2H2,H	1,1
Rn214	C2H,CH4	1,1	C2H2,CH3	1,1
Rn215	C2H,O2	1,1	CO,HCO	1,1
Rn216	C2H,C2H2	1,1	C4H2,H	1,1
Rn217	C2H2,H	1,1	C2H3	1
Rn218	C2H2,O(3P)	1,1	(3)CH2,CO	1,1
Rn219	C2H2,OH	1,1	C2H2OH	1
Rn220	C2H2,OH	1,1	CH2CO,H	1,1
Rn221	C2H2OH,H	1,1	C2H2,H2O	1,1
Rn222	C2H2OH,H	1,1	CH2CO,H2	1,1
Rn223	C2H2OH,O	1,1	CH2CO,OH	1,1
Rn224	C2H2OH,OH	1,1	CH2CO,H2O	1,1
Rn225	C2H3,H	1,1	C2H2,H2	1,1
Rn226	C2H3,O	1,1	CH2CO,H	1,1
Rn227	C2H3,OH	1,1	C2H2,H2O	1,1
Rn228	(3)CH2,CH3	1,1	C2H4,H	1,1
Rn229	CH,CH4	1,1	C2H4,H	1,1
Rn230	C2H4,vUV	1,1	C2H2,H2,vIR	1,1,1
Rn231	C2H4,vX	1,1	C2H2,H2,vUV	1,1,1
Rn232	C2H4,vGamma	1,1	C2H2,H2,vX	1,1,1
Rn233	C2H4,vUV	1,1	C2H2,H,vIR	1,2,1
Rn234	C2H4,vX	1,1	C2H2,H,vUV	1,2,1
Rn235	C2H4,vGamma	1,1	C2H2,H,vX	1,2,1
Rn236	C2H4,H	1,1	C2H5	1
Rn237	C2H4,O(3P)	1,1	CH3,HCO	1,1
Rn238	C2H4,OH	1,1	C2H4OH	1
Rn239	C2H4OH,H	1,1	C2H4,H2O	1,1
Rn240	C2H4OH,H	1,1	CH3CHO,H2	1,1
Rn241	C2H4OH,O	1,1	CH3CHO,OH	1,1
Rn242	C2H4OH,OH	1,1	CH3CHO,H2O	1,1
Rn243	CH2CO,vUV	1,1	(1)CH2,CO,vIR	1,1,1
Rn244	CH2CO,vX	1,1	(1)CH2,CO,vUV	1,1,1
Rn245	CH2CO,vGamma	1,1	(1)CH2,CO,vX	1,1,1
Rn246	CH2CO,vUV	1,1	(3)CH2,CO,vIR	1,1,1
Rn247	CH2CO,vX	1,1	(3)CH2,CO,vUV	1,1,1
Rn248	CH2CO,vGamma	1,1	(3)CH2,CO,vX	1,1,1
Rn249	CH2CO,H	1,1	CH3,CO	1,1
Rn250	CH2CO,O	1,1	CO,H2CO	1,1
Rn251	HCN,vUV	1,1	CN,H,vIR	1,1,1
Rn252	HCN,vX	1,1	CN,H,vUV	1,1,1
Rn253	HCN,vGamma	1,1	CN,H,vX	1,1,1
Rn254	HCN,OH	1,1	HCNOH	1
Rn255	HCN,OH	1,1	H,HNCO	1,1
Rn256	CN,O	1,1	CO,N	1,1
Rn257	CN,N	1,1	C,N2	1,1
Rn258	CN,O2	1,1	NCO,O	1,1
Rn259	CN,NO	1,1	CO,N2	1,1
Rn260	CN,H2	1,1	H,HCN	1,1
Rn261	CH4,CN	1,1	CH3,HCN	1,1
Rn262	H,HCNOH	1,1	H2O,HCN	1,1
Rn263	H,HCNOH	1,1	H2,HNCO	1,1
Rn264	HCNOH,O	1,1	HNCO,OH	1,1
Rn265	HCNOH,OH	1,1	H2O,HNCO	1,1
Rn266	HNCO,vUV	1,1	H,NCO,vIR	1,1,1
Rn267	HNCO,vX	1,1	H,NCO,vUV	1,1,1
Rn268	HNCO,vGamma	1,1	H,NCO,vX	1,1,1
Rn269	HNCO,OH	1,1	H2O,NCO	1,1
Rn270	NCO,vUV	1,1	CO,N,vIR	1,1,1
Rn271	NCO,vX	1,1	CO,N,vUV	1,1,1
Rn272	NCO,vGamma	1,1	CO,N,vX	1,1,1
Rn273	NCO,O	1,1	CO,NO	1,1
Rn274	N,NCO	1,1	CO,N2	1,1
Rn275	H2,NCO	1,1	H,HNCO	1,1
Rn276	CH4,NCO	1,1	CH3,HNCO	1,1
Rn277	C2H,HCN	1,1	H,HC3N	1,1
Rn278	C2H2,CN	1,1	H,HC3N	1,1
Rn279	CN,HCN	1,1	C2N2,H	1,1
Rn280	(3)CH2,C2H2	1,1	C3H4	1
Rn281	C2H5,CH3	1,1	C3H8	1
Rn282	C2H5	2	C4H10	1
Rn283	(2D)N,N2	1,1	(4S)N,N2,vIR	1,1,1
Rn284	(2D)N,CO	1,1	(4S)N,CO	1,1
Rn285	(2D)N,CO2	1,1	CO,NO	1,1
Rn286	(2D)N,O2	1,1	NO,O	1,1
Rn287	(1)CH2,H2	1,1	(3)CH2,H2	1,1
Rn288	C2H3,H2	1,1	C2H4,H	1,1
Rn289	(3)CH2,H	1,1	CH3	1
Rn290	C2H,C2H6	1,1	C2H2,C2H5	1,1
Rn291	CH3C2H,H	1,1	C2H2,CH3	1,1
Rn292	CH3C2H,H	1,1	C3H5	1
Rn293	C2H3	2	C2H2,C2H4	1,1
Rn294	C2H3	2	C4H6	1
Rn295	C4H,H2	1,1	C4H2,H	1,1
Rn296	C4H,CH4	1,1	C4H2,CH3	1,1
Rn297	C2H6,C4H	1,1	C2H5,C4H2	1,1
Rn298	C4H,H	1,1	C4H2	1
Rn299	C2H2,C4H	1,1	C6H2,H	1,1
Rn300	C4H,C4H2	1,1	C8H2,H	1,1
Rn301	C2H,C4H2	1,1	C6H2,H	1,1
Rn302	C4H2,C4H2star	1,1	C8H2,H2	1,1
Rn303	C4H2,H	1,1	C4H3	1
Rn304	C4H3,H	1,1	C4H2,H2	1,1
Rn305	C4H3,H	1,1	C2H2	2
Rn306	C2,H2	1,1	C2H,H	1,1
Rn307	C2,CH4	1,1	C2H,CH3	1,1
Rn308	C2H,C2H4	1,1	C2H2,C2H3	1,1
Rn309	C2H4,C4H	1,1	C2H3,C4H2	1,1
Rn310	C2H5,CH3	1,1	C2H4,CH4	1,1
Rn311	C2H3,C2H5	1,1	C2H2,C2H6	1,1
Rn312	C2H3,C2H5	1,1	C2H4	2
Rn313	C2H5	2	C2H4,C2H6	1,1
Rn314	C3H3,H	1,1	CH3C2H	1
Rn315	C3H5,H	1,1	CH3C2H,H2	1,1
Rn316	C3H5,H	1,1	CH2CCH2,H2	1,1
Rn317	C3H5,CH3	1,1	CH3C2H,CH4	1,1
Rn318	C3H5,CH3	1,1	CH2CCH2,CH4	1,1
Rn319	C3H2,H	1,1	C3H3	1
Rn320	C2H,C3H8	1,1	C2H2,C3H7	1,1
Rn321	C2H3,CH3	1,1	C3H6	1
Rn322	C3H5,H	1,1	C3H6	1
Rn323	C2H3,CH3	1,1	C2H2,CH4	1,1
Rn324	C2H3,C2H5	1,1	C4H8	1
Rn325	C3H5,CH3	1,1	C4H8	1
Rn326	C4H2star	1	C4H2,vIR	1,1
Rn327	C2H4,CH	1,1	CH3C2H,H	1,1
Rn328	N2,O(1D)	1,1	N2,O(3P),vIR	1,1,1
Rn329	CH4,O(1D)	1,1	CH3,OH	1,1
Rn330	(3)CH2,O(3P)	1,1	CO,H	1,2
Rn331	(3)CH2,OH	1,1	CO,H,H2	1,1,1
Rn332	CH3,OH	1,1	CO,H2	1,2
Rn333	O(1D)	1	O(3P),vIR	1,1
Rn334	OH	2	H2O,O(3P)	1,1
Rn335	(2D)N,H2	1,1	H,NH	1,1
Rn336	(2D)N,CH4	1,1	CH3,NH	1,1
Rn337	(2D)N,C2H2	1,1	CHCN,H	1,1
Rn338	(2D)N,C2H4	1,1	C2H3,NH	1,1
Rn339	(2D)N,C2H6	1,1	C2H5,NH	1,1
Rn340	(4S)N,CH3	1,1	H,H2CN	1,1
Rn341	(4S)N,C2H3	1,1	(3)CH2,HCN	1,1
Rn342	(4S)N,C2H3	1,1	C2H2,NH	1,1
Rn343	(4S)N,C2H5	1,1	CH3,H2CN	1,1
Rn344	(4S)N,C2H5	1,1	C2H4,NH	1,1
Rn345	(4S)N,NH	1,1	H,N2	1,1
Rn346	(2D)N	1	(4S)N,vIR	1,1
Rn347	H,NH	1,1	(4S)N,H2	1,1
Rn348	CH3,NH	1,1	CH2NH,H	1,1
Rn349	CH3,NH	1,1	(4S)N,CH4	1,1
Rn350	NH	2	H2,N2	1,1
Rn351	C2H3,HCN	1,1	C2H3CN,H	1,1
Rn352	(4S)N,H2CN	1,1	HCN,NH	1,1
Rn353	H,H2CN	1,1	H2,HCN	1,1
Rn354	CH4,CN	1,1	CH3CN,H	1,1
Rn355	C2H4,CN	1,1	C2H3,HCN	1,1
Rn356	C2H4,CN	1,1	C2H3CN,H	1,1
Rn357	C2H6,CN	1,1	C2H5,HCN	1,1
Rn358	C2H6,CN	1,1	CH3,CH3CN	1,1
Rn359	C3N,CH4	1,1	CH3,HC3N	1,1
Rn360	C2H6,C3N	1,1	C2H5,HC3N	1,1
Rn361	H,HC3N	1,1	H2C3N	1
Rn362	CN,HC3N	1,1	C4N2,H	1,1
Rn363	(4S)N,CHCN	1,1	C2N2,H	1,1
Rn364	C2N2,H	1,1	HC2N2	1
Rn365	CHCN	2	C4N2,H2	1,1
Rn366	N2,vUV	1,1	N,vIR	2,1
Rn367	N2,vX	1,1	N,vUV	2,1
Rn368	N2,vGamma	1,1	N,vX	2,1
Rn369	N2,vUV	1,1	(2D)N,(4S)N,vIR	1,1,1
Rn370	N2,vX	1,1	(2D)N,(4S)N,vUV	1,1,1
Rn371	N2,vGamma	1,1	(2D)N,(4S)N,vX	1,1,1
Rn372	N2,vGamma	1,1	N2(+),e(-)	1,1
Rn373	N2,vX	1,1	N2(+),e(-)	1,1
Rn374	N2,vGamma	1,1	N,N(+),e(-)	1,1,1
Rn375	N2,vX	1,1	N,N(+),e(-)	1,1,1
Rn376	N2,vGamma	1,1	(2D)N,N(+),e(-)	1,1,1
Rn377	N2,vX	1,1	(2D)N,N(+),e(-)	1,1,1
Rn378	N2,vGamma	1,1	(4S)N,N(+),e(-)	1,1,1
Rn379	N2,vX	1,1	(4S)N,N(+),e(-)	1,1,1
Rn380	CH3CN(-),H2O	1,1	CH3CHN,OH(-)	1,1
Rn381	CH4star,N2	2,1	H2,HCN	3,2
Rn382	CH3COHN	2	CH3COHNH,CH3OCN	1,1
Rn383	CH3CHN	2	CH3CHNH,CH3CN	1,1
Rn384	CH3CNH	2	CH3CHNH,CH3CN	1,1
Rn385	CH3CNOH	2	CH3CHNOH,CH3NCO	1,1
Rn386	NH2	2	NH,NH3	1,1
Rn387	H2O,NO,O2	1,2,1	H2O,NO2	1,2
Rn388	H2O,NO2	1,2	HNO2,HNO3	1,1
Rn389	C2H2,vUV	1,1	C2H2star	1
Rn390	C2H2star,N2	1,1	HCN	2
Rn391	C2H4,e(-)	1,1	C2H2,H2,eaq(-)	1,1,1
Rn392	C2H5,H	1,1	C2H6	1
Rn393	C4H10,e(-)	1,1	C4H8,H2	1,1
Rn394	C4H10,e(-)	1,1	C4H8,H	1,2
Rn395	C2H4,e(-)	1,1	C,CH4	1,1
Rn396	C2H6,e(-)	1,1	(1)CH2,CH4	1,1
Rn397	C5H6N2O2,vGamma	1,1	(C5H6N2O2)2	1
Rn398	CH2COO(-)	2	(CH2COO(-))2	1
Rn399	CH2COOH	2	(CH2COOH)2	1
Rn400	CH3,H2O,eaq(-)	1,1,1	CH4,OH(-)	1,1
Rn401	C2H6,CH3	1,1	C2H5,CH4	1,1
Rn402	CH3CHNH,H2O	1,1	CH3CHO,NH3	1,1
Rn403	CH3CN,H,H2O	1,1,1	CH2CN,H2,H2O	1,1,1
Rn404	CH3CN,H2O,eaq(-)	1,1,1	CH3CN(-),H2O	1,1
Rn405	CH3CN,OH	1,1	CH3CNOH	1
Rn406	CH3CN,OH	1,1	CH3COHN	1
Rn407	CH3CN,OH	1,1	CH2CN,H2O	1,1
Rn408	CH3CONH2,OH	1,1	CH2CONH2,H2O	1,1
Rn409	CH3CONH2,OH	1,1	CH3CONH,H2O	1,1
Rn410	CH3CONHCH3,OH	1,1	CH2CONHCH3,H2O	1,1
Rn411	CH3CONHCH3,OH	1,1	CH3CONCH3,H2O	1,1
Rn412	CH3CONHCH3,OH	1,1	CH3CONHCH2,H2O	1,1
Rn413	CH3COO(-),H	1,1	CH2COO(-),H2	1,1
Rn414	CH3COO(-),OH	1,1	CH2COO(-),H2O	1,1
Rn415	CH3COOH,H2O,eaq(-)	1,1,1	CH3CO,H2O,OH(-)	1,1,1
Rn416	CH3COOH,H2O,eaq(-)	1,1,1	CH3COO(-),H,H2O	1,1,1
Rn417	CH3COOH,H	1,1	CH2COOH,H2	1,1
Rn418	CH3NCO,H2O	1,1	CH3NH2,CO2	1,1
Rn419	CH3NH2,HCOOCH3	1,1	CH3NHCHO,CH3OH	1,1
Rn420	CH4,vUV	1,1	CH4star	1
Rn421	CH2OH,COO(-)	1,1	CH2(OH)COO(-)	1
Rn422	COO(-)(CO2H),H2O2	1,1	CO2,OH,OH(-)(H2O)	1,1,1
Rn423	CO2,H2O,eaq(-)	1,1,1	COO(-),H2O	1,1
Rn424	CH2OH,COOH	1,1	CH2(OH)COOH	1
Rn425	COOH	1	COO(-),H(+)	1,1
Rn426	COO(-),H(+)	1,1	COOH	1
Rn427	CO3(-)	2	CO2,CO4(2-)	1,1
Rn428	CO3(2-),OH	1,1	CO3(-),OH(-)	1,1
Rn429	CO4(2-),H2O	1,1	CO2,HO2(-),OH(-)	1,1,1
Rn430	CO3(-),COO(-)	1,1	CO2,CO3(2-)	1,1
Rn431	COO(-),H2O2	1,1	CO2,OH,OH(-)	1,1,1
Rn432	COO(-),HCO3(-)	1,1	CO3(-),HCOO(-)	1,1
Rn433	COO(-)	2	C2O4(2-)	1
Rn434	H2O,H2O2,eaq(-)	1,1,1	H2O,OH,OH(-)	1,1,1
Rn435	H,HCOO(-)	1,1	COO(-),H2	1,1
Rn436	C2H6,H	1,1	C2H5,H2	1,1
Rn437	H,H2PO4	1,1	H3PO4	1
Rn438	CH2CN	2	CNCH2CH2CN	1
Rn439	COOH,H	1,1	HCOOH	1
Rn440	H2O2,H2PO4	1,1	H3PO4,HO2	1,1
Rn441	H2PO4	2	H4P2O8	1
Rn442	H2PO4,HO2	1,1	H3PO4,O2	1,1
Rn443	H2PO4,OH	1,1	H3PO5	1
Rn444	HCO3(-),OH	1,1	CO3(-),H2O	1,1
Rn445	CH3NH2,HCONH2	1,1	CH3NHCHO,NH3	1,1
Rn446	HCONH2,OH	1,1	H2O,OCNH2	1,1
Rn447	HCONH2,OH	1,1	H2O,HCONH	1,1
Rn448	HO2	1	H(+),O2(-)	1,1
Rn449	H2Ostar,N2	1,1	NH2,NO	1,1
Rn450	H2O2,N2H2	1,1	H2O,N2	2,1
Rn451	H2O,NH2,OH	1,1,1	H2O,NH2OH	1,1
Rn452	CO3(-),NH2	1,1	CO2,NH2O(-)	1,1
Rn453	NH2	2	N2H4	1
Rn454	H2O,NH2,O2	1,1,1	H2O,NH2O2	1,1
Rn455	HCO3(-),NH2	1,1	CO3(-),NH3	1,1
Rn456	NH3,OH	1,1	H2O,NH2	1,1
Rn457	NH4(+),eaq(-)	1,1	H,NH3	1,1
Rn458	H,NO3(-)	1,1	NO2,OH(-)	1,1
Rn459	NO3(-),eaq(-)	1,1	NO3(2-)	1
Rn460	NO2(-),OH	1,1	NO2,OH(-)	1,1
Rn461	HO2,NO2	1,1	HOONO2	1
Rn462	HOONO2	1	HO2,NO2	1,1
Rn463	NO2,O2(-)	1,1	O2NOO(-)	1
Rn464	H2O,NO3(2-)	1,1	NO2,OH(-)	1,2
Rn465	H2O2,NO3(2-)	1,1	NO3(-),OH,OH(-)	1,1,1
Rn466	NO3(2-),O2	1,1	NO3(-),O2(-)	1,1
Rn467	O2NOO(-)	1	NO2,O2(-)	1,1
Rn469	HCOO(-),OH	1,1	COO(-),H2O	1,1
Rn470	H3PO4,OH	1,1	H2O,H2PO4	1,1
Rn471	H2O,H2PO4	1,1	H3PO4,OH	1,1
Rn472	COO(-),H2O	1,1	COOH,OH(-)	1,1
Rn473	CH3CHO,OH	1,1	CH2CHO,H2O	1,1
Rn474	CH3NCO	1	CH3,OCN	1,1
Rn475	H2O,OCN	1,1	HCO,HNO	1,1
Rn476	HCO	2	CHOCHO	1
Rn477	CH2CHO,CH3	1,1	CH3CH2CHO	1
Rn478	CH3CO	2	CH3COCOCH3	1
Rn479	CH3CO,HCO	1,1	HCOCOCH3	1
Rn480	FeS2,H2O,O2	2,2,7	Fe(2+),H(+),SO4(2-)	2,4,4
Rn481	Fe(2+),H(+),O2	4,4,1	Fe(3+),H2O	4,2
Rn482	Fe(3+),H2O	1,3	Fe(OH)3,H(+)	1,3
Rn483	Fe(3+),FeS2,H2O	14,1,8	Fe(2+),H(+),SO4(2-)	15,16,2
Rn484	Fe(3+),O2(-)	1,1	Fe(2+),O2	1,1
Rn485	Fe(2+),H2O2	1,1	Fe(3+),OH,OH(-)	1,1,1
Rn486	Fe(2+),OH	1,1	Fe(3+),OH(-)	1,1
Rn488	H2O2,HO2	1,1	H2O,O2,OH	1,1,1
Rn489	Fe(2+),HO2	1,1	Fe(3+),HO2(-)	1,1
Rn490	HO2(-)	1	H,O2(-)	1,1
Rn491	H,O2(-)	1,1	HO2(-)	1
Rn492	Fe(2+),HO2	1,1	Fe(3+)HO2(-)	1
Rn493	Fe(2+),Fe(3+)HO2(-)	1,1	Fe(3+)HO2(-)Fe(2+)	1
Rn494	Fe(3+)HO2(-)Fe(2+)	1	Fe(2+),Fe(3+)HO2(-)	1,1
Rn495	Fe(3+)HO2(-)	1	Fe(3+),HO2(-)	1,1
Rn496	Fe(3+)HO2(-)Fe(2+)	1	Fe(2+)HO2(-),Fe(3+)	1,1
Rn497	Ca10Cl2(PO4)6,H(+),SO4(2-)	1,14,7	Ca(H2PO4)2,CaSO4,HCl,vIR	3,7,2,1
Rn498	Ca(H2PO4)2	1	Ca(2+),H(+),PO4(3-)	1,4,2
Rn499	CaSO4	1	Ca(2+),SO4(2-)	1,1
Rn500	HCl	1	Cl(-),H(+)	1,1
Rn501	Cl(-),H(+)	1,1	HCl	1
Rn502	Ca(OH)2,H2O,H2O2	1,6,1	CaO2.8H2O	1
Rn503	CaO2.8H2O	1	Ca(2+),H2O,O2(2-)	1,8,1
Rn504	H2O,O2(2-)	1,1	HO2(-),OH(-)	1,1
Rn505	H2O2,HO2(-)	1,1	H2O,O2,OH(-)	1,1,1
Rn506	Ca(2+),OH(-)	1,2	Ca(OH)2	1
Rn507	Fe(2+),SO4(2-)	1,1	FeSO4	1
Rn508	FeSO4	1	Fe(2+),SO4(2-)	1,1
Rn509	Fe(2+),OH(-)	1,2	Fe(OH)2	1
Rn510	Fe(OH)2	1	Fe(2+),OH(-)	1,2
Rn511	Fe(OH)2,H(+),H2O,PO4(3-)	3,6,2,2	Fe3(PO4)2.8H2O	1
Rn512	Fe3(PO4)2.8H2O	1	Fe(OH)2,H(+),H2O,PO4(3-)	3,6,2,2
Rn513	CO,NH3	1,1	HCONH2	1
Rn514	HCONH2	1	CO,NH3	1,1
Rn515	HCOOH,NH3	1,1	HCOONH4	1
Rn516	HCOONH4	1	H2O,HCONH2	1,1
Rn517	CH4,Cl	1,1	CH3,HCl	1,1
Rn518	CH3,OH	1,1	CH3OH	1
Rn519	CH3OH,CO	1,1	HCOOCH3	1
Rn520	H(+),H2O,HCONH2,SO4(2-)	2,2,2,1	(NH4)2SO4,HCOOH	1,2
Rn521	HCN,OH	1,1	CNH2O	1
Rn522	CNH2O	1	OCNH2	1
Rn523	H,OCNH2	1,1	HCONH2	1
Rn524	H(+),H2PO4(-)	1,1	H3PO4	1
Rn525	H3PO4	1	H(+),H2PO4(-)	1,1
Rn526	H(+),HPO4(2-)	1,1	H2PO4(-)	1
Rn527	H2PO4(-)	1	H(+),HPO4(2-)	1,1
Rn528	H(+),PO4(3-)	1,1	HPO4(2-)	1
Rn529	HPO4(2-)	1	H(+),PO4(3-)	1,1
Rn530	H3PO4,vIR	2,1	H2O,H4P2O7	1,1
Rn531	H2O,H4P2O7	1,1	H3PO4,vIR	2,1
Rn532	H3PO4,H4P2O7,vIR	1,1,1	H2O,H5P3O10	1,1
Rn533	H2O,H5P3O10	1,1	H3PO4,H4P2O7,vIR	1,1,1
Rn534	H3PO4,H5P3O10,vIR	1,1,1	H2O,H6P4O13	1,1
Rn535	H2O,H6P4O13	1,1	H3PO4,H5P3O10,vIR	1,1,1
Rn536	H(+),HCONH2,HPO4(2-)	2,1,1	CO,NH6PO4	1,1
Rn537	NH6PO4,vIR	1,1	H(+),HPO4(2-),NH3	2,1,1
Rn538	H(+),HPO4(2-),NH3	2,1,1	NH6PO4,vIR	1,1
Rn539	CH2N2	1	H2NCN	1
Rn540	H2NCN	1	CH2N2	1
Rn541	Ca(2+),H2O,HPO4(2-)	5,1,3	Ca5(PO4)3(OH),H(+)	1,4
Rn542	H(+),H2O,NO3(-)	1,1,1	H2O,HNO3	1,1
Rn543	CO2,H2O	1,1	H(+),HCO3(-)	1,1
Rn544	CO3(2-),H2O	1,1	HCO3(-),OH(-)	1,1
Rn545	CH2COOH	2	HOOC(CH2)2COOH	1
Rn546	CH2COOH	2	H2,HOOCCHCHCOOH	1,1
Rn547	C4H4N2O2,OH	1,1	C4H4N2O3,H	1,1
Rn548	C4H4N2O3,H2O	1,2	CH4N2O,HOOCCH2COOH	1,1
Rn549	HOOCCH2COOH,O	1,2	CO2,H2	3,2
Rn550	C4H4N2O2,OH	1,2	C4H6N2O4	1
Rn551	C4H4N2O2,O2	1,1	C4H4N2O4	1
Rn552	CH2COOH,COOH	1,1	HOOCCH2COOH	1
Rn553	CH3COHNH,H2O	1,1	CH3COOH,NH3	1,1
Rn554	CH3CO,COOH	1,1	CH3COCOOH	1
Rn555	CH3COOH,OH	1,1	CH2COOH,H2O	1,1
Rn556	CH3COOH	1	CH3COO(-),H(+)	1,1
Rn557	CH3COO(-),H(+)	1,1	CH3COOH	1
Rn558	COO(-),H2O	1,1	H(+),HOCOO(2-)	1,1
Rn559	H(+),HOCOO(2-)	1,1	COO(-),H2O	1,1
Rn560	CO3(-),HCOO(-)	1,1	COO(-),HCO3(-)	1,1
Rn561	H,HCOOH	1,1	COOH,H2	1,1
Rn562	H2CO,H2O,HCOOH	1,1,1	CH3OH,H2CO3	1,1
Rn563	CH2COO(-),O2	1,1	O2CH2COO(-)	1
Rn564	CH2COOH,O2	1,1	O2CH2COOH	1
Rn565	HCOOH,OH	1,1	COOH,H2O	1,1
Rn566	H(+),O2CH2COO(-)	1,1	O2CH2COOH	1
Rn567	O2CH2COOH	1	H(+),O2CH2COO(-)	1,1
Rn568	H(+),HCOO(-)	1,1	HCOOH	1
Rn569	HCOOH	1	H(+),HCOO(-)	1,1
Rn570	CH2CN,H2O	1,2	CH2COOH,NH3	1,1
Rn571	CH2COOH,H,H2O	1,1,1	CH3COOH,H2O	1,1
Rn572	CH3CHN,H2O	1,1	CH3CO,NH3	1,1
Rn573	CH3CNH,H2O	1,1	CH3CO,NH3	1,1
Rn574	Cl(-),HO	1,1	ClOH(-)	1
Rn575	ClOH(-),H(+)	1,1	Cl,H2O	1,1
Rn576	Cl,H2O	1,1	ClOH(-),H(+)	1,1
Rn577	Cl,Cl(-)	1,1	Cl2(-)	1
Rn578	Cl2(-)	1	Cl,Cl(-)	1,1
Rn579	Cl2(-)	2	Cl(-),Cl2	2,1
Rn580	Cl,Cl2(-)	1,1	Cl(-),Cl2	1,1
Rn581	Cl2(-),H2O	1,1	ClOH(-),HCl	1,1
Rn582	Cl2(-),H2O2	1,1	Cl(-),H(+),HO2	2,1,1
Rn583	Cl2(-),HO2	1,1	Cl(-),H(+),O2	2,1,1
Rn584	Cl,H2O,eaq(-)	1,1,1	Cl(-),H2O	1,1
Rn585	Cl2(-),H2O,eaq(-)	1,1,1	Cl(-),H2O	2,1
Rn586	Cl,H	1,1	Cl(-),H(+)	1,1
Rn587	Cl2(-),H	1,1	Cl(-),H(+)	2,1
Rn588	Cl(-),H2O(+)	1,1	Cl,H2O	1,1
Rn589	Cl(-),H2O,vGamma	1,1,1	Cl,H2O,eaq(-)	1,1,1
Rn590	H2O,vGamma	1,1	H2O(+),eaq(-)	1,1
Rn591	H2O,H2O(+)	1,1	H3O(+),OH	1,1
Rn592	Cl2,H2O	1,1	HCl,HOCl	1,1
Rn593	HCl,HOCl	1,1	Cl2,H2O	1,1
Rn594	HOCl	1	(-)OCl,H(+)	1,1
Rn595	(-)OCl,H(+)	1,1	HOCl	1
Rn596	HOCl,NH3	1,1	H2O,NH2Cl	1,1
Rn597	H2O,NH2Cl	1,1	HOCl,NH3	1,1
Rn598	HOCl,NH2Cl	1,1	H2O,NHCl2	1,1
Rn599	H2O,NHCl2	1,1	HOCl,NH2Cl	1,1
Rn600	HOCl,NHCl2	1,1	H2O,NCl3	1,1
Rn601	H2O,NCl3	1,1	HOCl,NHCl2	1,1
Rn602	(-)CN,HOCl	1,1	ClCN,OH(-)	1,1
Rn603	(-)CN,H2O,NH2Cl	1,1,1	ClCN,NH3,OH(-)	1,1,1
Rn604	(-)CN,H2O,NHCl2	1,1,1	ClCN,NH2Cl,OH(-)	1,1,1
Rn605	(-)CN,H2O,NCl3	1,1,1	ClCN,NHCl2,OH(-)	1,1,1
Rn606	ClCN,OH(-)	1,2	Cl(-),H2O,OCN(-)	1,1,1
Rn607	ClCN,NH3	1,1	H2NCN,HCl	1,1
Rn608	ClCN,H2NCN	1,1	(-)N(CN)2,H(+),HCl	1,1,1
Rn609	H(+),H2O,HCN,eaq(-)	1,1,1,1	H2CN,H2O	1,1
Rn610	H,HCN	1,1	H2CN	1
Rn611	HCN,OH	1,1	HC(OH)N	1
Rn612	H2CN	2	H2CNH,HCN	1,1
Rn613	HC(OH)N	2	HCONH2,HOCN	1,1
Rn616	C2H2,CN	1,1	CCNHC,H	1,1
Rn617	C2H2,CN	1,1	CNCCH,H	1,1
Rn618	C2H2,CN	1,1	C2H,HCN	1,1
Rn619	C2H2,CN	1,1	C2H,HNC	1,1
Rn620	H,H2CNH,OH	1,1,1	H2CO,NH3	1,1
Rn621	H2CO,NH3	1,1	H,H2CNH,OH	1,1,1
Rn622	H2CNH,HCN	1,1	NC-CH2-NH2	1
Rn623	NC-CH2-NH2	1	H2CNH,HCN	1,1
Rn624	H2CO,HCN	1,1	NC-CH2-OH	1
Rn625	NC-CH2-OH	1	H2CO,HCN	1,1
Rn626	CN-CH2-OH,H(+),H2O,eaq(-)	1,1,1,1	H2O,HNC-CH2-OH	1,1
Rn627	HNC-CH2-OH	2	H2NC-CH2-OH,NC-CH2-OH	1,1
Rn628	H(+),HNC-CH2-OH,OH,eaq(-)	2,1,1,2	C2H4O2,NH3	1,1
Rn629	C2H4O2,HCN	1,1	NC-CH2O-CH2-OH	1
Rn630	H(+),NC-CH2O-CH2-OH,OH,eaq(-)	3,1,1,3	C3H6O3,NH3	1,1
Rn631	H,H2NCN	1,1	H2NCNH	1
Rn633	H2O,HOCN	1,1	H2NCOOH	1
Rn634	HOCN,NH3	1,1	H2NCONH2	1
Rn636	C2H4O2,H2NCN	1,1	2-NH2-Ox,H2O	1,1
Rn637	2-NH2-Ox,C3H6O3,PO4(3-)	1,1,1	PO4(3-),Pentose-NH2-Ox	1,1
Rn638	H2O,NH2CN	1,1	CH4N2O	1
Rn639	C3H3NO,CH4N2O	1,1	C4H5N3O,H2O	1,1
Rn640	HC3N,Pentose-NH2-Ox	1,1	Anhydroarabinonucleoside	1
Rn641	Anhydroarabinonucleoside,H(+),PO4(3-)	1,2,1	CMP,H2O	1,1
Rn642	C2H4O2,NH2CN,NH3	1,1,1	2-NH2-Im,H2O	1,2
Rn643	H2O,H2O(2+)	2,1	H3O(+),O(3P)	2,1
Rn644	O(3P)	2	O2	1
Rn645	O(3P),OH	1,1	HO2	1
Rn646	HO2,O(3P)	1,1	O2,OH	1,1
Rn647	H2O,H2O(3+)	4,1	H3O(+),HO2	3,1
Rn648	H2O,H2O(4+)	5,1	H3O(+),O2	4,1
Rn649	H2O,alpha	1,1	H2Ostar,He4(+)	1,1
Rn650	H2O,beta	1,1	H2Ostar,e(-)	1,1
Rn651	H2O,vGamma	1,1	H2Ostar	1
Rn652	FastNeutron,H2O	1,1	FastNeutron,H2Ostar,vIR	1,1,1
Rn653	FastNeutron,H2O	1,1	H2Ostar,ThermalNeutron,vIR	1,1,1
Rn654	H2O,He(4+),eaq(-)	1,1,4	H2O,He	1,1
Rn655	H2O,beta	1,1	H2O(+),e(-)	1,1
Rn656	H2O,vGamma	1,1	H2O(+),e(-)	1,1
Rn657	FastNeutron,H2O	1,1	FastNeutron,H2O(+),e(-),vIR	1,1,1,1
Rn658	FastNeutron,H2O	1,1	H2O(+),ThermalNeutron,e(-),vIR	1,1,1,1
Rn659	H2O,vX	1,1	H2O(+),e(-)	1,1
Rn660	H2Ostar	1	H,OH	1,1
Rn662	H2O,e(-)	1,1	H2O,eaq(-),vIR	1,1,1
Rn663	H(+),e(-)	1,1	H	1
Rn664	H2O(+)	1	H(+),OH	1,1
Rn665	H3O(+)	1	H(+),H2O	1,1
Rn667	H2O,OH,eaq(-)	1,1,1	H2O,OH(-)	1,1
Rn668	H,OH	1,1	H2O,vIR	1,1
Rn669	H(+),H2O,eaq(-)	1,1,1	H,H2O	1,1
Rn670	H2O,eaq(-)	2,2	H2,OH(-)	1,2
Rn671	H,H2O,eaq(-)	1,1,1	H2,OH(-)	1,1
Rn675	H(+),HO2(-)	1,1	H2O2	1
Rn678	H,H2O	1,1	H2,OH	1,1
Rn680	H2O,O2,eaq(-)	1,1,1	H2O,O2(-)	1,1
Rn682	H2O,vX	1,1	H2O,e(-),vUV	1,1,1
Rn683	H2O,beta	1,1	H2O,e(-),vUV,vVIS	1,1,1,1
Rn684	H2O,e(-)	1,1	H2O,eaq(-),vUV,vVIS	1,1,1,1
Rn685	H2O,beta	1,1	H2O,e(-),vIR,vX	1,1,1,1
Rn686	H2O,e(-)	1,1	H2O,eaq(-),vIR,vX	1,1,1,1
Rn687	H2O,vX	1,1	H2O(+),e(-),vIR	1,1,1
Rn688	FastNeutron,H2O	1,1	FastProton,H2Ostar,ThermalNeutron,vIR	1,1,1,1
Rn689	FastProton,H2O	1,1	H(+),H2O(+),e(-),vIR	1,1,1,1
Update001	CH3,H2O2	1,1	CH3OH,OH	1,1
Update002	HCOOCH3,NH3	1,1	CH3OH,HCONH2	1,1
Update003	CH3OH,CH4N2O	1,1	CH3OCONH2,NH3	1,1
Update004_revRn543	H(+),HCO3(-)	1,1	CO2,H2O	1,1
Update005_revRn634	H2NCONH2	1	HOCN,NH3	1,1
Update006	H2O,HC3N	1,1	C3H3NO	1
Update007	H2O,alpha	1,1	H2O(+),He,e(-)	1,1,1
Update008	H2O,alpha	1,1	H2O,He,vUV,vVIS	1,1,1,1
