# Supplementary material for: The hierarchical organization of autocatalytic reaction networks and its relevance to the origin of life
Source: PLoS Comput Biol. 2022 Sep 9;18(9):e1010498. doi: 10.1371/journal.pcbi.1010498 (PMC9491600; doi:10.1371/journal.pcbi.1010498)
Supplement: S3 Python Script — (ZIP) [file pcbi.1010498.s029.zip › Abiotic_ufs.txt]

H2 
CH4 
NO 
FeS2 
vVIS 
