# Supplementary material for: The hierarchical organization of autocatalytic reaction networks and its relevance to the origin of life
Source: PLoS Comput Biol. 2022 Sep 9;18(9):e1010498. doi: 10.1371/journal.pcbi.1010498 (PMC9491600; doi:10.1371/journal.pcbi.1010498)
Supplement: S3 Python Script — (ZIP) [file pcbi.1010498.s029.zip › BiochemRxnDB.csv]

Reaction_ID	Reactant_name	Reactant_stoi	Product_name	Product_stoi
R06974.a	C00058,C00002,C03838	1,1,1	C00008,C00009,C04376	1,1,1
R06974.b	C00008,C00009,C04376	1,1,1	C00058,C00002,C03838	1,1,1
RX0001.a	C00001	1	C00080,C01328	1,1
RX0001.b	C00080,C01328	1,1	C00001	1
RX0002.a	C00001,C00014	1,1	C01358	1
RX0002.b	C01358	1	C00001,C00014	1,1
RX0003.a	C01358	1	C01342,C01328	1,1
RX0003.b	C01342,C01328	1,1	C01358	1
RX0004.a	C01353	1	C00080,C00288	1,1
RX0004.b	C00080,C00288	1,1	C01353	1
RX0005.a	C00094	1	C00080,C11481	1,1
RX0005.b	C00080,C11481	1,1	C00094	1
R00004.a	C00013,C00001	1,1	C00009	2
R00004.b	C00009	2	C00013,C00001	1,1
R00005.a	C01010,C00001	1,1	C00011,C00014	2,2
R00005.b	C00011,C00014	2,2	C01010,C00001	1,1
R00006.a	C00900,C00011	1,1	C00022	2
R00006.b	C00022	2	C00900,C00011	1,1
R00008.a	C06033	1	C00022	2
R00008.b	C00022	2	C06033	1
R00010.a	C01083,C00001	1,1	C00031	2
R00010.b	C00031	2	C01083,C00001	1,1
R00011.a	C19610,C00027,C00080	2,1,2	C19611,C00001	2,2
R00011.b	C19611,C00001	2,2	C19610,C00027,C00080	2,1,2
R00012.a	C00044	2	C00013,C01261	1,1
R00012.b	C00013,C01261	1,1	C00044	2
R00013.a	C00048	2	C01146,C00011	1,1
R00013.b	C01146,C00011	1,1	C00048	2
R00014.a	C00022,C00068	1,1	C05125,C00011	1,1
R00014.b	C05125,C00011	1,1	C00022,C00068	1,1
R00018.a	C00134	2	C06366,C00014	1,1
R00018.b	C06366,C00014	1,1	C00134	2
R00022.a	C01674,C00001	1,1	C00140	2
R00022.b	C00140	2	C01674,C00001	1,1
R00023.a	C00192,C00003	2,2	C01818,C00004,C00080	1,2,2
R00023.b	C01818,C00004,C00080	1,2,2	C00192,C00003	2,2
R00026.a	C00185,C00001	1,1	C00221	2
R00026.b	C00221	2	C00185,C00001	1,1
R00027.a	C01408	1	C00261	2
R00027.b	C00261	2	C01408	1
R00028.a	C00208,C00001	1,1	C00031	2
R00028.b	C00031	2	C00208,C00001	1,1
R00036.a	C00430	2	C00931,C00001	1,2
R00036.b	C00931,C00001	1,2	C00430	2
R00038.a	C00479	2	C02948	1
R00038.b	C02948	1	C00479	2
R00039.a	C00492	2	C08242,C00089	1,1
R00039.b	C08242,C00089	1,1	C00492	2
R00048.a	C04546,C00001	1,1	C01089	2
R00048.b	C01089	2	C04546,C00001	1,1
R00049.a	C01158	2	C00031,C04101	1,1
R00049.b	C00031,C04101	1,1	C01158	2
R00054.a	C02868,C00001	1,1	C01839	2
R00054.b	C01839	2	C02868,C00001	1,1
R00059.a	C01255,C00001	1,1	C02378	2
R00059.b	C02378	2	C01255,C00001	1,1
R00062.a	C03374	2	C00486,C05787	1,1
R00062.b	C00486,C05787	1,1	C03374	2
R00063.a	C01175	2	C04275,C00031	1,1
R00063.b	C04275,C00031	1,1	C01175	2
R00066.a	C04332	2	C00255,C04732	1,1
R00066.b	C00255,C04732	1,1	C04332	2
R00067.a	C05359,C00080	2,2	C00282	1
R00067.b	C00282	1	C05359,C00080	2,2
R00086.a	C00002,C00001	1,1	C00008,C00009	1,1
R00086.b	C00008,C00009	1,1	C00002,C00001	1,1
R00087.a	C00002,C00001	1,1	C00020,C00013	1,1
R00087.b	C00020,C00013	1,1	C00002,C00001	1,1
R00088.a	C00002,C00001	1,1	C00081,C00014	1,1
R00088.b	C00081,C00014	1,1	C00002,C00001	1,1
R00089.a	C00002	1	C00575,C00013	1,1
R00089.b	C00575,C00013	1,1	C00002	1
R00090.a	C00027,C00004,C00080	1,1,1	C00003,C00001	1,2
R00090.b	C00003,C00001	1,2	C00027,C00004,C00080	1,1,1
R00093.a	C00025,C00003	2,1	C00064,C00026,C00004,C00080	1,1,1,1
R00093.b	C00064,C00026,C00004,C00080	1,1,1,1	C00025,C00003	2,1
R00094.a	C00051,C00003	2,1	C00127,C00004,C00080	1,1,1
R00094.b	C00127,C00004,C00080	1,1,1	C00051,C00003	2,1
R00097.a	C00003,C00541,C00001,C00080	1,2,2,1	C00004,C00992	1,2
R00097.b	C00004,C00992	1,2	C00003,C00541,C00001,C00080	1,2,2,1
R00099.a	C00003,C00853	1,2	C00004,C00080,C00541	1,1,2
R00099.b	C00004,C00080,C00541	1,1,2	C00003,C00853	1,2
R00102.a	C00003,C00001	1,1	C00153,C00301	1,1
R00102.b	C00153,C00301	1,1	C00003,C00001	1,1
R00103.a	C00003,C00001	1,1	C00020,C00455	1,1
R00103.b	C00020,C00455	1,1	C00003,C00001	1,1
R00104.a	C00002,C00003	1,1	C00008,C00006	1,1
R00104.b	C00008,C00006	1,1	C00002,C00003	1,1
R00112.a	C00005,C00003	1,1	C00006,C00004	1,1
R00112.b	C00006,C00004	1,1	C00005,C00003	1,1
R00113.a	C00027,C00005,C00080	1,1,1	C00006,C00001	1,2
R00113.b	C00006,C00001	1,2	C00027,C00005,C00080	1,1,1
R00115.a	C00051,C00006	2,1	C00127,C00005,C00080	1,1,1
R00115.b	C00127,C00005,C00080	1,1,1	C00051,C00006	2,1
R00122.a	C00008,C00001	1,1	C00020,C00009	1,1
R00122.b	C00020,C00009	1,1	C00008,C00001	1,1
R00123.a	C00008,C00001	1,1	C00104,C00014	1,1
R00123.b	C00104,C00014	1,1	C00008,C00001	1,1
R00124.a	C00002,C00008	1,1	C00008,C00002	1,1
R00124.b	C00008,C00002	1,1	C00002,C00008	1,1
R00125.a	C01260,C00001	1,1	C00008	2
R00125.b	C00008	2	C01260,C00001	1,1
R00126.a	C00008,C00002	1,1	C00009,C01260	1,1
R00126.b	C00009,C01260	1,1	C00008,C00002	1,1
R00127.a	C00002,C00020	1,1	C00008	2
R00127.b	C00008	2	C00002,C00020	1,1
R00128.a	C03483,C00001	1,1	C00002,C00009	1,1
R00128.b	C00002,C00009	1,1	C03483,C00001	1,1
R00130.a	C00002,C00882	1,1	C00008,C00010	1,1
R00130.b	C00008,C00010	1,1	C00002,C00882	1,1
R00131.a	C00086,C00001	1,1	C00011,C00014	1,2
R00131.b	C00011,C00014	1,2	C00086,C00001	1,1
R00132.a	C01353	1	C00011,C00001	1,1
R00132.b	C00011,C00001	1,1	C01353	1
R00134.a	C00058,C00006	1,1	C00011,C00005,C00080	1,1,1
R00134.b	C00011,C00005,C00080	1,1,1	C00058,C00006	1,1
R00137.a	C00002,C00455	1,1	C00013,C00003	1,1
R00137.b	C00013,C00003	1,1	C00002,C00455	1,1
R00138.a	C00536,C00001	1,1	C00013,C00009	1,1
R00138.b	C00013,C00009	1,1	C00536,C00001	1,1
R00139.a	C11038,C00002	1,1	C11039,C00008	1,1
R00139.b	C11039,C00008	1,1	C11038,C00002	1,1
R00140.a	C11038,C00008	1,1	C03997,C00002	1,1
R00140.b	C03997,C00002	1,1	C11038,C00008	1,1
R00141.a	C00002,C00014	1,1	C00008,C02306	1,1
R00141.b	C00008,C02306	1,1	C00002,C00014	1,1
R00143.a	C00014,C00003,C00001	1,1,1	C00192,C00004,C00080	1,1,1
R00143.b	C00192,C00004,C00080	1,1,1	C00014,C00003,C00001	1,1,1
R00153.a	C05361,C05359,C00080	1,2,2	C00014	2
R00153.b	C00014	2	C05361,C05359,C00080	1,2,2
R00155.a	C00015,C00001	1,1	C00105,C00009	1,1
R00155.b	C00105,C00009	1,1	C00015,C00001	1,1
R00156.a	C00002,C00015	1,1	C00008,C00075	1,1
R00156.b	C00008,C00075	1,1	C00002,C00015	1,1
R00158.a	C00002,C00105	1,1	C00008,C00015	1,1
R00158.b	C00008,C00015	1,1	C00002,C00105	1,1
R00159.a	C00075,C00001	1,1	C00015,C00009	1,1
R00159.b	C00015,C00009	1,1	C00075,C00001	1,1
R00160.a	C00016,C00001	1,1	C00020,C00061	1,1
R00160.b	C00020,C00061	1,1	C00016,C00001	1,1
R00161.a	C00002,C00061	1,1	C00013,C00016	1,1
R00161.b	C00013,C00016	1,1	C00002,C00061	1,1
R00174.a	C00002,C00250	1,1	C00008,C00018	1,1
R00174.b	C00008,C00018	1,1	C00002,C00250	1,1
R00175.a	C00019,C00001	1,1	C00170,C00263	1,1
R00175.b	C00170,C00263	1,1	C00019,C00001	1,1
R00177.a	C00009,C00013,C00019	1,1,1	C00002,C00073,C00001	1,1,1
R00177.b	C00002,C00073,C00001	1,1,1	C00009,C00013,C00019	1,1,1
R00178.a	C00019,C00080	1,1	C01137,C00011	1,1
R00178.b	C01137,C00011	1,1	C00019,C00080	1,1
R00179.a	C00019	1	C01234,C00170	1,1
R00179.b	C01234,C00170	1,1	C00019	1
R00180.a	C00019	1	C00170,C02926	1,1
R00180.b	C00170,C02926	1,1	C00019	1
R00181.a	C00020,C00001	1,1	C00130,C00014	1,1
R00181.b	C00130,C00014	1,1	C00020,C00001	1,1
R00182.a	C00020,C00001	1,1	C00147,C00117	1,1
R00182.b	C00147,C00117	1,1	C00020,C00001	1,1
R00183.a	C00020,C00001	1,1	C00212,C00009	1,1
R00183.b	C00212,C00009	1,1	C00020,C00001	1,1
R00184.a	C01260,C00001	1,1	C00002,C00020	1,1
R00184.b	C00002,C00020	1,1	C01260,C00001	1,1
R00185.a	C00002,C00212	1,1	C00008,C00020	1,1
R00185.b	C00008,C00020	1,1	C00002,C00212	1,1
R00188.a	C00054,C00001	1,1	C00020,C00009	1,1
R00188.b	C00020,C00009	1,1	C00054,C00001	1,1
R00189.a	C00002,C00857,C00014	1,1,1	C00020,C00013,C00003	1,1,1
R00189.b	C00020,C00013,C00003	1,1,1	C00002,C00857,C00014	1,1,1
R00190.a	C00020,C00013	1,1	C00147,C00119	1,1
R00190.b	C00147,C00119	1,1	C00020,C00013	1,1
R00191.a	C00575,C00001	1,1	C00020	1
R00191.b	C00020	1	C00575,C00001	1,1
R00193.a	C00021,C00001	1,1	C03431,C00014	1,1
R00193.b	C03431,C00014	1,1	C00021,C00001	1,1
R00194.a	C00021,C00001	1,1	C03539,C00147	1,1
R00194.b	C03539,C00147	1,1	C00021,C00001	1,1
R00195.a	C06393,C00001	1,1	C00022,C00014	1,2
R00195.b	C00022,C00014	1,2	C06393,C00001	1,1
R00200.a	C00002,C00022	1,1	C00008,C00074	1,1
R00200.b	C00008,C00074	1,1	C00002,C00022	1,1
R00203.a	C00546,C00003,C00001	1,1,1	C00022,C00004,C00080	1,1,1
R00203.b	C00022,C00004,C00080	1,1,1	C00546,C00003,C00001	1,1,1
R00205.a	C00546,C00006,C00001	1,1,1	C00022,C00005,C00080	1,1,1
R00205.b	C00022,C00005,C00080	1,1,1	C00546,C00006,C00001	1,1,1
R00208.a	C00074,C00001	1,1	C00022,C00009	1,1
R00208.b	C00022,C00009	1,1	C00074,C00001	1,1
R00212.a	C00024,C00058	1,1	C00010,C00022	1,1
R00212.b	C00010,C00022	1,1	C00024,C00058	1,1
R00213.a	C03015,C00001	1,1	C00022,C00014,C00011	1,2,1
R00213.b	C00022,C00014,C00011	1,2,1	C03015,C00001	1,1
R00214.a	C00149,C00003	1,1	C00022,C00011,C00004,C00080	1,1,1,1
R00214.b	C00022,C00011,C00004,C00080	1,1,1,1	C00149,C00003	1,1
R00215.a	C00497,C00003	1,1	C00022,C00011,C00004,C00080	1,1,1,1
R00215.b	C00022,C00011,C00004,C00080	1,1,1,1	C00497,C00003	1,1
R00216.a	C00149,C00006	1,1	C00022,C00011,C00005,C00080	1,1,1,1
R00216.b	C00022,C00011,C00005,C00080	1,1,1,1	C00149,C00006	1,1
R00217.a	C00036	1	C00022,C00011	1,1
R00217.b	C00022,C00011	1,1	C00036	1
R00218.a	C03248,C00001	1,1	C00022,C00011	1,1
R00218.b	C00022,C00011	1,1	C03248,C00001	1,1
R00220.a	C00065	1	C00022,C00014	1,1
R00220.b	C00022,C00014	1,1	C00065	1
R00221.a	C00740	1	C00022,C00014	1,1
R00221.b	C00022,C00014	1,1	C00740	1
R00223.a	C00716	1	C00022,C00014	1,1
R00223.b	C00022,C00014	1,1	C00716	1
R00224.a	C00022	1	C00084,C00011	1,1
R00224.b	C00084,C00011	1,1	C00022	1
R00226.a	C06010,C00011	1,1	C00022	2
R00226.b	C00022	2	C06010,C00011	1,1
R00227.a	C00024,C00001	1,1	C00010,C00033	1,1
R00227.b	C00010,C00033	1,1	C00024,C00001	1,1
R00228.a	C00084,C00010,C00003	1,1,1	C00024,C00004,C00080	1,1,1
R00228.b	C00024,C00004,C00080	1,1,1	C00084,C00010,C00003	1,1,1
R00229.a	C00002,C00033,C00010	1,1,1	C00008,C00024,C00009	1,1,1
R00229.b	C00008,C00024,C00009	1,1,1	C00002,C00033,C00010	1,1,1
R00230.a	C00024,C00009	1,1	C00010,C00227	1,1
R00230.b	C00010,C00227	1,1	C00024,C00009	1,1
R00233.a	C00083	1	C00024,C00011	1,1
R00233.b	C00024,C00011	1,1	C00083	1
R00236.a	C05993,C00010	1,1	C00020,C00024	1,1
R00236.b	C00020,C00024	1,1	C05993,C00010	1,1
R00237.a	C01011	1	C00024,C00022	1,1
R00237.b	C00024,C00022	1,1	C01011	1
R00238.a	C00024	2	C00010,C00332	1,1
R00238.b	C00010,C00332	1,1	C00024	2
R00239.a	C00002,C00025	1,1	C00008,C03287	1,1
R00239.b	C00008,C03287	1,1	C00002,C00025	1,1
R00241.a	C00002,C00025	1,1	C00008,C05765	1,1
R00241.b	C00008,C05765	1,1	C00002,C00025	1,1
R00243.a	C00025,C00003,C00001	1,1,1	C00026,C00014,C00004,C00080	1,1,1,1
R00243.b	C00026,C00014,C00004,C00080	1,1,1,1	C00025,C00003,C00001	1,1,1
R00245.a	C01165,C00003,C00001	1,1,1	C00025,C00004,C00080	1,1,1
R00245.b	C00025,C00004,C00080	1,1,1	C01165,C00003,C00001	1,1,1
R00248.a	C00025,C00006,C00001	1,1,1	C00026,C00014,C00005,C00080	1,1,1,1
R00248.b	C00026,C00014,C00005,C00080	1,1,1,1	C00025,C00006,C00001	1,1,1
R00251.a	C00002,C01879,C00001	1,1,2	C00008,C00009,C00025	1,1,1
R00251.b	C00008,C00009,C00025	1,1,1	C00002,C01879,C00001	1,1,2
R00253.a	C00002,C00025,C00014	1,1,1	C00008,C00009,C00064	1,1,1
R00253.b	C00008,C00009,C00064	1,1,1	C00002,C00025,C00014	1,1,1
R00254.a	C00025,C00014,C00011	1,1,1	C05829,C00001	1,1
R00254.b	C05829,C00001	1,1	C00025,C00014,C00011	1,1,1
R00256.a	C00064,C00001	1,1	C00025,C00014	1,1
R00256.b	C00025,C00014	1,1	C00064,C00001	1,1
R00257.a	C00002,C00857,C00064,C00001	1,1,1,1	C00020,C00013,C00003,C00025	1,1,1,1
R00257.b	C00020,C00013,C00003,C00025	1,1,1,1	C00002,C00857,C00064,C00001	1,1,1,1
R00258.a	C00041,C00026	1,1	C00022,C00025	1,1
R00258.b	C00022,C00025	1,1	C00041,C00026	1,1
R00259.a	C00024,C00025	1,1	C00010,C00624	1,1
R00259.b	C00010,C00624	1,1	C00024,C00025	1,1
R00260.a	C00025	1	C00217	1
R00260.b	C00217	1	C00025	1
R00261.a	C00025	1	C00334,C00011	1,1
R00261.b	C00334,C00011	1,1	C00025	1
R00262.a	C03618	1	C00025	1
R00262.b	C00025	1	C03618	1
R00264.a	C00433,C00006,C00001	1,1,1	C00026,C00005,C00080	1,1,1
R00264.b	C00026,C00005,C00080	1,1,1	C00433,C00006,C00001	1,1,1
R00265.a	C00026,C00010,C00006	1,1,1	C00091,C00011,C00005,C00080	1,1,1,1
R00265.b	C00091,C00011,C00005,C00080	1,1,1,1	C00026,C00010,C00006	1,1,1
R00268.a	C05379	1	C00026,C00011	1,1
R00268.b	C00026,C00011	1,1	C05379	1
R00269.a	C00940,C00001	1,1	C00026,C00014	1,1
R00269.b	C00026,C00014	1,1	C00940,C00001	1,1
R00270.a	C00026,C00014	1,1	C05572,C00001	1,1
R00270.b	C05572,C00001	1,1	C00026,C00014	1,1
R00271.a	C00024,C00001,C00026	1,1,1	C01251,C00010	1,1
R00271.b	C01251,C00010	1,1	C00024,C00001,C00026	1,1,1
R00272.a	C00026	1	C00232,C00011	1,1
R00272.b	C00232,C00011	1,1	C00026	1
R00274.a	C00027,C00051	1,2	C00127,C00001	1,2
R00274.b	C00127,C00001	1,2	C00027,C00051	1,2
R00286.a	C00029,C00001,C00003	1,1,2	C00167,C00004,C00080	1,2,2
R00286.b	C00167,C00004,C00080	1,2,2	C00029,C00001,C00003	1,1,2
R00287.a	C00029,C00001	1,1	C00105,C00103	1,1
R00287.b	C00105,C00103	1,1	C00029,C00001	1,1
R00289.a	C00075,C00103	1,1	C00013,C00029	1,1
R00289.b	C00013,C00029	1,1	C00075,C00103	1,1
R00291.a	C00029	1	C00052	1
R00291.b	C00052	1	C00029	1
R00293.a	C00029	1	C04089,C00001	1,1
R00293.b	C04089,C00001	1,1	C00029	1
R00299.a	C00002,C00031	1,1	C00008,C00092	1,1
R00299.b	C00008,C00092	1,1	C00002,C00031	1,1
R00300.a	C00031,C00003	1,1	C00198,C00004,C00080	1,1,1
R00300.b	C00198,C00004,C00080	1,1,1	C00031,C00003	1,1
R00301.a	C00031,C00006	1,1	C03107,C00005,C00080	1,1,1
R00301.b	C03107,C00005,C00080	1,1,1	C00031,C00006	1,1
R00303.a	C00092,C00001	1,1	C00031,C00009	1,1
R00303.b	C00031,C00009	1,1	C00092,C00001	1,1
R00304.a	C00103,C00001	1,1	C00031,C00009	1,1
R00304.b	C00031,C00009	1,1	C00103,C00001	1,1
R00306.a	C00185,C00001	1,1	C00031	2
R00306.b	C00031	2	C00185,C00001	1,1
R00307.a	C00031	1	C00095	1
R00307.b	C00095	1	C00031	1
R00310.a	C02191,C14818	1,1	C00032,C00080	1,2
R00310.b	C00032,C00080	1,2	C02191,C14818	1,1
R00315.a	C00002,C00033	1,1	C00008,C00227	1,1
R00315.b	C00008,C00227	1,1	C00002,C00033	1,1
R00316.a	C00002,C00033	1,1	C00013,C05993	1,1
R00316.b	C00013,C05993	1,1	C00002,C00033	1,1
R00317.a	C00227,C00001	1,1	C00033,C00009	1,1
R00317.b	C00033,C00009	1,1	C00227,C00001	1,1
R00318.a	C05682,C00001	1,1	C00033,C00009	1,1
R00318.b	C00033,C00009	1,1	C05682,C00001	1,1
R00320.a	C00013,C00033	1,1	C00009,C00227	1,1
R00320.b	C00009,C00227	1,1	C00013,C00033	1,1
R00321.a	C06244,C00001	1,1	C00033,C00014	1,1
R00321.b	C00033,C00014	1,1	C06244,C00001	1,1
R00322.a	C05993,C00001	1,1	C00020,C00033	1,1
R00322.b	C00020,C00033	1,1	C05993,C00001	1,1
R00324.a	C02132,C00001	1,1	C00033,C00022	1,1
R00324.b	C00033,C00022	1,1	C02132,C00001	1,1
R00327.a	C02655,C00001	1,1	C00031,C00033	1,1
R00327.b	C00031,C00033	1,1	C02655,C00001	1,1
R00328.a	C00035,C00001	1,1	C00144,C00009	1,1
R00328.b	C00144,C00009	1,1	C00035,C00001	1,1
R00330.a	C00002,C00035	1,1	C00008,C00044	1,1
R00330.b	C00008,C00044	1,1	C00002,C00035	1,1
R00332.a	C00002,C00144	1,1	C00008,C00035	1,1
R00332.b	C00008,C00035	1,1	C00002,C00144	1,1
R00335.a	C00044,C00001	1,1	C00035,C00009	1,1
R00335.b	C00035,C00009	1,1	C00044,C00001	1,1
R00336.a	C01228,C00001	1,1	C00035,C00013	1,1
R00336.b	C00035,C00013	1,1	C01228,C00001	1,1
R00337.a	C00394,C00001	1,1	C00035,C00031	1,1
R00337.b	C00035,C00031	1,1	C00394,C00001	1,1
R00338.a	C00036,C00001	1,1	C00209,C00033	1,1
R00338.b	C00209,C00033	1,1	C00036,C00001	1,1
R00339.a	C00898	1	C00036,C00001	1,1
R00339.b	C00036,C00001	1,1	C00898	1
R00340.a	C02107	1	C00036,C00001	1,1
R00340.b	C00036,C00001	1,1	C02107	1
R00341.a	C00002,C00036	1,1	C00008,C00074,C00011	1,1,1
R00341.b	C00008,C00074,C00011	1,1,1	C00002,C00036	1,1
R00342.a	C00149,C00003	1,1	C00036,C00004,C00080	1,1,1
R00342.b	C00036,C00004,C00080	1,1,1	C00149,C00003	1,1
R00343.a	C00149,C00006	1,1	C00036,C00005,C00080	1,1,1
R00343.b	C00036,C00005,C00080	1,1,1	C00149,C00006	1,1
R00344.a	C00002,C00022,C00288	1,1,1	C00008,C00009,C00036	1,1,1
R00344.b	C00008,C00009,C00036	1,1,1	C00002,C00022,C00288	1,1,1
R00345.a	C00009,C00036	1,1	C00001,C00074,C00011	1,1,1
R00345.b	C00001,C00074,C00011	1,1,1	C00009,C00036	1,1
R00346.a	C00013,C00036	1,1	C00009,C00074,C00011	1,1,1
R00346.b	C00009,C00074,C00011	1,1,1	C00013,C00036	1,1
R00347.a	C03961	1	C00036,C00014	1,1
R00347.b	C00036,C00014	1,1	C03961	1
R00348.a	C02362,C00001	1,1	C00036,C00014	1,1
R00348.b	C00036,C00014	1,1	C02362,C00001	1,1
R00350.a	C04115	1	C00036,C00022	1,1
R00350.b	C00036,C00022	1,1	C04115	1
R00351.a	C00158,C00010	1,1	C00024,C00001,C00036	1,1,1
R00351.b	C00024,C00001,C00036	1,1,1	C00158,C00010	1,1
R00353.a	C00083,C00022	1,1	C00024,C00036	1,1
R00353.b	C00024,C00036	1,1	C00083,C00022	1,1
R00354.a	C00566	1	C00024,C00036	1,1
R00354.b	C00024,C00036	1,1	C00566	1
R00355.a	C00049,C00026	1,1	C00036,C00025	1,1
R00355.b	C00036,C00025	1,1	C00049,C00026	1,1
R00363.a	C00036	1	C03981	1
R00363.b	C03981	1	C00036	1
R00365.a	C00037,C00001,C00003	1,1,1	C00048,C00014,C00004,C00080	1,1,1,1
R00365.b	C00048,C00014,C00004,C00080	1,1,1,1	C00037,C00001,C00003	1,1,1
R00367.a	C00019,C00037	1,1	C00021,C00213	1,1
R00367.b	C00021,C00213	1,1	C00019,C00037	1,1
R00368.a	C03790,C00003,C00001	1,1,1	C00037,C00022,C00004,C00080	1,1,1,1
R00368.b	C00037,C00022,C00004,C00080	1,1,1,1	C03790,C00003,C00001	1,1,1
R00369.a	C00041,C00048	1,1	C00022,C00037	1,1
R00369.b	C00022,C00037	1,1	C00041,C00048	1,1
R00371.a	C00024,C00037	1,1	C00010,C03508	1,1
R00371.b	C00010,C03508	1,1	C00024,C00037	1,1
R00372.a	C00037,C00026	1,1	C00048,C00025	1,1
R00372.b	C00048,C00025	1,1	C00037,C00026	1,1
R00373.a	C00037,C00036	1,1	C00048,C00049	1,1
R00373.b	C00048,C00049	1,1	C00037,C00036	1,1
R00396.a	C00041,C00003,C00001	1,1,1	C00022,C00014,C00004,C00080	1,1,1,1
R00396.b	C00022,C00014,C00004,C00080	1,1,1,1	C00041,C00003,C00001	1,1,1
R00397.a	C00049	1	C00041,C00011	1,1
R00397.b	C00041,C00011	1,1	C00049	1
R00398.a	C03210,C00003,C00001	1,1,1	C00041,C00022,C00004,C00080	1,1,1,1
R00398.b	C00041,C00022,C00004,C00080	1,1,1,1	C03210,C00003,C00001	1,1,1
R00399.a	C00133,C00024	1,1	C03341,C00010	1,1
R00399.b	C03341,C00010	1,1	C00133,C00024	1,1
R00400.a	C00041,C00036	1,1	C00022,C00049	1,1
R00400.b	C00022,C00049	1,1	C00041,C00036	1,1
R00401.a	C00041	1	C00133	1
R00401.b	C00133	1	C00041	1
R00402.a	C00042,C00003	1,1	C00122,C00004,C00080	1,1,1
R00402.b	C00122,C00004,C00080	1,1,1	C00042,C00003	1,1
R00405.a	C00002,C00042,C00010	1,1,1	C00008,C00009,C00091	1,1,1
R00405.b	C00008,C00009,C00091	1,1,1	C00002,C00042,C00010	1,1,1
R00406.a	C00091,C00149	1,1	C00042,C04348	1,1
R00406.b	C00042,C04348	1,1	C00091,C00149	1,1
R00407.a	C00091,C00001	1,1	C00010,C00042	1,1
R00407.b	C00010,C00042	1,1	C00091,C00001	1,1
R00409.a	C04593	1	C00022,C00042	1,1
R00409.b	C00022,C00042	1,1	C04593	1
R00410.a	C00091,C00164	1,1	C00042,C00332	1,1
R00410.b	C00042,C00332	1,1	C00091,C00164	1,1
R00411.a	C05931,C00001	1,1	C00025,C00042	1,1
R00411.b	C00025,C00042	1,1	C05931,C00001	1,1
R00414.a	C00043,C00001	1,1	C00645,C00015	1,1
R00414.b	C00645,C00015	1,1	C00043,C00001	1,1
R00416.a	C00075,C04501	1,1	C00013,C00043	1,1
R00416.b	C00013,C00043	1,1	C00075,C04501	1,1
R00418.a	C00043	1	C00203	1
R00418.b	C00203	1	C00043	1
R00420.a	C00043	1	C01170	1
R00420.b	C01170	1	C00043	1
R00421.a	C00043,C00003,C00001	1,2,1	C04573,C00004,C00080	1,2,2
R00421.b	C04573,C00004,C00080	1,2,2	C00043,C00003,C00001	1,2,1
R00426.a	C00044,C00001	1,1	C00144,C00013	1,1
R00426.b	C00144,C00013	1,1	C00044,C00001	1,1
R00428.a	C00044,C00001	1,1	C05922	1
R00428.b	C05922	1	C00044,C00001	1,1
R00429.a	C00002,C00044	1,1	C00020,C04494	1,1
R00429.b	C00020,C04494	1,1	C00002,C00044	1,1
R00430.a	C00044,C00022	1,1	C00035,C00074	1,1
R00430.b	C00035,C00074	1,1	C00044,C00022	1,1
R00431.a	C00044,C00036	1,1	C00035,C00074,C00011	1,1,1
R00431.b	C00035,C00074,C00011	1,1,1	C00044,C00036	1,1
R00434.a	C00044	1	C00942,C00013	1,1
R00434.b	C00942,C00013	1,1	C00044	1
R00445.a	C00047,C00003	1,1	C04092,C00014,C00004,C00080	1,1,1,1
R00445.b	C04092,C00014,C00004,C00080	1,1,1,1	C00047,C00003	1,1
R00446.a	C00047,C00003,C00001	1,1,1	C04076,C00004,C00014,C00080	1,1,1,1
R00446.b	C04076,C00004,C00014,C00080	1,1,1,1	C00047,C00003,C00001	1,1,1
R00451.a	C00680	1	C00047,C00011	1,1
R00451.b	C00047,C00011	1,1	C00680	1
R00452.a	C04020,C00006,C00001	1,1,1	C00047,C00022,C00005,C00080	1,1,1,1
R00452.b	C00047,C00022,C00005,C00080	1,1,1,1	C04020,C00006,C00001	1,1,1
R00453.a	C00047,C00022	1,1	C04076,C00041	1,1
R00453.b	C04076,C00041	1,1	C00047,C00022	1,1
R00457.a	C00047,C00026	1,1	C04076,C00025	1,1
R00457.b	C04076,C00025	1,1	C00047,C00026	1,1
R00458.a	C02727,C00001	1,1	C00033,C00047	1,1
R00458.b	C00033,C00047	1,1	C02727,C00001	1,1
R00460.a	C00047	1	C00739	1
R00460.b	C00739	1	C00047	1
R00461.a	C00047	1	C01142	1
R00461.b	C01142	1	C00047	1
R00462.a	C00047	1	C01672,C00011	1,1
R00462.b	C01672,C00011	1,1	C00047	1
R00463.a	C02837,C00001	1,1	C00047	1
R00463.b	C00047	1	C02837,C00001	1,1
R00465.a	C00160,C00006	1,1	C00048,C00005,C00080	1,1,1
R00465.b	C00048,C00005,C00080	1,1,1	C00160,C00006	1,1
R00468.a	C00048,C00010,C00006	1,1,1	C00313,C00005,C00080	1,1,1
R00468.b	C00313,C00005,C00080	1,1,1	C00048,C00010,C00006	1,1,1
R00469.a	C00603,C00001	1,1	C00048,C00014,C00011	1,2,1
R00469.b	C00048,C00014,C00011	1,2,1	C00603,C00001	1,1
R00470.a	C01127	1	C00022,C00048	1,1
R00470.b	C00022,C00048	1,1	C01127	1
R00471.a	C05946	1	C00022,C00048	1,1
R00471.b	C00022,C00048	1,1	C05946	1
R00472.a	C00149,C00010	1,1	C00024,C00001,C00048	1,1,1
R00472.b	C00024,C00001,C00048	1,1,1	C00149,C00010	1,1
R00473.a	C04348	1	C00024,C00048	1,1
R00473.b	C00024,C00048	1,1	C04348	1
R00474.a	C03217,C00011	1,1	C00026,C00048	1,1
R00474.b	C00026,C00048	1,1	C03217,C00011	1,1
R00477.a	C01990	1	C00036,C00048	1,1
R00477.b	C00036,C00048	1,1	C01990	1
R00478.a	C03961	1	C00037,C00048	1,1
R00478.b	C00037,C00048	1,1	C03961	1
R00479.a	C00311	1	C00042,C00048	1,1
R00479.b	C00042,C00048	1,1	C00311	1
R00480.a	C00002,C00049	1,1	C00008,C03082	1,1
R00480.b	C00008,C03082	1,1	C00002,C00049	1,1
R00482.a	C00002,C00049,C00014	1,1,1	C00008,C00009,C00152	1,1,1
R00482.b	C00008,C00009,C00152	1,1,1	C00002,C00049,C00014	1,1,1
R00483.a	C00002,C00049,C00014	1,1,1	C00020,C00013,C00152	1,1,1
R00483.b	C00020,C00013,C00152	1,1,1	C00002,C00049,C00014	1,1,1
R00484.a	C00438,C00001	1,1	C00049,C00011,C00014	1,1,1
R00484.b	C00049,C00011,C00014	1,1,1	C00438,C00001	1,1
R00485.a	C00152,C00001	1,1	C00049,C00014	1,1
R00485.b	C00049,C00014	1,1	C00152,C00001	1,1
R00488.a	C01042,C00001	1,1	C00033,C00049	1,1
R00488.b	C00033,C00049	1,1	C01042,C00001	1,1
R00489.a	C00049	1	C00099,C00011	1,1
R00489.b	C00099,C00011	1,1	C00049	1
R00490.a	C00049	1	C00122,C00014	1,1
R00490.b	C00122,C00014	1,1	C00049	1
R00491.a	C00049	1	C00402	1
R00491.b	C00402	1	C00049	1
R00494.a	C00051,C00001	1,1	C01419,C00025	1,1
R00494.b	C01419,C00025	1,1	C00051,C00001	1,1
R00497.a	C00002,C00669,C00037	1,1,1	C00008,C00009,C00051	1,1,1
R00497.b	C00008,C00009,C00051	1,1,1	C00002,C00669,C00037	1,1,1
R00499.a	C03174,C00001	1,1	C00051,C00042	1,1
R00499.b	C00051,C00042	1,1	C03174,C00001	1,1
R00502.a	C00075,C00446	1,1	C00013,C00052	1,1
R00502.b	C00013,C00052	1,1	C00075,C00446	1,1
R00504.a	C00052,C00043	1,1	C00105,C04739	1,1
R00504.b	C00105,C04739	1,1	C00052,C00043	1,1
R00505.a	C00052	1	C03733	1
R00505.b	C03733	1	C00052	1
R00507.a	C00053,C00001	1,1	C00059,C00054	1,1
R00507.b	C00059,C00054	1,1	C00053,C00001	1,1
R00508.a	C00053,C00001	1,1	C00224,C00009	1,1
R00508.b	C00224,C00009	1,1	C00053,C00001	1,1
R00509.a	C00002,C00224	1,1	C00008,C00053	1,1
R00509.b	C00008,C00053	1,1	C00002,C00224	1,1
R00510.a	C00055,C00001	1,1	C00380,C00117	1,1
R00510.b	C00380,C00117	1,1	C00055,C00001	1,1
R00511.a	C00055,C00001	1,1	C00475,C00009	1,1
R00511.b	C00475,C00009	1,1	C00055,C00001	1,1
R00512.a	C00002,C00055	1,1	C00008,C00112	1,1
R00512.b	C00008,C00112	1,1	C00002,C00055	1,1
R00513.a	C00002,C00475	1,1	C00008,C00055	1,1
R00513.b	C00008,C00055	1,1	C00002,C00475	1,1
R00514.a	C00112,C00001	1,1	C00055,C00009	1,1
R00514.b	C00055,C00009	1,1	C00112,C00001	1,1
R00515.a	C00063,C00001	1,1	C00055,C00013	1,1
R00515.b	C00055,C00013	1,1	C00063,C00001	1,1
R00516.a	C00075,C00475	1,1	C00015,C00055	1,1
R00516.b	C00015,C00055	1,1	C00075,C00475	1,1
R00517.a	C00044,C00475	1,1	C00035,C00055	1,1
R00517.b	C00035,C00055	1,1	C00044,C00475	1,1
R00518.a	C00002,C00058	1,1	C00008,C02405	1,1
R00518.b	C00008,C02405	1,1	C00002,C00058	1,1
R00519.a	C00058,C00003	1,1	C00080,C00011,C00004	1,1,1
R00519.b	C00080,C00011,C00004	1,1,1	C00058,C00003	1,1
R00521.a	C00798,C00001	1,1	C00010,C00058	1,1
R00521.b	C00010,C00058	1,1	C00798,C00001	1,1
R00522.a	C00209	1	C00058,C00011	1,1
R00522.b	C00058,C00011	1,1	C00209	1
R00524.a	C00488,C00001	1,1	C00058,C00014	1,1
R00524.b	C00058,C00014	1,1	C00488,C00001	1,1
R00525.a	C01045,C00001	1,1	C00058,C00025	1,1
R00525.b	C00058,C00025	1,1	C01045,C00001	1,1
R00526.a	C01044,C00001	1,1	C00058,C00049	1,1
R00526.b	C00058,C00049	1,1	C01044,C00001	1,1
R00527.a	C01031,C00001	1,1	C00058,C00051	1,1
R00527.b	C00058,C00051	1,1	C01031,C00001	1,1
R00529.a	C00002,C00059	1,1	C00013,C00224	1,1
R00529.b	C00013,C00224	1,1	C00002,C00059	1,1
R00530.a	C00008,C00059	1,1	C00009,C00224	1,1
R00530.b	C00009,C00224	1,1	C00008,C00059	1,1
R00531.a	C00224,C00001	1,1	C00020,C00059	1,1
R00531.b	C00020,C00059	1,1	C00224,C00001	1,1
R00532.a	C02703,C00001	1,1	C00022,C00014,C00059	1,1,1
R00532.b	C00022,C00014,C00059	1,1,1	C02703,C00001	1,1
R00534.a	C02827,C00001	1,1	C00031,C00059	1,1
R00534.b	C00031,C00059	1,1	C02827,C00001	1,1
R00535.a	C00053,C00951	1,1	C00054,C08357	1,1
R00535.b	C00054,C08357	1,1	C00053,C00951	1,1
R00536.a	C00053,C05299	1,1	C00054,C08358	1,1
R00536.b	C00054,C08358	1,1	C00053,C05299	1,1
R00537.a	C00053,C05302	1,1	C00054,C08359	1,1
R00537.b	C00054,C08359	1,1	C00053,C05302	1,1
R00548.a	C00061,C00001	1,1	C00255,C00009	1,1
R00548.b	C00255,C00009	1,1	C00061,C00001	1,1
R00549.a	C00002,C00255	1,1	C00008,C00061	1,1
R00549.b	C00008,C00061	1,1	C00002,C00255	1,1
R00550.a	C00103,C00255	1,1	C00031,C00061	1,1
R00550.b	C00031,C00061	1,1	C00103,C00255	1,1
R00551.a	C00062,C00001	1,1	C00077,C00086	1,1
R00551.b	C00077,C00086	1,1	C00062,C00001	1,1
R00552.a	C00062,C00001	1,1	C00327,C00014	1,1
R00552.b	C00327,C00014	1,1	C00062,C00001	1,1
R00554.a	C00002,C00062	1,1	C00008,C05945	1,1
R00554.b	C00008,C05945	1,1	C00002,C00062	1,1
R00562.a	C04137,C00003,C00001	1,1,1	C00062,C00022,C00004,C00080	1,1,1,1
R00562.b	C00062,C00022,C00004,C00080	1,1,1,1	C04137,C00003,C00001	1,1,1
R00563.a	C01682,C00006,C00001	1,1,1	C00062,C00026,C00005,C00080	1,1,1,1
R00563.b	C00062,C00026,C00005,C00080	1,1,1,1	C01682,C00006,C00001	1,1,1
R00565.a	C00062,C00037	1,1	C00077,C00581	1,1
R00565.b	C00077,C00581	1,1	C00062,C00037	1,1
R00566.a	C00062	1	C00179,C00011	1,1
R00566.b	C00179,C00011	1,1	C00062	1
R00567.a	C00062	1	C00792	1
R00567.b	C00792	1	C00062	1
R00568.a	C00063,C00001	1,1	C00075,C00014	1,1
R00568.b	C00075,C00014	1,1	C00063,C00001	1,1
R00569.a	C00063,C00001	1,1	C00112,C00009	1,1
R00569.b	C00112,C00009	1,1	C00063,C00001	1,1
R00570.a	C00002,C00112	1,1	C00008,C00063	1,1
R00570.b	C00008,C00063	1,1	C00002,C00112	1,1
R00571.a	C00002,C00075,C00014	1,1,1	C00008,C00009,C00063	1,1,1
R00571.b	C00008,C00009,C00063	1,1,1	C00002,C00075,C00014	1,1,1
R00572.a	C00063,C00022	1,1	C00112,C00074	1,1
R00572.b	C00112,C00074	1,1	C00063,C00022	1,1
R00573.a	C00002,C00075,C00064,C00001	1,1,1,1	C00008,C00009,C00063,C00025	1,1,1,1
R00573.b	C00008,C00009,C00063,C00025	1,1,1,1	C00002,C00075,C00064,C00001	1,1,1,1
R00574.a	C00063	1	C00941,C00013	1,1
R00574.b	C00941,C00013	1,1	C00063	1
R00576.a	C00064,C00022	1,1	C00940,C00041	1,1
R00576.b	C00940,C00041	1,1	C00064,C00022	1,1
R00579.a	C00064	1	C00819	1
R00579.b	C00819	1	C00064	1
R00581.a	C00065,C00003,C00001	1,1,1	C00168,C00014,C00004,C00080	1,1,1,1
R00581.b	C00168,C00014,C00004,C00080	1,1,1,1	C00065,C00003,C00001	1,1,1
R00582.a	C01005,C00001	1,1	C00065,C00009	1,1
R00582.b	C00065,C00009	1,1	C01005,C00001	1,1
R00584.a	C00013,C00065	1,1	C00009,C01005	1,1
R00584.b	C00009,C01005	1,1	C00013,C00065	1,1
R00585.a	C00065,C00022	1,1	C00168,C00041	1,1
R00585.b	C00168,C00041	1,1	C00065,C00022	1,1
R00586.a	C00065,C00024	1,1	C00979,C00010	1,1
R00586.b	C00979,C00010	1,1	C00065,C00024	1,1
R00588.a	C00065,C00048	1,1	C00168,C00037	1,1
R00588.b	C00168,C00037	1,1	C00065,C00048	1,1
R00589.a	C00065	1	C00740	1
R00589.b	C00740	1	C00065	1
R00590.a	C00065	1	C02218,C00001	1,1
R00590.b	C02218,C00001	1,1	C00065	1
R00602.a	C00132,C00027	1,1	C00067,C00001	1,2
R00602.b	C00067,C00001	1,2	C00132,C00027	1,1
R00603.a	C02271,C00001	1,1	C00067,C01327	1,2
R00603.b	C00067,C01327	1,2	C02271,C00001	1,1
R00604.a	C00067,C00003,C00001	1,1,1	C00058,C00004,C00080	1,1,1
R00604.b	C00058,C00004,C00080	1,1,1	C00067,C00003,C00001	1,1,1
R00605.a	C00132,C00003	1,1	C00067,C00004,C00080	1,1,1
R00605.b	C00067,C00004,C00080	1,1,1	C00132,C00003	1,1
R00614.a	C00067,C00001	2,1	C00058,C00132	1,1
R00614.b	C00058,C00132	1,1	C00067,C00001	2,1
R00615.a	C00068,C00001	1,1	C01081,C00009	1,1
R00615.b	C01081,C00009	1,1	C00068,C00001	1,1
R00616.a	C00002,C00068	1,1	C00008,C03028	1,1
R00616.b	C00008,C03028	1,1	C00002,C00068	1,1
R00617.a	C00002,C01081	1,1	C00008,C00068	1,1
R00617.b	C00008,C00068	1,1	C00002,C01081	1,1
R00618.a	C03028,C00001	1,1	C00068,C00009	1,1
R00618.b	C00068,C00009	1,1	C03028,C00001	1,1
R00619.a	C00002,C00378	1,1	C00020,C00068	1,1
R00619.b	C00020,C00068	1,1	C00002,C00378	1,1
R00621.a	C00026,C00068	1,1	C05381,C00011	1,1
R00621.b	C05381,C00011	1,1	C00026,C00068	1,1
R00647.a	C00072	1	C03289	1
R00647.b	C03289	1	C00072	1
R00650.a	C00019,C00155	1,1	C00021,C00073	1,1
R00650.b	C00021,C00073	1,1	C00019,C00155	1,1
R00651.a	C01077,C00409	1,1	C00073,C00033	1,1
R00651.b	C00073,C00033	1,1	C01077,C00409	1,1
R00652.a	C00073,C00048	1,1	C01180,C00037	1,1
R00652.b	C01180,C00037	1,1	C00073,C00048	1,1
R00653.a	C03145,C00001	1,1	C00058,C00073	1,1
R00653.b	C00058,C00073	1,1	C03145,C00001	1,1
R00655.a	C00073	1	C00855	1
R00655.b	C00855	1	C00073	1
R00656.a	C00073	1	C03354,C00011	1,1
R00656.b	C03354,C00011	1,1	C00073	1
R00658.a	C00631	1	C00074,C00001	1,1
R00658.b	C00074,C00001	1,1	C00631	1
R00659.a	C00075,C00022	1,1	C00015,C00074	1,1
R00659.b	C00015,C00074	1,1	C00075,C00022	1,1
R00660.a	C00074,C00043	1,1	C04631,C00009	1,1
R00660.b	C04631,C00009	1,1	C00074,C00043	1,1
R00661.a	C00074	1	C02798	1
R00661.b	C02798	1	C00074	1
R00662.a	C00075,C00001	1,1	C00105,C00013	1,1
R00662.b	C00105,C00013	1,1	C00075,C00001	1,1
R00664.a	C00512,C00077	2,1	C00010,C03712	2,1
R00664.b	C00010,C03712	2,1	C00512,C00077	2,1
R00665.a	C00327,C00001	1,1	C00077,C00011,C00014	1,1,1
R00665.b	C00077,C00011,C00014	1,1,1	C00327,C00001	1,1
R00666.a	C04210,C00006,C00001	1,1,1	C00077,C00022,C00005,C00080	1,1,1,1
R00666.b	C00077,C00022,C00005,C00080	1,1,1,1	C04210,C00006,C00001	1,1,1
R00667.a	C00077,C00026	1,1	C01165,C00025	1,1
R00667.b	C01165,C00025	1,1	C00077,C00026	1,1
R00669.a	C00437,C00001	1,1	C00033,C00077	1,1
R00669.b	C00033,C00077	1,1	C00437,C00001	1,1
R00670.a	C00077	1	C00134,C00011	1,1
R00670.b	C00134,C00011	1,1	C00077	1
R00671.a	C00077	1	C00148,C00014	1,1
R00671.b	C00148,C00014	1,1	C00077	1
R00672.a	C00077	1	C00515	1
R00672.b	C00515	1	C00077	1
R00675.a	C00078,C00003,C00001	1,1,1	C00331,C00014,C00004,C00080	1,1,1,1
R00675.b	C00331,C00014,C00004,C00080	1,1,1,1	C00078,C00003,C00001	1,1,1
R00676.a	C00078,C00006,C00001	1,1,1	C00331,C00014,C00005,C00080	1,1,1,1
R00676.b	C00331,C00014,C00005,C00080	1,1,1,1	C00078,C00006,C00001	1,1,1
R00682.a	C00977,C00001	1,1	C00078,C00014	1,1
R00682.b	C00078,C00014	1,1	C00977,C00001	1,1
R00685.a	C00078	1	C00398,C00011	1,1
R00685.b	C00398,C00011	1,1	C00078	1
R00688.a	C00079,C00001,C00003	1,1,1	C00166,C00014,C00004,C00080	1,1,1,1
R00688.b	C00166,C00014,C00004,C00080	1,1,1,1	C00079,C00001,C00003	1,1,1
R00691.a	C00826	1	C00079,C00001,C00011	1,1,1
R00691.b	C00079,C00001,C00011	1,1,1	C00826	1
R00693.a	C00024,C00079	1,1	C00010,C03519	1,1
R00693.b	C00010,C03519	1,1	C00024,C00079	1,1
R00694.a	C00079,C00026	1,1	C00166,C00025	1,1
R00694.b	C00166,C00025	1,1	C00079,C00026	1,1
R00695.a	C00049,C00166	1,1	C00036,C00079	1,1
R00695.b	C00036,C00079	1,1	C00049,C00166	1,1
R00697.a	C00079	1	C00423,C00014	1,1
R00697.b	C00423,C00014	1,1	C00079	1
R00699.a	C00079	1	C05332,C00011	1,1
R00699.b	C05332,C00011	1,1	C00079	1
R00700.a	C00282,C00003	1,1	C00004,C00080	1,1
R00700.b	C00004,C00080	1,1	C00282,C00003	1,1
R00702.a	C00448	2	C00013,C03428	1,1
R00702.b	C00013,C03428	1,1	C00448	2
R00703.a	C00186,C00003	1,1	C00022,C00004,C00080	1,1,1
R00703.b	C00022,C00004,C00080	1,1,1	C00186,C00003	1,1
R00704.a	C00256,C00003	1,1	C00022,C00004,C00080	1,1,1
R00704.b	C00022,C00004,C00080	1,1,1	C00256,C00003	1,1
R00705.a	C00222,C00010,C00003	1,1,1	C00024,C00011,C00004,C00080	1,1,1,1
R00705.b	C00024,C00011,C00004,C00080	1,1,1,1	C00222,C00010,C00003	1,1,1
R00706.a	C00222,C00010,C00006	1,1,1	C00024,C00011,C00005,C00080	1,1,1,1
R00706.b	C00024,C00011,C00005,C00080	1,1,1,1	C00222,C00010,C00006	1,1,1
R00709.a	C00311,C00003	1,1	C00026,C00011,C00004,C00080	1,1,1,1
R00709.b	C00026,C00011,C00004,C00080	1,1,1,1	C00311,C00003	1,1
R00710.a	C00084,C00003,C00001	1,1,1	C00033,C00004,C00080	1,1,1
R00710.b	C00033,C00004,C00080	1,1,1	C00084,C00003,C00001	1,1,1
R00711.a	C00084,C00006,C00001	1,1,1	C00033,C00005,C00080	1,1,1
R00711.b	C00033,C00005,C00080	1,1,1	C00084,C00006,C00001	1,1,1
R00713.a	C00232,C00003,C00001	1,1,1	C00042,C00004,C00080	1,1,1
R00713.b	C00042,C00004,C00080	1,1,1	C00232,C00003,C00001	1,1,1
R00714.a	C00232,C00006,C00001	1,1,1	C00042,C00005,C00080	1,1,1
R00714.b	C00042,C00005,C00080	1,1,1	C00232,C00006,C00001	1,1,1
R00715.a	C00449,C00003,C00001	1,1,1	C00047,C00026,C00004,C00080	1,1,1,1
R00715.b	C00047,C00026,C00004,C00080	1,1,1,1	C00449,C00003,C00001	1,1,1
R00716.a	C00449,C00006,C00001	1,1,1	C00047,C00026,C00005,C00080	1,1,1,1
R00716.b	C00047,C00026,C00005,C00080	1,1,1,1	C00449,C00006,C00001	1,1,1
R00717.a	C00160,C00003	1,1	C00048,C00004,C00080	1,1,1
R00717.b	C00048,C00004,C00080	1,1,1	C00160,C00003	1,1
R00719.a	C00081,C00001	1,1	C00104,C00009	1,1
R00719.b	C00104,C00009	1,1	C00081,C00001	1,1
R00720.a	C00081,C00001	1,1	C00130,C00013	1,1
R00720.b	C00130,C00013	1,1	C00081,C00001	1,1
R00722.a	C00002,C00104	1,1	C00008,C00081	1,1
R00722.b	C00008,C00081	1,1	C00002,C00104	1,1
R00723.a	C03614,C00001	1,1	C00081,C00009	1,1
R00723.b	C00081,C00009	1,1	C03614,C00001	1,1
R00724.a	C00081,C00022	1,1	C00104,C00074	1,1
R00724.b	C00104,C00074	1,1	C00081,C00022	1,1
R00725.a	C00081,C00031	1,1	C00104,C00092	1,1
R00725.b	C00104,C00092	1,1	C00081,C00031	1,1
R00726.a	C00081,C00036	1,1	C00104,C00074,C00011	1,1,1
R00726.b	C00104,C00074,C00011	1,1,1	C00081,C00036	1,1
R00728.a	C00082,C00001	1,1	C00146,C00022,C00014	1,1,1
R00728.b	C00146,C00022,C00014	1,1,1	C00082,C00001	1,1
R00732.a	C00826,C00003	1,1	C00082,C00011,C00004,C00080	1,1,1,1
R00732.b	C00082,C00011,C00004,C00080	1,1,1,1	C00826,C00003	1,1
R00733.a	C00826,C00006	1,1	C00082,C00011,C00005,C00080	1,1,1,1
R00733.b	C00082,C00011,C00005,C00080	1,1,1,1	C00826,C00006	1,1
R00734.a	C00082,C00026	1,1	C01179,C00025	1,1
R00734.b	C01179,C00025	1,1	C00082,C00026	1,1
R00735.a	C00002,C00082,C00062	1,1,1	C00020,C00013,C02993	1,1,1
R00735.b	C00020,C00013,C02993	1,1,1	C00002,C00082,C00062	1,1,1
R00736.a	C00082	1	C00483,C00011	1,1
R00736.b	C00483,C00011	1,1	C00082	1
R00737.a	C00082	1	C00811,C00014	1,1
R00737.b	C00811,C00014	1,1	C00082	1
R00739.a	C00082	1	C04368	1
R00739.b	C04368	1	C00082	1
R00740.a	C00222,C00010,C00006	1,1,1	C00083,C00005,C00080	1,1,1
R00740.b	C00083,C00005,C00080	1,1,1	C00222,C00010,C00006	1,1,1
R00743.a	C00024,C00383	1,1	C00033,C00083	1,1
R00743.b	C00033,C00083	1,1	C00024,C00383	1,1
R00746.a	C00469,C00006	1,1	C00084,C00005,C00080	1,1,1
R00746.b	C00084,C00005,C00080	1,1,1	C00469,C00006	1,1
R00747.a	C03167,C00001	1,1	C00084,C00009	1,1
R00747.b	C00084,C00009	1,1	C03167,C00001	1,1
R00748.a	C00346,C00001	1,1	C00084,C00014,C00009	1,1,1
R00748.b	C00084,C00014,C00009	1,1,1	C00346,C00001	1,1
R00749.a	C00189	1	C00084,C00014	1,1
R00749.b	C00084,C00014	1,1	C00189	1
R00750.a	C00084,C00022	1,1	C03589	1
R00750.b	C03589	1	C00084,C00022	1,1
R00751.a	C00188	1	C00037,C00084	1,1
R00751.b	C00037,C00084	1,1	C00188	1
R00753.a	C00186	1	C00058,C00084	1,1
R00753.b	C00058,C00084	1,1	C00186	1
R00754.a	C00469,C00003	1,1	C00084,C00004,C00080	1,1,1
R00754.b	C00084,C00004,C00080	1,1,1	C00469,C00003	1,1
R00755.a	C00084,C00068	1,1	C05125	1
R00755.b	C05125	1	C00084,C00068	1,1
R00756.a	C00002,C00085	1,1	C00008,C00354	1,1
R00756.b	C00008,C00354	1,1	C00002,C00085	1,1
R00758.a	C00644,C00003	1,1	C00085,C00004,C00080	1,1,1
R00758.b	C00085,C00004,C00080	1,1,1	C00644,C00003	1,1
R00760.a	C00002,C00095	1,1	C00008,C00085	1,1
R00760.b	C00008,C00085	1,1	C00002,C00095	1,1
R00761.a	C00085,C00009	1,1	C00227,C00279,C00001	1,1,1
R00761.b	C00227,C00279,C00001	1,1,1	C00085,C00009	1,1
R00762.a	C00354,C00001	1,1	C00085,C00009	1,1
R00762.b	C00085,C00009	1,1	C00354,C00001	1,1
R00763.a	C00665,C00001	1,1	C00085,C00009	1,1
R00763.b	C00085,C00009	1,1	C00665,C00001	1,1
R00764.a	C00013,C00085	1,1	C00009,C00354	1,1
R00764.b	C00009,C00354	1,1	C00013,C00085	1,1
R00765.a	C00352,C00001	1,1	C00085,C00014	1,1
R00765.b	C00085,C00014	1,1	C00352,C00001	1,1
R00766.a	C00029,C00085	1,1	C00015,C02591	1,1
R00766.b	C00015,C02591	1,1	C00029,C00085	1,1
R00767.a	C00063,C00085	1,1	C00112,C00354	1,1
R00767.b	C00112,C00354	1,1	C00063,C00085	1,1
R00768.a	C00064,C00085	1,1	C00025,C00352	1,1
R00768.b	C00025,C00352	1,1	C00064,C00085	1,1
R00769.a	C00075,C00085	1,1	C00015,C00354	1,1
R00769.b	C00015,C00354	1,1	C00075,C00085	1,1
R00770.a	C00081,C00085	1,1	C00104,C00354	1,1
R00770.b	C00104,C00354	1,1	C00081,C00085	1,1
R00771.a	C00092	1	C00085	1
R00771.b	C00085	1	C00092	1
R00772.a	C00275	1	C00085	1
R00772.b	C00085	1	C00275	1
R00774.a	C00002,C00086,C00288	1,1,1	C00008,C00009,C01010	1,1,1
R00774.b	C00008,C00009,C01010	1,1,1	C00002,C00086,C00288	1,1,1
R00775.a	C00581,C00001	1,1	C00037,C00086	1,1
R00775.b	C00037,C00086	1,1	C00581,C00001	1,1
R00776.a	C00603	1	C00048,C00086	1,1
R00776.b	C00048,C00086	1,1	C00603	1
R00777.a	C03139,C00001	1,1	C00049,C00086	1,1
R00777.b	C00049,C00086	1,1	C03139,C00001	1,1
R00782.a	C00097,C00001	1,1	C00283,C00022,C00014	1,1,1
R00782.b	C00283,C00022,C00014	1,1,1	C00097,C00001	1,1
R00787.a	C00014,C00003,C00001	1,3,2	C00088,C00004,C00080	1,3,3
R00787.b	C00088,C00004,C00080	1,3,3	C00014,C00003,C00001	1,3,2
R00801.a	C00089,C00001	1,1	C00095,C00031	1,1
R00801.b	C00095,C00031	1,1	C00089,C00001	1,1
R00802.a	C00089,C00001	1,1	C02336,C00267	1,1
R00802.b	C02336,C00267	1,1	C00089,C00001	1,1
R00803.a	C00089,C00009	1,1	C00095,C00103	1,1
R00803.b	C00095,C00103	1,1	C00089,C00009	1,1
R00805.a	C02591,C00001	1,1	C00089,C00009	1,1
R00805.b	C00089,C00009	1,1	C02591,C00001	1,1
R00806.a	C00029,C00095	1,1	C00015,C00089	1,1
R00806.b	C00015,C00089	1,1	C00029,C00095	1,1
R00807.a	C00089,C00016	1,1	C05731,C01352	1,1
R00807.b	C05731,C01352	1,1	C00089,C00016	1,1
R00809.a	C00052,C00089	1,1	C00015,C03848	1,1
R00809.b	C00015,C03848	1,1	C00052,C00089	1,1
R00810.a	C00089	1	C01742	1
R00810.b	C01742	1	C00089	1
R00812.a	C04091,C00003	1,1	C00090,C00004,C00080	1,1,1
R00812.b	C00090,C00004,C00080	1,1,1	C04091,C00003	1,1
R00813.a	C06321,C00003	1,1	C00090,C00004,C00011,C00080	1,1,1,1
R00813.b	C00090,C00004,C00011,C00080	1,1,1,1	C06321,C00003	1,1
R00821.a	C00196	1	C00090,C00011	1,1
R00821.b	C00090,C00011	1,1	C00196	1
R00822.a	C00230	1	C00090,C00011	1,1
R00822.b	C00090,C00011	1,1	C00230	1
R00827.a	C00019,C00090	1,1	C00021,C01502	1,1
R00827.b	C00021,C01502	1,1	C00019,C00090	1,1
R00829.a	C00091,C00024	1,1	C00010,C02232	1,1
R00829.b	C00010,C02232	1,1	C00091,C00024	1,1
R00830.a	C00091,C00037	1,1	C00430,C00010,C00011	1,1,1
R00830.b	C00430,C00010,C00011	1,1,1	C00091,C00037	1,1
R00832.a	C00091,C00062	1,1	C00010,C03296	1,1
R00832.b	C00010,C03296	1,1	C00091,C00062	1,1
R00833.a	C01213	1	C00091	1
R00833.b	C00091	1	C01213	1
R00835.a	C00092,C00006	1,1	C01236,C00005,C00080	1,1,1
R00835.b	C01236,C00005,C00080	1,1,1	C00092,C00006	1,1
R00836.a	C00029,C00092	1,1	C00015,C00689	1,1
R00836.b	C00015,C00689	1,1	C00029,C00092	1,1
R00837.a	C00001,C00689	1,1	C00031,C00092	1,1
R00837.b	C00031,C00092	1,1	C00001,C00689	1,1
R00838.a	C00001,C02995	1,1	C00031,C00092	1,1
R00838.b	C00031,C00092	1,1	C00001,C02995	1,1
R00839.a	C04534,C00001	1,1	C00031,C00092	1,1
R00839.b	C00031,C00092	1,1	C04534,C00001	1,1
R00842.a	C00093,C00003	1,1	C00111,C00004,C00080	1,1,1
R00842.b	C00111,C00004,C00080	1,1,1	C00093,C00003	1,1
R00844.a	C00093,C00006	1,1	C00111,C00005,C00080	1,1,1
R00844.b	C00111,C00005,C00080	1,1,1	C00093,C00006	1,1
R00845.a	C00093,C00006	1,1	C00118,C00005,C00080	1,1,1
R00845.b	C00118,C00005,C00080	1,1,1	C00093,C00006	1,1
R00847.a	C00002,C00116	1,1	C00008,C00093	1,1
R00847.b	C00008,C00093	1,1	C00002,C00116	1,1
R00848.a	C00093,C00016	1,1	C00111,C01352	1,1
R00848.b	C00111,C01352	1,1	C00093,C00016	1,1
R00850.a	C00093,C00031	1,1	C00116,C00092	1,1
R00850.b	C00116,C00092	1,1	C00093,C00031	1,1
R00853.a	C00052,C00093	1,1	C00015,C04641	1,1
R00853.b	C00015,C04641	1,1	C00052,C00093	1,1
R00854.a	C00052,C00093	1,1	C00015,C04703	1,1
R00854.b	C00015,C04703	1,1	C00052,C00093	1,1
R00856.a	C00063,C00093	1,1	C00013,C00513	1,1
R00856.b	C00013,C00513	1,1	C00063,C00093	1,1
R00858.a	C00283,C00006,C00001	1,3,3	C00094,C00005,C00080	1,3,3
R00858.b	C00094,C00005,C00080	1,3,3	C00283,C00006,C00001	1,3,3
R00863.a	C00606	1	C00041,C09306	1,1
R00863.b	C00041,C09306	1,1	C00606	1
R00864.a	C00094,C00087	1,1	C00320	1
R00864.b	C00320	1	C00094,C00087	1,1
R00866.a	C00002,C00095	1,1	C00008,C01094	1,1
R00866.b	C00008,C01094	1,1	C00002,C00095	1,1
R00867.a	C00002,C00095	1,1	C00008,C05345	1,1
R00867.b	C00008,C05345	1,1	C00002,C00095	1,1
R00868.a	C00392,C00003	1,1	C00095,C00004,C00080	1,1,1
R00868.b	C00095,C00004,C00080	1,1,1	C00392,C00003	1,1
R00870.a	C00392,C00006	1,1	C00095,C00005,C00080	1,1,1
R00870.b	C00095,C00005,C00080	1,1,1	C00392,C00006	1,1
R00871.a	C10906,C00006	1,1	C00273,C00005,C00080	1,1,1
R00871.b	C00273,C00005,C00080	1,1,1	C10906,C00006	1,1
R00874.a	C00095,C00031	1,1	C00198,C00794	1,1
R00874.b	C00198,C00794	1,1	C00095,C00031	1,1
R00875.a	C00794,C00003	1,1	C00095,C00004,C00080	1,1,1
R00875.b	C00095,C00004,C00080	1,1,1	C00794,C00003	1,1
R00876.a	C00081,C00095	1,1	C00104,C00085	1,1
R00876.b	C00104,C00085	1,1	C00081,C00095	1,1
R00877.a	C00159	1	C00095	1
R00877.b	C00095	1	C00159	1
R00878.a	C00267	1	C00095	1
R00878.b	C00095	1	C00267	1
R00880.a	C00096,C00001,C00003	1,1,2	C00976,C00004,C00080	1,2,2
R00880.b	C00976,C00004,C00080	1,2,2	C00096,C00001,C00003	1,1,2
R00881.a	C00096,C00001	1,1	C00144,C00636	1,1
R00881.b	C00144,C00636	1,1	C00096,C00001	1,1
R00883.a	C00035,C00636	1,1	C00009,C00096	1,1
R00883.b	C00009,C00096	1,1	C00035,C00636	1,1
R00885.a	C00044,C00636	1,1	C00013,C00096	1,1
R00885.b	C00013,C00096	1,1	C00044,C00636	1,1
R00888.a	C00096	1	C01222,C00001	1,1
R00888.b	C01222,C00001	1,1	C00096	1
R00891.a	C00065,C00283	1,1	C00097,C00001	1,1
R00891.b	C00097,C00001	1,1	C00065,C00283	1,1
R00892.a	C00097,C00003	2,1	C00491,C00080,C00004	1,1,1
R00892.b	C00491,C00080,C00004	1,1,1	C00097,C00003	2,1
R00894.a	C00002,C00025,C00097	1,1,1	C00008,C00009,C00669	1,1,1
R00894.b	C00008,C00009,C00669	1,1,1	C00002,C00025,C00097	1,1,1
R00895.a	C00097,C00026	1,1	C00957,C00025	1,1
R00895.b	C00957,C00025	1,1	C00097,C00026	1,1
R00896.a	C00097,C00026	1,1	C00957,C00302	1,1
R00896.b	C00957,C00302	1,1	C00097,C00026	1,1
R00897.a	C00979,C00283	1,1	C00097,C00033	1,1
R00897.b	C00097,C00033	1,1	C00979,C00283	1,1
R00899.a	C01419,C00001	1,1	C00097,C00037	1,1
R00899.b	C00097,C00037	1,1	C01419,C00001	1,1
R00900.a	C00097,C00051,C00006	1,1,1	C05526,C00005	1,1
R00900.b	C05526,C00005	1,1	C00097,C00051,C00006	1,1,1
R00901.a	C00097,C00094	1,1	C00283,C00506	1,1
R00901.b	C00283,C00506	1,1	C00097,C00094	1,1
R00903.a	C00097	1	C00793	1
R00903.b	C00793	1	C00097	1
R00904.a	C05665,C00003,C00001	1,1,1	C00099,C00004,C00080	1,1,1
R00904.b	C00099,C00004,C00080	1,1,1	C05665,C00003,C00001	1,1,1
R00905.a	C02642,C00001	1,1	C00099,C00011,C00014	1,1,1
R00905.b	C00099,C00011,C00014	1,1,1	C02642,C00001	1,1
R00906.a	C02207,C00003,C00001	1,1,1	C00099,C00022,C00004,C00080	1,1,1,1
R00906.b	C00099,C00022,C00004,C00080	1,1,1,1	C02207,C00003,C00001	1,1,1
R00907.a	C00041,C00222	1,1	C00022,C00099	1,1
R00907.b	C00022,C00099	1,1	C00041,C00222	1,1
R00908.a	C00099,C00026	1,1	C00222,C00025	1,1
R00908.b	C00222,C00025	1,1	C00099,C00026	1,1
R00909.a	C01073,C00001	1,1	C00033,C00099	1,1
R00909.b	C00033,C00099	1,1	C01073,C00001	1,1
R00911.a	C05341,C00001	1,1	C00099,C00047	1,1
R00911.b	C00099,C00047	1,1	C05341,C00001	1,1
R00913.a	C03065,C00001	1,1	C00099,C00086	1,1
R00913.b	C00099,C00086	1,1	C03065,C00001	1,1
R00919.a	C00100,C00006	1,1	C00894,C00005,C00080	1,1,1
R00919.b	C00894,C00005,C00080	1,1,1	C00100,C00006	1,1
R00920.a	C00002,C00163,C00010	1,1,1	C00008,C00009,C00100	1,1,1
R00920.b	C00008,C00009,C00100	1,1,1	C00002,C00163,C00010	1,1,1
R00921.a	C00100,C00009	1,1	C02876,C00010	1,1
R00921.b	C02876,C00010	1,1	C00100,C00009	1,1
R00922.a	C00349,C00010,C00003	1,1,1	C00100,C00011,C00004,C00080	1,1,1,1
R00922.b	C00100,C00011,C00004,C00080	1,1,1,1	C00349,C00010,C00003	1,1,1
R00923.a	C00683	1	C00100,C00011	1,1
R00923.b	C00100,C00011	1,1	C00683	1
R00926.a	C05983,C00010	1,1	C00020,C00100	1,1
R00926.b	C00020,C00100	1,1	C05983,C00010	1,1
R00927.a	C00100,C00024	1,1	C00010,C03344	1,1
R00927.b	C00010,C03344	1,1	C00100,C00024	1,1
R00928.a	C00024,C00163	1,1	C00033,C00100	1,1
R00928.b	C00033,C00100	1,1	C00024,C00163	1,1
R00930.a	C00683,C00022	1,1	C00100,C00036	1,1
R00930.b	C00100,C00036	1,1	C00683,C00022	1,1
R00931.a	C02225,C00010	1,1	C00100,C00036,C00001	1,1,1
R00931.b	C00100,C00036,C00001	1,1,1	C02225,C00010	1,1
R00932.a	C02630,C00010	1,1	C00100,C00001,C00048	1,1,1
R00932.b	C00100,C00001,C00048	1,1,1	C02630,C00010	1,1
R00934.a	C00100,C00048	1,1	C06027	1
R00934.b	C06027	1	C00100,C00048	1,1
R00935.a	C06002,C00010,C00003	1,1,1	C00100,C00011,C00004,C00080	1,1,1,1
R00935.b	C00100,C00011,C00004,C00080	1,1,1,1	C06002,C00010,C00003	1,1,1
R00936.a	C00101,C00003	1,1	C00415,C00004,C00080	1,1,1
R00936.b	C00415,C00004,C00080	1,1,1	C00101,C00003	1,1
R00939.a	C00101,C00006	1,1	C00415,C00005,C00080	1,1,1
R00939.b	C00415,C00005,C00080	1,1,1	C00101,C00006	1,1
R00942.a	C00002,C00101,C00025	1,1,1	C00008,C00009,C09332	1,1,1
R00942.b	C00008,C00009,C09332	1,1,1	C00002,C00101,C00025	1,1,1
R00943.a	C00101,C00058,C00002	1,1,1	C00008,C00009,C00234	1,1,1
R00943.b	C00008,C00009,C00234	1,1,1	C00101,C00058,C00002	1,1,1
R00944.a	C00234,C00001	1,1	C00058,C00101	1,1
R00944.b	C00058,C00101	1,1	C00234,C00001	1,1
R00945.a	C00143,C00037,C00001	1,1,1	C00101,C00065	1,1
R00945.b	C00101,C00065	1,1	C00143,C00037,C00001	1,1,1
R00946.a	C00440,C00155	1,1	C00101,C00073	1,1
R00946.b	C00101,C00073	1,1	C00440,C00155	1,1
R00947.a	C00103,C00001	1,1	C00267,C00009	1,1
R00947.b	C00267,C00009	1,1	C00103,C00001	1,1
R00948.a	C00002,C00103	1,1	C00013,C00498	1,1
R00948.b	C00013,C00498	1,1	C00002,C00103	1,1
R00949.a	C00002,C00103	1,1	C00008,C01231	1,1
R00949.b	C00008,C01231	1,1	C00002,C00103	1,1
R00951.a	C00498,C00001	1,1	C00020,C00103	1,1
R00951.b	C00020,C00103	1,1	C00498,C00001	1,1
R00952.a	C00185,C00009	1,1	C00103,C00031	1,1
R00952.b	C00103,C00031	1,1	C00185,C00009	1,1
R00953.a	C02048,C00009	1,1	C00031,C00103	1,1
R00953.b	C00031,C00103	1,1	C02048,C00009	1,1
R00954.a	C00044,C00103	1,1	C00013,C00394	1,1
R00954.b	C00013,C00394	1,1	C00044,C00103	1,1
R00955.a	C00029,C00446	1,1	C00103,C00052	1,1
R00955.b	C00103,C00052	1,1	C00029,C00446	1,1
R00956.a	C00063,C00103	1,1	C00013,C00501	1,1
R00956.b	C00013,C00501	1,1	C00063,C00103	1,1
R00957.a	C00103,C00001	2,1	C00208,C00009	1,2
R00957.b	C00208,C00009	1,2	C00103,C00001	2,1
R00959.a	C00103	1	C00668	1
R00959.b	C00668	1	C00103	1
R00960.a	C00103	2	C01231,C00031	1,1
R00960.b	C01231,C00031	1,1	C00103	2
R00961.a	C00104,C00001	1,1	C00130,C00009	1,1
R00961.b	C00130,C00009	1,1	C00104,C00001	1,1
R00962.a	C00081,C00475	1,1	C00104,C00055	1,1
R00962.b	C00104,C00055	1,1	C00081,C00475	1,1
R00963.a	C00105,C00001	1,1	C00299,C00009	1,1
R00963.b	C00299,C00009	1,1	C00105,C00001	1,1
R00964.a	C00002,C00299	1,1	C00008,C00105	1,1
R00964.b	C00008,C00105	1,1	C00002,C00299	1,1
R00965.a	C01103	1	C00105,C00011	1,1
R00965.b	C00105,C00011	1,1	C01103	1
R00966.a	C00105,C00013	1,1	C00106,C00119	1,1
R00966.b	C00106,C00119	1,1	C00105,C00013	1,1
R00967.a	C00075,C00299	1,1	C00015,C00105	1,1
R00967.b	C00015,C00105	1,1	C00075,C00299	1,1
R00968.a	C00044,C00299	1,1	C00035,C00105	1,1
R00968.b	C00035,C00105	1,1	C00044,C00299	1,1
R00969.a	C06198,C00001	1,1	C00075,C00105	1,1
R00969.b	C00075,C00105	1,1	C06198,C00001	1,1
R00970.a	C00081,C00299	1,1	C00104,C00105	1,1
R00970.b	C00104,C00105	1,1	C00081,C00299	1,1
R00973.a	C03030	1	C00106,C00011	1,1
R00973.b	C00106,C00011	1,1	C03030	1
R00974.a	C00380,C00001	1,1	C00106,C00014	1,1
R00974.b	C00106,C00014	1,1	C00380,C00001	1,1
R00977.a	C00429,C00003	1,1	C00106,C00004,C00080	1,1,1
R00977.b	C00106,C00004,C00080	1,1,1	C00429,C00003	1,1
R00978.a	C00429,C00006	1,1	C00106,C00005,C00080	1,1,1
R00978.b	C00106,C00005,C00080	1,1,1	C00429,C00006	1,1
R00982.a	C00002,C00108,C00010	1,1,1	C00020,C00013,C02247	1,1,1
R00982.b	C00020,C00013,C02247	1,1,1	C00002,C00108,C00010	1,1,1
R00985.a	C00251,C00014	1,1	C00108,C00022,C00001	1,1,1
R00985.b	C00108,C00022,C00001	1,1,1	C00251,C00014	1,1
R00986.a	C00251,C00064	1,1	C00108,C00022,C00025	1,1,1
R00986.b	C00108,C00022,C00025	1,1,1	C00251,C00064	1,1
R00987.a	C00328,C00001	1,1	C00108,C00041	1,1
R00987.b	C00108,C00041	1,1	C00328,C00001	1,1
R00988.a	C05653,C00001	1,1	C00058,C00108	1,1
R00988.b	C00058,C00108	1,1	C05653,C00001	1,1
R00989.a	C00083,C00108	1,1	C00010,C03147	1,1
R00989.b	C00010,C03147	1,1	C00083,C00108	1,1
R00990.a	C00108	1	C00292,C00011	1,1
R00990.b	C00292,C00011	1,1	C00108	1
R00994.a	C00109,C00011,C00004,C00080	1,1,1,1	C06032,C00003	1,1
R00994.b	C06032,C00003	1,1	C00109,C00011,C00004,C00080	1,1,1,1
R00995.a	C06030	1	C00109,C00011	1,1
R00995.b	C00109,C00011	1,1	C06030	1
R00999.a	C01118,C00001	1,1	C00109,C00042,C00014	1,1,1
R00999.b	C00109,C00042,C00014	1,1,1	C01118,C00001	1,1
R01000.a	C05984,C00003	1,1	C00109,C00004,C00080	1,1,1
R01000.b	C00109,C00004,C00080	1,1,1	C05984,C00003	1,1
R01010.a	C00111,C00001	1,1	C00184,C00009	1,1
R01010.b	C00184,C00009	1,1	C00111,C00001	1,1
R01011.a	C00002,C00184	1,1	C00008,C00111	1,1
R01011.b	C00008,C00111	1,1	C00002,C00184	1,1
R01012.a	C00074,C00184	1,1	C00022,C00111	1,1
R01012.b	C00022,C00111	1,1	C00074,C00184	1,1
R01014.a	C03394	1	C00111,C00067	1,1
R01014.b	C00111,C00067	1,1	C03394	1
R01015.a	C00118	1	C00111	1
R01015.b	C00111	1	C00118	1
R01016.a	C00111	1	C00546,C00009	1,1
R01016.b	C00546,C00009	1,1	C00111	1
R01019.a	C00113,C00084,C00001	1,1,1	C01359,C00033	1,1
R01019.b	C01359,C00033	1,1	C00113,C00084,C00001	1,1,1
R01026.a	C01996,C00001	1,1	C00114,C00033	1,1
R01026.b	C00114,C00033	1,1	C01996,C00001	1,1
R01027.a	C00053,C00114	1,1	C00054,C00919	1,1
R01027.b	C00054,C00919	1,1	C00053,C00114	1,1
R01028.a	C00919,C00001	1,1	C00114,C00059	1,1
R01028.b	C00114,C00059	1,1	C00919,C00001	1,1
R01030.a	C00670,C00001	1,1	C00114,C00093	1,1
R01030.b	C00114,C00093	1,1	C00670,C00001	1,1
R01031.a	C02634,C00001	1,1	C00022,C01327,C00014	1,1,1
R01031.b	C00022,C01327,C00014	1,1,1	C02634,C00001	1,1
R01034.a	C00116,C00003	1,1	C00184,C00004,C00080	1,1,1
R01034.b	C00184,C00004,C00080	1,1,1	C00116,C00003	1,1
R01036.a	C00116,C00003	1,1	C00577,C00004,C00080	1,1,1
R01036.b	C00577,C00004,C00080	1,1,1	C00116,C00003	1,1
R01041.a	C00116,C00006	1,1	C00577,C00005,C00080	1,1,1
R01041.b	C00577,C00005,C00080	1,1,1	C00116,C00006	1,1
R01043.a	C02979,C00001	1,1	C00116,C00009	1,1
R01043.b	C00116,C00009	1,1	C02979,C00001	1,1
R01044.a	C00013,C00116	1,1	C00009,C00623	1,1
R01044.b	C00009,C00623	1,1	C00013,C00116	1,1
R01047.a	C00116	1	C00969,C00001	1,1
R01047.b	C00969,C00001	1,1	C00116	1
R01049.a	C00002,C00117	1,1	C00020,C00119	1,1
R01049.b	C00020,C00119	1,1	C00002,C00117	1,1
R01050.a	C00002,C00117	1,1	C00008,C01151	1,1
R01050.b	C00008,C01151	1,1	C00002,C00117	1,1
R01051.a	C00002,C00121	1,1	C00008,C00117	1,1
R01051.b	C00008,C00117	1,1	C00002,C00121	1,1
R01052.a	C00008,C00117	1,1	C00009,C00301	1,1
R01052.b	C00009,C00301	1,1	C00008,C00117	1,1
R01053.a	C00002,C00117,C00014	1,1,1	C00008,C00009,C03090	1,1,1
R01053.b	C00008,C00009,C03090	1,1,1	C00002,C00117,C00014	1,1,1
R01054.a	C00301,C00001	1,1	C00020,C00117	1,1
R01054.b	C00020,C00117	1,1	C00301,C00001	1,1
R01055.a	C00106,C00117	1,1	C01168,C00001	1,1
R01055.b	C01168,C00001	1,1	C00106,C00117	1,1
R01056.a	C00117	1	C00199	1
R01056.b	C00199	1	C00117	1
R01057.a	C00620	1	C00117	1
R01057.b	C00117	1	C00620	1
R01058.a	C00118,C00006,C00001	1,1,1	C00197,C00005,C00080	1,1,1
R01058.b	C00197,C00005,C00080	1,1,1	C00118,C00006,C00001	1,1,1
R01059.a	C00002,C00577	1,1	C00008,C00118	1,1
R01059.b	C00008,C00118	1,1	C00002,C00577	1,1
R01061.a	C00118,C00009,C00003	1,1,1	C00236,C00004,C00080	1,1,1
R01061.b	C00236,C00004,C00080	1,1,1	C00118,C00009,C00003	1,1,1
R01063.a	C00118,C00009,C00006	1,1,1	C00236,C00005,C00080	1,1,1
R01063.b	C00236,C00005,C00080	1,1,1	C00118,C00009,C00006	1,1,1
R01064.a	C01286	1	C00022,C00118	1,1
R01064.b	C00022,C00118	1,1	C01286	1
R01066.a	C00673	1	C00118,C00084	1,1
R01066.b	C00118,C00084	1,1	C00673	1
R01067.a	C00085,C00118	1,1	C00279,C00231	1,1
R01067.b	C00279,C00231	1,1	C00085,C00118	1,1
R01068.a	C00354	1	C00111,C00118	1,1
R01068.b	C00111,C00118	1,1	C00354	1
R01069.a	C03785	1	C00111,C00118	1,1
R01069.b	C00111,C00118	1,1	C03785	1
R01070.a	C05378	1	C00111,C00118	1,1
R01070.b	C00111,C00118	1,1	C05378	1
R01071.a	C02739,C00013	1,1	C00002,C00119	1,1
R01071.b	C00002,C00119	1,1	C02739,C00013	1,1
R01072.a	C03090,C00013,C00025	1,1,1	C00064,C00119,C00001	1,1,1
R01072.b	C00064,C00119,C00001	1,1,1	C03090,C00013,C00025	1,1,1
R01073.a	C04302,C00013	1,1	C00108,C00119	1,1
R01073.b	C00108,C00119	1,1	C04302,C00013	1,1
R01074.a	C00002,C00120	1,1	C00013,C05921	1,1
R01074.b	C00013,C05921	1,1	C00002,C00120	1,1
R01079.a	C00121,C00006,C00001	1,1,1	C01685,C00005,C00080	1,1,1
R01079.b	C01685,C00005,C00080	1,1,1	C00121,C00006,C00001	1,1,1
R01081.a	C00121	1	C00309	1
R01081.b	C00309	1	C00121	1
R01082.a	C00149	1	C00122,C00001	1,1
R01082.b	C00122,C00001	1,1	C00149	1
R01083.a	C03794	1	C00122,C00020	1,1
R01083.b	C00122,C00020	1,1	C03794	1
R01085.a	C02514,C00001	1,1	C00122,C00022	1,1
R01085.b	C00122,C00022	1,1	C02514,C00001	1,1
R01086.a	C03406	1	C00122,C00062	1,1
R01086.b	C00122,C00062	1,1	C03406	1
R01087.a	C01384	1	C00122	1
R01087.b	C00122	1	C01384	1
R01088.a	C00123,C00001,C00003	1,1,1	C00233,C00014,C00004,C00080	1,1,1,1
R01088.b	C00233,C00014,C00004,C00080	1,1,1,1	C00123,C00001,C00003	1,1,1
R01089.a	C00024,C00123	1,1	C00010,C02710	1,1
R01089.b	C00010,C02710	1,1	C00024,C00123	1,1
R01090.a	C00123,C00026	1,1	C00233,C00025	1,1
R01090.b	C00233,C00025	1,1	C00123,C00026	1,1
R01091.a	C00123	1	C02486	1
R01091.b	C02486	1	C00123	1
R01092.a	C00002,C00984	1,1	C00008,C00446	1,1
R01092.b	C00008,C00446	1,1	C00002,C00984	1,1
R01093.a	C00124,C00004,C00080	1,1,1	C01697,C00003	1,1
R01093.b	C01697,C00003	1,1	C00124,C00004,C00080	1,1,1
R01095.a	C00124,C00005,C00080	1,1,1	C01697,C00006	1,1
R01095.b	C01697,C00006	1,1	C00124,C00005,C00080	1,1,1
R01096.a	C00124,C00006	1,1	C02669,C00005,C00080	1,1,1
R01096.b	C02669,C00005,C00080	1,1,1	C00124,C00006	1,1
R01100.a	C00243,C00001	1,1	C00031,C00124	1,1
R01100.b	C00031,C00124	1,1	C00243,C00001	1,1
R01101.a	C05402,C00001	1,1	C00124,C00031	1,1
R01101.b	C00124,C00031	1,1	C05402,C00001	1,1
R01103.a	C00492,C00001	1,1	C00124,C00089	1,1
R01103.b	C00124,C00089	1,1	C00492,C00001	1,1
R01104.a	C05401,C00001	1,1	C00124,C00116	1,1
R01104.b	C00124,C00116	1,1	C05401,C00001	1,1
R01109.a	C01420,C00051	1,2	C00127,C00736	1,2
R01109.b	C00127,C00736	1,2	C01420,C00051	1,2
R01110.a	C20788,C00051	1,2	C00127,C05330	1,2
R01110.b	C00127,C05330	1,2	C20788,C00051	1,2
R01111.a	C00010,C00127	1,1	C00920,C00051	1,1
R01111.b	C00920,C00051	1,1	C00010,C00127	1,1
R01113.a	C00491,C00051	1,2	C00127,C00097	1,2
R01113.b	C00127,C00097	1,2	C00491,C00051	1,2
R01117.a	C00063,C00270	1,1	C00013,C00128	1,1
R01117.b	C00013,C00128	1,1	C00063,C00270	1,1
R01121.a	C00002,C01143	1,1	C00008,C00009,C00129,C00011	1,1,1,1
R01121.b	C00008,C00009,C00129,C00011	1,1,1,1	C00002,C01143	1,1
R01123.a	C00129	1	C00235	1
R01123.b	C00235	1	C00129	1
R01126.a	C00130,C00001	1,1	C00294,C00009	1,1
R01126.b	C00294,C00009	1,1	C00130,C00001	1,1
R01127.a	C00130,C00001	1,1	C04734	1
R01127.b	C04734	1	C00130,C00001	1,1
R01128.a	C00130,C00001	1,1	C00262,C00117	1,1
R01128.b	C00262,C00117	1,1	C00130,C00001	1,1
R01130.a	C00130,C00003,C00001	1,1,1	C00655,C00004,C00080	1,1,1
R01130.b	C00655,C00004,C00080	1,1,1	C00130,C00003,C00001	1,1,1
R01131.a	C00002,C00294	1,1	C00008,C00130	1,1
R01131.b	C00008,C00130	1,1	C00002,C00294	1,1
R01132.a	C00130,C00013	1,1	C00262,C00119	1,1
R01132.b	C00262,C00119	1,1	C00130,C00013	1,1
R01134.a	C00130,C00014,C00006	1,1,1	C00144,C00005,C00080	1,1,1
R01134.b	C00144,C00005,C00080	1,1,1	C00130,C00014,C00006	1,1,1
R01135.a	C00044,C00130,C00049	1,1,1	C00035,C00009,C03794	1,1,1
R01135.b	C00035,C00009,C03794	1,1,1	C00044,C00130,C00049	1,1,1
R01137.a	C00002,C00206	1,1	C00008,C00131	1,1
R01137.b	C00008,C00131	1,1	C00002,C00206	1,1
R01138.a	C00131,C00022	1,1	C00206,C00074	1,1
R01138.b	C00206,C00074	1,1	C00131,C00022	1,1
R01139.a	C00131,C00031	1,1	C00206,C00092	1,1
R01139.b	C00206,C00092	1,1	C00131,C00031	1,1
R01140.a	C00131,C00095	1,1	C00206,C00085	1,1
R01140.b	C00206,C00085	1,1	C00131,C00095	1,1
R01144.a	C03716,C00001	1,1	C00036,C00132	1,1
R01144.b	C00036,C00132	1,1	C03716,C00001	1,1
R01145.a	C02704,C00001	1,1	C00132,C00059	1,1
R01145.b	C00132,C00059	1,1	C02704,C00001	1,1
R01148.a	C00133,C00026	1,1	C00022,C00217	1,1
R01148.b	C00022,C00217	1,1	C00133,C00026	1,1
R01149.a	C00133,C00064	1,1	C00014,C03738	1,1
R01149.b	C00014,C03738	1,1	C00133,C00064	1,1
R01150.a	C00002,C00133	1,2	C00008,C00009,C00993	1,1,1
R01150.b	C00008,C00009,C00993	1,1,1	C00002,C00133	1,2
R01152.a	C00436,C00001	1,1	C00134,C00011,C00014	1,1,1
R01152.b	C00134,C00011,C00014	1,1,1	C00436,C00001	1,1
R01154.a	C00024,C00134	1,1	C00010,C02714	1,1
R01154.b	C00010,C02714	1,1	C00024,C00134	1,1
R01155.a	C00134,C00026	1,1	C00555,C00025	1,1
R01155.b	C00555,C00025	1,1	C00134,C00026	1,1
R01156.a	C02714,C00001	1,1	C00033,C00134	1,1
R01156.b	C00033,C00134	1,1	C02714,C00001	1,1
R01157.a	C00179,C00001	1,1	C00134,C00086	1,1
R01157.b	C00134,C00086	1,1	C00179,C00001	1,1
R01160.a	C00024,C00135	1,1	C00010,C02997	1,1
R01160.b	C00010,C02997	1,1	C00024,C00135	1,1
R01161.a	C00135,C00026	1,1	C03277,C00025	1,1
R01161.b	C03277,C00025	1,1	C00135,C00026	1,1
R01163.a	C01929,C00001,C00003	1,1,1	C00135,C00004,C00080	1,1,1
R01163.b	C00135,C00004,C00080	1,1,1	C01929,C00001,C00003	1,1,1
R01167.a	C00135	1	C00388,C00011	1,1
R01167.b	C00388,C00011	1,1	C00135	1
R01168.a	C00135	1	C00785,C00014	1,1
R01168.b	C00785,C00014	1,1	C00135	1
R01171.a	C00136,C00003	1,1	C00877,C00004,C00080	1,1,1
R01171.b	C00877,C00004,C00080	1,1,1	C00136,C00003	1,1
R01172.a	C01412,C00010,C00003	1,1,1	C00136,C00004,C00080	1,1,1
R01172.b	C00136,C00004,C00080	1,1,1	C01412,C00010,C00003	1,1,1
R01173.a	C01412,C00010,C00006	1,1,1	C00136,C00005,C00080	1,1,1
R01173.b	C00136,C00005,C00080	1,1,1	C01412,C00010,C00006	1,1,1
R01174.a	C00136,C00009	1,1	C00010,C02527	1,1
R01174.b	C00010,C02527	1,1	C00136,C00009	1,1
R01175.a	C00136,C00016	1,1	C01352,C00877	1,1
R01175.b	C01352,C00877	1,1	C00136,C00016	1,1
R01176.a	C00002,C00246,C00010	1,1,1	C00020,C00013,C00136	1,1,1
R01176.b	C00020,C00013,C00136	1,1,1	C00002,C00246,C00010	1,1,1
R01177.a	C00024,C00136	1,1	C00010,C05269	1,1
R01177.b	C00010,C05269	1,1	C00024,C00136	1,1
R01179.a	C00136,C00033	1,1	C00246,C00024	1,1
R01179.b	C00246,C00024	1,1	C00136,C00033	1,1
R01180.a	C01989,C00010	1,1	C00136,C00001,C00048	1,1,1
R01180.b	C00136,C00001,C00048	1,1,1	C01989,C00010	1,1
R01181.a	C00630	1	C00136	1
R01181.b	C00136	1	C00630	1
R01183.a	C00137,C00003	1,1	C00691,C00004,C00080	1,1,1
R01183.b	C00691,C00004,C00080	1,1,1	C00137,C00003	1,1
R01185.a	C01177,C00001	1,1	C00137,C00009	1,1
R01185.b	C00137,C00009	1,1	C01177,C00001	1,1
R01186.a	C03546,C00001	1,1	C00137,C00009	1,1
R01186.b	C00137,C00009	1,1	C03546,C00001	1,1
R01187.a	C04006,C00001	1,1	C00137,C00009	1,1
R01187.b	C00137,C00009	1,1	C04006,C00001	1,1
R01188.a	C00019,C00137	1,1	C00021,C03659	1,1
R01188.b	C00021,C03659	1,1	C00019,C00137	1,1
R01189.a	C00019,C00137	1,1	C00021,C03660	1,1
R01189.b	C00021,C03660	1,1	C00019,C00137	1,1
R01194.a	C01235,C00001	1,1	C00137,C00124	1,1
R01194.b	C00137,C00124	1,1	C01235,C00001	1,1
R01200.a	C00140,C00001	1,1	C00329,C00033	1,1
R01200.b	C00329,C00033	1,1	C00140,C00001	1,1
R01201.a	C00002,C00140	1,1	C00008,C00357	1,1
R01201.b	C00008,C00357	1,1	C00002,C00140	1,1
R01202.a	C20328,C00003,C00001	1,1,1	C01133,C00004,C00080	1,1,1
R01202.b	C01133,C00004,C00080	1,1,1	C20328,C00003,C00001	1,1,1
R01204.a	C00024,C00329	1,1	C00010,C00140	1,1
R01204.b	C00010,C00140	1,1	C00024,C00329	1,1
R01207.a	C00140	1	C00645	1
R01207.b	C00645	1	C00140	1
R01209.a	C04039	1	C00141,C00001	1,1
R01209.b	C00141,C00001	1,1	C04039	1
R01211.a	C01088,C00003	1,1	C00141,C00011,C00004,C00080	1,1,1,1
R01211.b	C00141,C00011,C00004,C00080	1,1,1,1	C01088,C00003	1,1
R01212.a	C00183,C00006,C00001	1,1,1	C00141,C00014,C00005,C00080	1,1,1,1
R01212.b	C00141,C00014,C00005,C00080	1,1,1,1	C00183,C00006,C00001	1,1,1
R01213.a	C02504,C00010	1,1	C00024,C00141,C00001	1,1,1
R01213.b	C00024,C00141,C00001	1,1,1	C02504,C00010	1,1
R01214.a	C00183,C00026	1,1	C00141,C00025	1,1
R01214.b	C00141,C00025	1,1	C00183,C00026	1,1
R01215.a	C00183,C00022	1,1	C00141,C00041	1,1
R01215.b	C00141,C00041	1,1	C00183,C00022	1,1
R01216.a	C00966	1	C00141,C00067	1,1
R01216.b	C00141,C00067	1,1	C00966	1
R01220.a	C00143,C00006	1,1	C00445,C00005	1,1
R01220.b	C00445,C00005	1,1	C00143,C00006	1,1
R01224.a	C00440,C00006	1,1	C00143,C00005,C00080	1,1,1
R01224.b	C00143,C00005,C00080	1,1,1	C00440,C00006	1,1
R01225.a	C00143,C00133,C00001	1,1,1	C00101,C02115	1,1
R01225.b	C00101,C02115	1,1	C00143,C00133,C00001	1,1,1
R01227.a	C00144,C00001	1,1	C00387,C00009	1,1
R01227.b	C00387,C00009	1,1	C00144,C00001	1,1
R01228.a	C00002,C00387	1,1	C00008,C00144	1,1
R01228.b	C00008,C00144	1,1	C00002,C00387	1,1
R01229.a	C00144,C00013	1,1	C00242,C00119	1,1
R01229.b	C00242,C00119	1,1	C00144,C00013	1,1
R01230.a	C00002,C00655,C00014	1,1,1	C00020,C00013,C00144	1,1,1
R01230.b	C00020,C00013,C00144	1,1,1	C00002,C00655,C00014	1,1,1
R01231.a	C00002,C00655,C00064,C00001	1,1,1,1	C00020,C00013,C00144,C00025	1,1,1,1
R01231.b	C00020,C00013,C00144,C00025	1,1,1,1	C00002,C00655,C00064,C00001	1,1,1,1
R01232.a	C01261,C00001	1,1	C00044,C00144	1,1
R01232.b	C00044,C00144	1,1	C01261,C00001	1,1
R01234.a	C00942,C00001	1,1	C00144	1
R01234.b	C00144	1	C00942,C00001	1,1
R01238.a	C00156	1	C00146,C00011	1,1
R01238.b	C00146,C00011	1,1	C00156	1
R01239.a	C00019,C00146	1,1	C00021,C01403	1,1
R01239.b	C00021,C01403	1,1	C00019,C00146	1,1
R01240.a	C00029,C15584	1,1	C00015,C03097	1,1
R01240.b	C00015,C03097	1,1	C00029,C15584	1,1
R01241.a	C00146,C00033	1,1	C00548,C00001	1,1
R01241.b	C00548,C00001	1,1	C00146,C00033	1,1
R01242.a	C00053,C15584	1,1	C00054,C00850	1,1
R01242.b	C00054,C00850	1,1	C00053,C15584	1,1
R01243.a	C00850,C00001	1,1	C15584,C00059	1,1
R01243.b	C15584,C00059	1,1	C00850,C00001	1,1
R01244.a	C00147,C00001	1,1	C00262,C00014	1,1
R01244.b	C00262,C00014	1,1	C00147,C00001	1,1
R01245.a	C00212,C00001	1,1	C00147,C00121	1,1
R01245.b	C00147,C00121	1,1	C00212,C00001	1,1
R01246.a	C00148,C00003	1,1	C03564,C00004,C00080	1,1,1
R01246.b	C03564,C00004,C00080	1,1,1	C00148,C00003	1,1
R01248.a	C00148,C00003	1,1	C03912,C00004,C00080	1,1,1
R01248.b	C03912,C00004,C00080	1,1,1	C00148,C00003	1,1
R01249.a	C00148,C00006	1,1	C03564,C00005,C00080	1,1,1
R01249.b	C03564,C00005,C00080	1,1,1	C00148,C00006	1,1
R01251.a	C00148,C00006	1,1	C03912,C00005,C00080	1,1,1
R01251.b	C03912,C00005,C00080	1,1,1	C00148,C00006	1,1
R01255.a	C00148	1	C00763	1
R01255.b	C00763	1	C00148	1
R01256.a	C00002,C00149,C00010	1,1,1	C00008,C00009,C04348	1,1,1
R01256.b	C00008,C00009,C04348	1,1,1	C00002,C00149,C00010	1,1,1
R01257.a	C00149,C00016	1,1	C00036,C01352	1,1
R01257.b	C00036,C01352	1,1	C00149,C00016	1,1
R01266.a	C04540,C00001	1,1	C00140,C00152	1,1
R01266.b	C00140,C00152	1,1	C04540,C00001	1,1
R01268.a	C00153,C00001	1,1	C00253,C00014	1,1
R01268.b	C00253,C00014	1,1	C00153,C00001	1,1
R01270.a	C00455,C00001	1,1	C00153,C00117	1,1
R01270.b	C00153,C00117	1,1	C00455,C00001	1,1
R01271.a	C00455,C00013	1,1	C00153,C00119	1,1
R01271.b	C00153,C00119	1,1	C00455,C00013	1,1
R01273.a	C03150,C00001	1,1	C00153,C00121	1,1
R01273.b	C00153,C00121	1,1	C03150,C00001	1,1
R01277.a	C00517,C00010,C00003	1,1,1	C00154,C00004,C00080	1,1,1
R01277.b	C00154,C00004,C00080	1,1,1	C00517,C00010,C00003	1,1,1
R01278.a	C00154,C00006	1,1	C05272,C00005,C00080	1,1,1
R01278.b	C05272,C00005,C00080	1,1,1	C00154,C00006	1,1
R01279.a	C00154,C00016	1,1	C05272,C01352	1,1
R01279.b	C05272,C01352	1,1	C00154,C00016	1,1
R01280.a	C00002,C00249,C00010	1,1,1	C00020,C00154,C00013	1,1,1
R01280.b	C00020,C00154,C00013	1,1,1	C00002,C00249,C00010	1,1,1
R01281.a	C00154,C00065	1,1	C02934,C00010,C00011	1,1,1
R01281.b	C02934,C00010,C00011	1,1,1	C00154,C00065	1,1
R01286.a	C02291,C00001	1,1	C00155,C00014,C00022	1,1,1
R01286.b	C00155,C00014,C00022	1,1,1	C02291,C00001	1,1
R01287.a	C01077,C00283	1,1	C00155,C00033	1,1
R01287.b	C00155,C00033	1,1	C01077,C00283	1,1
R01288.a	C01118,C00283	1,1	C00155,C00042	1,1
R01288.b	C00155,C00042	1,1	C01118,C00283	1,1
R01289.a	C00065,C00155	1,1	C00542,C00001	1,1
R01289.b	C00542,C00001	1,1	C00065,C00155	1,1
R01291.a	C03539	1	C11838,C00155	1,1
R01291.b	C11838,C00155	1,1	C03539	1
R01292.a	C01817,C00051	1,2	C00155,C00127	2,1
R01292.b	C00155,C00127	2,1	C01817,C00051	1,2
R01293.a	C00633,C00003,C00001	1,1,1	C00156,C00004,C00080	1,1,1
R01293.b	C00156,C00004,C00080	1,1,1	C00633,C00003,C00001	1,1,1
R01294.a	C00633,C00006,C00001	1,1,1	C00156,C00005,C00080	1,1,1
R01294.b	C00156,C00005,C00080	1,1,1	C00633,C00006,C00001	1,1,1
R01300.a	C00002,C00156,C00010	1,1,1	C00020,C00013,C02949	1,1,1
R01300.b	C00020,C00013,C02949	1,1,1	C00002,C00156,C00010	1,1,1
R01301.a	C02949,C00001	1,1	C00156,C00010	1,1
R01301.b	C00156,C00010	1,1	C02949,C00001	1,1
R01302.a	C00156,C00022	1,1	C00251	1
R01302.b	C00251	1	C00156,C00022	1,1
R01304.a	C00029,C00156	1,1	C00015,C03993	1,1
R01304.b	C00015,C03993	1,1	C00029,C00156	1,1
R01307.a	C02370,C00001	1,1	C00156,C00698,C00080	1,1,1
R01307.b	C00156,C00698,C00080	1,1,1	C02370,C00001	1,1
R01322.a	C00002,C00158,C00010	1,1,1	C00008,C00009,C00566	1,1,1
R01322.b	C00008,C00009,C00566	1,1,1	C00002,C00158,C00010	1,1,1
R01323.a	C00024,C00158	1,1	C00033,C00566	1,1
R01323.b	C00033,C00566	1,1	C00024,C00158	1,1
R01325.a	C00158	1	C00417,C00001	1,1
R01325.b	C00417,C00001	1,1	C00158	1
R01326.a	C00002,C00159	1,1	C00008,C00275	1,1
R01326.b	C00008,C00275	1,1	C00002,C00159	1,1
R01327.a	C00081,C00159	1,1	C00104,C00275	1,1
R01327.b	C00104,C00275	1,1	C00081,C00159	1,1
R01329.a	C05400,C00001	1,1	C00159,C00124	1,1
R01329.b	C00159,C00124	1,1	C05400,C00001	1,1
R01330.a	C00131,C00159	1,1	C00206,C00275	1,1
R01330.b	C00206,C00275	1,1	C00131,C00159	1,1
R01333.a	C00266,C00003,C00001	1,1,1	C00160,C00004,C00080	1,1,1
R01333.b	C00160,C00004,C00080	1,1,1	C00266,C00003,C00001	1,1,1
R01334.a	C00988,C00001	1,1	C00160,C00009	1,1
R01334.b	C00160,C00009	1,1	C00988,C00001	1,1
R01336.a	C03600	1	C00122,C00160	1,1
R01336.b	C00122,C00160	1,1	C03600	1
R01353.a	C00002,C00163	1,1	C00008,C02876	1,1
R01353.b	C00008,C02876	1,1	C00002,C00163	1,1
R01354.a	C00002,C00163	1,1	C00013,C05983	1,1
R01354.b	C00013,C05983	1,1	C00002,C00163	1,1
R01355.a	C03652	1	C00163,C00022	1,1
R01355.b	C00163,C00022	1,1	C03652	1
R01357.a	C00002,C00164,C00010	1,1,1	C00020,C00013,C00332	1,1,1
R01357.b	C00020,C00013,C00332	1,1,1	C00002,C00164,C00010	1,1,1
R01358.a	C00332,C00001	1,1	C00164,C00010	1,1
R01358.b	C00164,C00010	1,1	C00332,C00001	1,1
R01359.a	C00332,C00033	1,1	C00164,C00024	1,1
R01359.b	C00164,C00024	1,1	C00332,C00033	1,1
R01360.a	C00356	1	C00024,C00164	1,1
R01360.b	C00024,C00164	1,1	C00356	1
R01361.a	C01089,C00003	1,1	C00164,C00004,C00080	1,1,1
R01361.b	C00164,C00004,C00080	1,1,1	C01089,C00003	1,1
R01364.a	C00164,C00122	1,1	C01061,C00001	1,1
R01364.b	C01061,C00001	1,1	C00164,C00122	1,1
R01365.a	C00136,C00164	1,1	C00246,C00332	1,1
R01365.b	C00246,C00332	1,1	C00136,C00164	1,1
R01366.a	C00164	1	C00207,C00011	1,1
R01366.b	C00207,C00011	1,1	C00164	1
R01367.a	C00164	1	C06144,C00001	1,1
R01367.b	C06144,C00001	1,1	C00164	1
R01370.a	C05607,C00003	1,1	C00166,C00004,C00080	1,1,1
R01370.b	C00166,C00004,C00080	1,1,1	C05607,C00003	1,1
R01371.a	C05607,C00006	1,1	C00166,C00005,C00080	1,1,1
R01371.b	C00166,C00005,C00080	1,1,1	C05607,C00006	1,1
R01373.a	C00254	1	C00166,C00001,C00011	1,1,1
R01373.b	C00166,C00001,C00011	1,1,1	C00254	1
R01377.a	C00166	1	C00601,C00011	1,1
R01377.b	C00601,C00011	1,1	C00166	1
R01381.a	C00075,C05385	1,1	C00013,C00167	1,1
R01381.b	C00013,C00167	1,1	C00075,C05385	1,1
R01384.a	C00167	1	C00190,C00011	1,1
R01384.b	C00190,C00011	1,1	C00167	1
R01385.a	C00167	1	C00617	1
R01385.b	C00617	1	C00167	1
R01387.a	C00167	1	C02330	1
R01387.b	C02330	1	C00167	1
R01388.a	C00258,C00003	1,1	C00168,C00004,C00080	1,1,1
R01388.b	C00168,C00004,C00080	1,1,1	C00258,C00003	1,1
R01390.a	C00168,C00011	1,1	C00975	1
R01390.b	C00975	1	C00168,C00011	1,1
R01392.a	C00258,C00006	1,1	C00168,C00005,C00080	1,1,1
R01392.b	C00168,C00005,C00080	1,1,1	C00258,C00006	1,1
R01393.a	C00168	1	C00266,C00011	1,1
R01393.b	C00266,C00011	1,1	C00168	1
R01394.a	C00168	1	C01146	1
R01394.b	C01146	1	C00168	1
R01396.a	C00169,C00047	1,1	C00009,C02427	1,1
R01396.b	C00009,C02427	1,1	C00169,C00047	1,1
R01397.a	C00169,C00049	1,1	C00009,C00438	1,1
R01397.b	C00009,C00438	1,1	C00169,C00049	1,1
R01398.a	C00169,C00077	1,1	C00009,C00327	1,1
R01398.b	C00009,C00327	1,1	C00169,C00077	1,1
R01399.a	C00169,C00134	1,1	C00009,C00436	1,1
R01399.b	C00009,C00436	1,1	C00169,C00134	1,1
R01401.a	C00170,C00001	1,1	C00147,C03089	1,1
R01401.b	C00147,C03089	1,1	C00170,C00001	1,1
R01402.a	C00170,C00009	1,1	C00147,C04188	1,1
R01402.b	C00147,C04188	1,1	C00170,C00009	1,1
R01411.a	C02376,C00001	1,1	C00178,C00014	1,1
R01411.b	C00178,C00014	1,1	C02376,C00001	1,1
R01414.a	C00906,C00003	1,1	C00178,C00004,C00080	1,1,1
R01414.b	C00178,C00004,C00080	1,1,1	C00906,C00003	1,1
R01415.a	C21028,C00006	1,1	C00178,C00005,C00080	1,1,1
R01415.b	C00178,C00005,C00080	1,1,1	C21028,C00006	1,1
R01416.a	C00179,C00001	1,1	C00436,C00014	1,1
R01416.b	C00436,C00014	1,1	C00179,C00001	1,1
R01417.a	C00002,C00179	1,1	C00008,C02726	1,1
R01417.b	C00008,C02726	1,1	C00002,C00179	1,1
R01418.a	C00179,C00086	1,1	C03047,C00001	1,1
R01418.b	C03047,C00001	1,1	C00179,C00086	1,1
R01419.a	C00261,C00003,C00001	1,1,1	C00180,C00004,C00080	1,1,1
R01419.b	C00180,C00004,C00080	1,1,1	C00261,C00003,C00001	1,1,1
R01420.a	C00261,C00006,C00001	1,1,1	C00180,C00005,C00080	1,1,1
R01420.b	C00180,C00005,C00080	1,1,1	C00261,C00006,C00001	1,1,1
R01421.a	C06206,C00001	1,1	C00180,C00009	1,1
R01421.b	C00180,C00009	1,1	C06206,C00001	1,1
R01422.a	C00002,C00180,C00010	1,1,1	C00020,C00013,C00512	1,1,1
R01422.b	C00020,C00013,C00512	1,1,1	C00002,C00180,C00010	1,1,1
R01423.a	C06433,C00001	1,1	C00020,C00180	1,1
R01423.b	C00020,C00180	1,1	C06433,C00001	1,1
R01424.a	C01586,C00001	1,1	C00180,C00037	1,1
R01424.b	C00180,C00037	1,1	C01586,C00001	1,1
R01425.a	C02253,C00001	1,1	C00180,C00179	1,1
R01425.b	C00180,C00179	1,1	C02253,C00001	1,1
R01429.a	C00181,C00003	1,1	C02266,C00004,C00080	1,1,1
R01429.b	C02266,C00004,C00080	1,1,1	C00181,C00003	1,1
R01430.a	C00181,C00006	1,1	C02266,C00005,C00080	1,1,1
R01430.b	C02266,C00005,C00080	1,1,1	C00181,C00006	1,1
R01431.a	C00379,C00006	1,1	C00181,C00005,C00080	1,1,1
R01431.b	C00181,C00005,C00080	1,1,1	C00379,C00006	1,1
R01432.a	C00181	1	C00310	1
R01432.b	C00310	1	C00181	1
R01434.a	C00183,C00001,C00003	1,1,1	C00141,C00014,C00004,C00080	1,1,1,1
R01434.b	C00141,C00014,C00004,C00080	1,1,1,1	C00183,C00001,C00003	1,1,1
R01437.a	C00183	1	C02787,C00011	1,1
R01437.b	C02787,C00011	1,1	C00183	1
R01441.a	C00002,C00185	1,1	C00008,C04534	1,1
R01441.b	C00008,C04534	1,1	C00002,C00185	1,1
R01444.a	C06219,C00001	1,1	C00185,C00031	1,1
R01444.b	C00185,C00031	1,1	C06219,C00001	1,1
R01445.a	C00185	1	C02964	1
R01445.b	C02964	1	C00185	1
R01446.a	C00424,C00003,C00001	1,1,1	C00186,C00004,C00080	1,1,1
R01446.b	C00186,C00004,C00080	1,1,1	C00424,C00003,C00001	1,1,1
R01447.a	C00186,C00036	1,1	C00149,C00022	1,1
R01447.b	C00149,C00022	1,1	C00186,C00036	1,1
R01448.a	C17205,C00001	1,1	C00256,C00059	1,1
R01448.b	C00256,C00059	1,1	C17205,C00001	1,1
R01449.a	C00827,C00163	1,1	C00186,C00100	1,1
R01449.b	C00186,C00100	1,1	C00827,C00163	1,1
R01450.a	C00186	1	C00256	1
R01450.b	C00256	1	C00186	1
R01451.a	C00187,C00003	1,1	C01164,C00004,C00080	1,1,1
R01451.b	C01164,C00004,C00080	1,1,1	C00187,C00003	1,1
R01456.a	C00187,C00006	1,1	C01164,C00005,C00080	1,1,1
R01456.b	C01164,C00005,C00080	1,1,1	C00187,C00006	1,1
R01457.a	C00187,C00006	1,1	C01802,C00080,C00005	1,1,1
R01457.b	C01802,C00080,C00005	1,1,1	C00187,C00006	1,1
R01460.a	C03855,C00001	1,1	C00187,C00031	1,1
R01460.b	C00187,C00031	1,1	C03855,C00001	1,1
R01465.a	C00188,C00003	1,1	C03508,C00004,C00080	1,1,1
R01465.b	C03508,C00004,C00080	1,1,1	C00188,C00003	1,1
R01467.a	C00188	1	C00820	1
R01467.b	C00820	1	C00188	1
R01470.a	C01233,C00001	1,1	C00189,C00093	1,1
R01470.b	C00189,C00093	1,1	C01233,C00001	1,1
R01471.a	C00075,C03737	1,1	C00013,C00190	1,1
R01471.b	C00013,C00190	1,1	C00075,C03737	1,1
R01473.a	C00935	1	C00190	1
R01473.b	C00190	1	C00935	1
R01476.a	C00002,C00191	1,1	C00008,C05385	1,1
R01476.b	C00008,C05385	1,1	C00002,C00191	1,1
R01481.a	C00800,C00006	1,1	C00191,C00005,C00080	1,1,1
R01481.b	C00191,C00005,C00080	1,1,1	C00800,C00006	1,1
R01482.a	C00191	1	C00905	1
R01482.b	C00905	1	C00191	1
R01483.a	C02670,C00001	1,1	C00191	1
R01483.b	C00191	1	C02670,C00001	1,1
R01484.a	C03387,C00001	1,1	C00191	1
R01484.b	C00191	1	C03387,C00001	1,1
R01485.a	C00152,C00192	1,1	C00014,C03124	1,1
R01485.b	C00014,C03124	1,1	C00152,C00192	1,1
R01486.a	C00193,C00003,C00001	1,1,1	C00539,C00004,C00080	1,1,1
R01486.b	C00539,C00004,C00080	1,1,1	C00193,C00003,C00001	1,1,1
R01487.a	C03485,C00003	1,1	C00193,C00004,C00080	1,1,1
R01487.b	C00193,C00004,C00080	1,1,1	C03485,C00003	1,1
R01488.a	C03485,C00006	1,1	C00193,C00005,C00080	1,1,1
R01488.b	C00193,C00005,C00080	1,1,1	C03485,C00006	1,1
R01490.a	C00193,C00020,C00013,C00006	1,1,1,1	C00539,C00005,C00002,C00080	1,1,1,1
R01490.b	C00539,C00005,C00002,C00080	1,1,1,1	C00193,C00020,C00013,C00006	1,1,1,1
R01492.a	C00002,C00853	1,1	C00536,C00194	1,1
R01492.b	C00536,C00194	1,1	C00002,C00853	1,1
R01504.a	C00002,C00196	1,1	C00013,C04030	1,1
R01504.b	C00013,C04030	1,1	C00002,C00196	1,1
R01505.a	C04171,C00003	1,1	C00196,C00004,C00080	1,1,1
R01505.b	C00196,C00004,C00080	1,1,1	C04171,C00003	1,1
R01511.a	C00197,C00001	1,1	C00258,C00009	1,1
R01511.b	C00258,C00009	1,1	C00197,C00001	1,1
R01512.a	C00002,C00197	1,1	C00008,C00236	1,1
R01512.b	C00008,C00236	1,1	C00002,C00197	1,1
R01513.a	C00197,C00003	1,1	C03232,C00004,C00080	1,1,1
R01513.b	C03232,C00004,C00080	1,1,1	C00197,C00003	1,1
R01514.a	C00002,C00258	1,1	C00008,C00197	1,1
R01514.b	C00008,C00197	1,1	C00002,C00258	1,1
R01515.a	C00236,C00001	1,1	C00197,C00009	1,1
R01515.b	C00197,C00009	1,1	C00236,C00001	1,1
R01517.a	C00044,C00197	1,1	C00035,C00236	1,1
R01517.b	C00035,C00236	1,1	C00044,C00197	1,1
R01518.a	C00631	1	C00197	1
R01518.b	C00197	1	C00631	1
R01519.a	C00198,C00001	1,1	C00257	1
R01519.b	C00257	1	C00198,C00001	1,1
R01520.a	C00221,C00003	1,1	C00198,C00004,C00080	1,1,1
R01520.b	C00198,C00004,C00080	1,1,1	C00221,C00003	1,1
R01521.a	C00221,C00006	1,1	C00198,C00005,C00080	1,1,1
R01521.b	C00198,C00005,C00080	1,1,1	C00221,C00006	1,1
R01523.a	C00002,C00199	1,1	C00008,C01182	1,1
R01523.b	C00008,C01182	1,1	C00002,C00199	1,1
R01524.a	C01068,C00003	1,1	C00199,C00004,C00080	1,1,1
R01524.b	C00199,C00004,C00080	1,1,1	C01068,C00003	1,1
R01525.a	C01068,C00006	1,1	C00199,C00005,C00080	1,1,1
R01525.b	C00199,C00005,C00080	1,1,1	C01068,C00006	1,1
R01526.a	C00002,C00309	1,1	C00008,C00199	1,1
R01526.b	C00008,C00199	1,1	C00002,C00309	1,1
R01528.a	C00345,C00006	1,1	C00199,C00011,C00005,C00080	1,1,1,1
R01528.b	C00199,C00011,C00005,C00080	1,1,1,1	C00345,C00006	1,1
R01529.a	C00199	1	C00231	1
R01529.b	C00231	1	C00199	1
R01530.a	C01112	1	C00199	1
R01530.b	C00199	1	C01112	1
R01533.a	C00202,C00001	1,1	C03113,C16487	1,1
R01533.b	C03113,C16487	1,1	C00202,C00001	1,1
R01535.a	C00052,C17556	1,1	C00105,C04507	1,1
R01535.b	C00105,C04507	1,1	C00052,C17556	1,1
R01538.a	C00257	1	C00204,C00001	1,1
R01538.b	C00204,C00001	1,1	C00257	1
R01540.a	C00817	1	C00204,C00001	1,1
R01540.b	C00204,C00001	1,1	C00817	1
R01541.a	C00002,C00204	1,1	C00008,C04442	1,1
R01541.b	C00008,C04442	1,1	C00002,C00204	1,1
R01542.a	C00204,C00003	1,1	C04349,C00004,C00080	1,1,1
R01542.b	C04349,C00004,C00080	1,1,1	C00204,C00003	1,1
R01543.a	C00204,C00006	1,1	C04471,C00005,C00080	1,1,1
R01543.b	C04471,C00005,C00080	1,1,1	C00204,C00006	1,1
R01544.a	C03752	1	C00204,C00014	1,1
R01544.b	C00204,C00014	1,1	C03752	1
R01547.a	C00002,C00360	1,1	C00008,C00206	1,1
R01547.b	C00008,C00206	1,1	C00002,C00360	1,1
R01548.a	C00131,C00475	1,1	C00206,C00055	1,1
R01548.b	C00206,C00055	1,1	C00131,C00475	1,1
R01549.a	C00131,C00299	1,1	C00206,C00105	1,1
R01549.b	C00206,C00105	1,1	C00131,C00299	1,1
R01550.a	C00207,C00005,C00080	1,1,1	C01845,C00006	1,1
R01550.b	C01845,C00006	1,1	C00207,C00005,C00080	1,1,1
R01553.a	C02659	1	C01326,C00207	1,1
R01553.b	C01326,C00207	1,1	C02659	1
R01555.a	C00208,C00009	1,1	C00031,C00663	1,1
R01555.b	C00031,C00663	1,1	C00208,C00009	1,1
R01556.a	C00024,C00208	1,1	C00010,C02130	1,1
R01556.b	C00010,C02130	1,1	C00024,C00208	1,1
R01557.a	C00208	1	C01083	1
R01557.b	C01083	1	C00208	1
R01558.a	C00002,C00209,C00010	1,1,1	C00020,C00013,C00313	1,1,1
R01558.b	C00020,C00013,C00313	1,1,1	C00002,C00209,C00010	1,1,1
R01559.a	C00091,C00209	1,1	C00042,C00313	1,1
R01559.b	C00042,C00313	1,1	C00091,C00209	1,1
R01560.a	C00212,C00001	1,1	C00294,C00014	1,1
R01560.b	C00294,C00014	1,1	C00212,C00001	1,1
R01561.a	C00212,C00009	1,1	C00147,C00620	1,1
R01561.b	C00147,C00620	1,1	C00212,C00009	1,1
R01562.a	C01367,C00001	1,1	C00212,C00009	1,1
R01562.b	C00212,C00009	1,1	C01367,C00001	1,1
R01563.a	C01043,C00001	1,1	C00213,C00011,C00014	1,1,1
R01563.b	C00213,C00011,C00014	1,1,1	C01043,C00001	1,1
R01566.a	C00300,C00001	1,1	C00213,C00086	1,1
R01566.b	C00213,C00086	1,1	C00300,C00001	1,1
R01567.a	C00002,C00214	1,1	C00008,C00364	1,1
R01567.b	C00008,C00364	1,1	C00002,C00214	1,1
R01568.a	C00008,C00214	1,1	C00020,C00364	1,1
R01568.b	C00020,C00364	1,1	C00008,C00214	1,1
R01569.a	C00364,C00001	1,1	C00214,C00009	1,1
R01569.b	C00214,C00009	1,1	C00364,C00001	1,1
R01570.a	C00214,C00009	1,1	C00178,C00672	1,1
R01570.b	C00178,C00672	1,1	C00214,C00009	1,1
R01571.a	C00020,C00214	1,1	C00212,C00364	1,1
R01571.b	C00212,C00364	1,1	C00020,C00214	1,1
R01573.a	C00002,C00216	1,1	C00008,C01112	1,1
R01573.b	C00008,C01112	1,1	C00002,C00216	1,1
R01574.a	C00216,C00003	1,1	C00652,C00004,C00080	1,1,1
R01574.b	C00652,C00004,C00080	1,1,1	C00216,C00003	1,1
R01575.a	C00216,C00006	1,1	C00652,C00005,C00080	1,1,1
R01575.b	C00652,C00005,C00080	1,1,1	C00216,C00006	1,1
R01576.a	C01187	1	C00022,C00216	1,1
R01576.b	C00022,C00216	1,1	C01187	1
R01577.a	C00216	1	C00309	1
R01577.b	C00309	1	C00216	1
R01579.a	C00819,C00001	1,1	C00217,C00014	1,1
R01579.b	C00217,C00014	1,1	C00819,C00001	1,1
R01580.a	C00647,C00026	1,1	C00018,C00217	1,1
R01580.b	C00018,C00217	1,1	C00647,C00026	1,1
R01582.a	C02265,C00026	1,1	C00166,C00217	1,1
R01582.b	C00166,C00217	1,1	C02265,C00026	1,1
R01583.a	C00217	1	C02237,C00001	1,1
R01583.b	C02237,C00001	1,1	C00217	1
R01584.a	C02721,C00001,C00006	1,1,1	C00022,C00218,C00005,C00080	1,1,1,1
R01584.b	C00022,C00218,C00005,C00080	1,1,1,1	C02721,C00001,C00006	1,1,1
R01585.a	C00002,C00025,C00218	1,1,1	C00008,C00009,C03153	1,1,1
R01585.b	C00008,C00009,C03153	1,1,1	C00002,C00025,C00218	1,1,1
R01586.a	C00218,C00025	1,1	C00014,C01046	1,1
R01586.b	C00014,C01046	1,1	C00218,C00025	1,1
R01587.a	C03623,C00001	1,1	C00218,C00026	1,1
R01587.b	C00218,C00026	1,1	C03623,C00001	1,1
R01589.a	C02294,C00001	1,1	C00218,C00086	1,1
R01589.b	C00218,C00086	1,1	C02294,C00001	1,1
R01598.a	C00002,C00219,C00010	1,1,1	C00020,C00013,C02249	1,1,1
R01598.b	C00020,C00013,C02249	1,1,1	C00002,C00219,C00010	1,1,1
R01600.a	C00002,C00221	1,1	C00008,C01172	1,1
R01600.b	C00008,C01172	1,1	C00002,C00221	1,1
R01602.a	C00267	1	C00221	1
R01602.b	C00221	1	C00267	1
R01604.a	C00222,C00003,C00001	1,1,1	C00383,C00004,C00080	1,1,1
R01604.b	C00383,C00004,C00080	1,1,1	C00222,C00003,C00001	1,1,1
R01607.a	C00222,C00006,C00001	1,1,1	C00383,C00005,C00080	1,1,1
R01607.b	C00383,C00005,C00080	1,1,1	C00222,C00006,C00001	1,1,1
R01608.a	C01013,C00003	1,1	C00222,C00004,C00080	1,1,1
R01608.b	C00222,C00004,C00080	1,1,1	C01013,C00003	1,1
R01611.a	C00222	1	C00804,C00001	1,1
R01611.b	C00804,C00001	1,1	C00222	1
R01616.a	C00002,C00811,C00010	1,1,1	C00020,C00013,C00223	1,1,1
R01616.b	C00020,C00013,C00223	1,1,1	C00002,C00811,C00010	1,1,1
R01618.a	C00224,C00002	1,1	C00059,C01260	1,1
R01618.b	C00059,C01260	1,1	C00224,C00002	1,1
R01619.a	C00224,C00014	1,1	C03851,C00059	1,1
R01619.b	C03851,C00059	1,1	C00224,C00014	1,1
R01621.a	C00231,C00009	1,1	C00227,C00118,C00001	1,1,1
R01621.b	C00227,C00118,C00001	1,1,1	C00231,C00009	1,1
R01627.a	C02637	1	C00230,C00001	1,1
R01627.b	C00230,C00001	1,1	C02637	1
R01633.a	C06318,C00003	1,1	C00230,C00011,C00004,C00080	1,1,1,1
R01633.b	C00230,C00011,C00004,C00080	1,1,1,1	C06318,C00003	1,1
R01634.a	C03223	1	C00230,C00011	1,1
R01634.b	C00230,C00011	1,1	C03223	1
R01635.a	C03233	1	C00230,C00011	1,1
R01635.b	C00230,C00011	1,1	C03233	1
R01639.a	C00002,C00310	1,1	C00008,C00231	1,1
R01639.b	C00008,C00231	1,1	C00002,C00310	1,1
R01641.a	C05382,C00118	1,1	C00117,C00231	1,1
R01641.b	C00117,C00231	1,1	C05382,C00118	1,1
R01644.a	C00989,C00003	1,1	C00232,C00004,C00080	1,1,1
R01644.b	C00232,C00004,C00080	1,1,1	C00989,C00003	1,1
R01645.a	C05601	1	C00232,C00022	1,1
R01645.b	C00232,C00022	1,1	C05601	1
R01647.a	C00232,C00022	1,1	C06201	1
R01647.b	C06201	1	C00232,C00022	1,1
R01648.a	C00334,C00026	1,1	C00232,C00025	1,1
R01648.b	C00232,C00025	1,1	C00334,C00026	1,1
R01649.a	C01215,C00001	1,2	C00033,C00232,C00014,C00011	1,1,1,1
R01649.b	C00033,C00232,C00014,C00011	1,1,1,1	C01215,C00001	1,2
R01652.a	C00233,C00011	1,1	C04236	1
R01652.b	C04236	1	C00233,C00011	1,1
R01654.a	C00002,C00234,C00025	1,1,1	C00008,C00009,C05928	1,1,1
R01654.b	C00008,C00009,C05928	1,1,1	C00002,C00234,C00025	1,1,1
R01655.a	C00445,C00001	1,1	C00234,C00080	1,1
R01655.b	C00234,C00080	1,1	C00445,C00001	1,1
R01658.a	C00235,C00129	1,1	C00013,C00341	1,1
R01658.b	C00013,C00341	1,1	C00235,C00129	1,1
R01663.a	C00239,C00001	1,1	C00365,C00014	1,1
R01663.b	C00365,C00014	1,1	C00239,C00001	1,1
R01664.a	C00239,C00001	1,1	C00881,C00009	1,1
R01664.b	C00881,C00009	1,1	C00239,C00001	1,1
R01665.a	C00002,C00239	1,1	C00008,C00705	1,1
R01665.b	C00008,C00705	1,1	C00002,C00239	1,1
R01666.a	C00002,C00881	1,1	C00008,C00239	1,1
R01666.b	C00008,C00239	1,1	C00002,C00881	1,1
R01668.a	C00458,C00001	1,1	C00239,C00013	1,1
R01668.b	C00239,C00013	1,1	C00458,C00001	1,1
R01669.a	C00143,C00001,C00239	1,1,1	C00101,C03997	1,1
R01669.b	C00101,C03997	1,1	C00143,C00001,C00239	1,1,1
R01670.a	C00143,C00239	1,1	C00415,C03495	1,1
R01670.b	C00415,C03495	1,1	C00143,C00239	1,1
R01676.a	C00242,C00001	1,1	C00385,C00014	1,1
R01676.b	C00385,C00014	1,1	C00242,C00001	1,1
R01677.a	C00387,C00001	1,1	C00242,C00121	1,1
R01677.b	C00242,C00121	1,1	C00387,C00001	1,1
R01678.a	C00243,C00001	1,1	C00267,C00124	1,1
R01678.b	C00267,C00124	1,1	C00243,C00001	1,1
R01681.a	C00519,C00003,C00001	1,1,1	C00245,C00004,C00080	1,1,1
R01681.b	C00245,C00004,C00080	1,1,1	C00519,C00003,C00001	1,1,1
R01682.a	C00506	1	C00245,C00011	1,1
R01682.b	C00245,C00011	1,1	C00506	1
R01683.a	C01616,C00003,C00001	1,1,1	C00245,C00022,C00004,C00080	1,1,1,1
R01683.b	C00245,C00022,C00004,C00080	1,1,1,1	C01616,C00003,C00001	1,1,1
R01684.a	C00245,C00026	1,1	C00593,C00025	1,1
R01684.b	C00593,C00025	1,1	C00245,C00026	1,1
R01686.a	C00245,C00062	1,1	C01959,C00077	1,1
R01686.b	C01959,C00077	1,1	C00245,C00062	1,1
R01688.a	C00002,C00246	1,1	C00008,C02527	1,1
R01688.b	C00008,C02527	1,1	C00002,C00246	1,1
R01689.a	C00246,C00003	1,1	C01771,C00004,C00080	1,1,1
R01689.b	C01771,C00004,C00080	1,1,1	C00246,C00003	1,1
R01690.a	C06435,C00001	1,1	C00130,C00246	1,1
R01690.b	C00130,C00246	1,1	C06435,C00001	1,1
R01694.a	C00247,C00006	1,1	C00273,C00005,C00080	1,1,1
R01694.b	C00273,C00005,C00080	1,1,1	C00247,C00006	1,1
R01698.a	C00579,C00003	1,1	C00248,C00004,C00080	1,1,1
R01698.b	C00248,C00004,C00080	1,1,1	C00579,C00003	1,1
R01703.a	C00249,C00027	1,2	C01948,C00011,C00001	1,1,3
R01703.b	C01948,C00011,C00001	1,1,3	C00249,C00027	1,2
R01704.a	C00517,C00003,C00001	1,1,1	C00249,C00004,C00080	1,1,1
R01704.b	C00249,C00004,C00080	1,1,1	C00517,C00003,C00001	1,1,1
R01707.a	C00250,C00003	1,1	C00971,C00004,C00080	1,1,1
R01707.b	C00971,C00004,C00080	1,1,1	C00250,C00003	1,1
R01708.a	C00314,C00006	1,1	C00250,C00005,C00080	1,1,1
R01708.b	C00250,C00005,C00080	1,1,1	C00314,C00006	1,1
R01712.a	C00534,C00022	1,1	C00250,C00041	1,1
R01712.b	C00250,C00041	1,1	C00534,C00022	1,1
R01713.a	C00534,C00036	1,1	C00250,C00049	1,1
R01713.b	C00250,C00049	1,1	C00534,C00036	1,1
R01714.a	C01269	1	C00251,C00009	1,1
R01714.b	C00251,C00009	1,1	C01269	1
R01715.a	C00251	1	C00254	1
R01715.b	C00254	1	C00251	1
R01717.a	C00251	1	C00885	1
R01717.b	C00885	1	C00251	1
R01718.a	C00252,C00001	1,1	C00267,C00031	1,1
R01718.b	C00267,C00031	1,1	C00252,C00001	1,1
R01720.a	C00253,C00006,C00001	1,1,1	C01020,C00005,C00080	1,1,1
R01720.b	C01020,C00005,C00080	1,1,1	C00253,C00006,C00001	1,1,1
R01721.a	C00019,C00253	1,1	C00021,C01004	1,1
R01721.b	C00021,C01004	1,1	C00019,C00253	1,1
R01722.a	C00029,C00253	1,1	C00015,C03003	1,1
R01722.b	C00015,C03003	1,1	C00029,C00253	1,1
R01724.a	C01185,C00013,C00008,C00009	1,1,1,1	C00253,C00119,C00002,C00001,C00080	1,1,1,1,1
R01724.b	C00253,C00119,C00002,C00001,C00080	1,1,1,1,1	C01185,C00013,C00008,C00009	1,1,1,1
R01728.a	C00254,C00003	1,1	C01179,C00011,C00004,C00080	1,1,1,1
R01728.b	C01179,C00011,C00004,C00080	1,1,1,1	C00254,C00003	1,1
R01730.a	C00254,C00006	1,1	C01179,C00011,C00005,C00080	1,1,1,1
R01730.b	C01179,C00011,C00005,C00080	1,1,1,1	C00254,C00006	1,1
R01731.a	C00036,C00826	1,1	C00049,C00254	1,1
R01731.b	C00049,C00254	1,1	C00036,C00826	1,1
R01732.a	C00255,C00001	1,1	C00474,C01727	1,1
R01732.b	C00474,C01727	1,1	C00255,C00001	1,1
R01735.a	C00937,C00003,C00001	1,1,1	C00256,C00004,C00080	1,1,1
R01735.b	C00256,C00004,C00080	1,1,1	C00937,C00003,C00001	1,1,1
R01736.a	C03451,C00001	1,1	C00051,C00256	1,1
R01736.b	C00051,C00256	1,1	C03451,C00001	1,1
R01737.a	C00002,C00257	1,1	C00008,C00345	1,1
R01737.b	C00008,C00345	1,1	C00002,C00257	1,1
R01738.a	C00257,C00003	1,1	C01062,C00004,C00080	1,1,1
R01738.b	C01062,C00004,C00080	1,1,1	C00257,C00003	1,1
R01739.a	C00257,C00006	1,1	C06473,C00005,C00080	1,1,1
R01739.b	C06473,C00005,C00080	1,1,1	C00257,C00006	1,1
R01740.a	C00257,C00006	1,1	C01062,C00005,C00080	1,1,1
R01740.b	C01062,C00005,C00080	1,1,1	C00257,C00006	1,1
R01741.a	C00257,C00016	1,1	C06473,C01352	1,1
R01741.b	C06473,C01352	1,1	C00257,C00016	1,1
R01745.a	C00258,C00003	1,1	C01146,C00004,C00080	1,1,1
R01745.b	C01146,C00004,C00080	1,1,1	C00258,C00003	1,1
R01747.a	C00258,C00006	1,1	C01146,C00005,C00080	1,1,1
R01747.b	C01146,C00005,C00080	1,1,1	C00258,C00006	1,1
R01748.a	C00631,C00001	1,1	C00258,C00009	1,1
R01748.b	C00258,C00009	1,1	C00631,C00001	1,1
R01749.a	C00258,C00003,C00011	1,1,1	C03459,C00004,C00080	1,1,1
R01749.b	C03459,C00004,C00080	1,1,1	C00258,C00003,C00011	1,1,1
R01750.a	C00258,C00006,C00011	1,1,1	C03459,C00005,C00080	1,1,1
R01750.b	C03459,C00005,C00080	1,1,1	C00258,C00006,C00011	1,1,1
R01751.a	C00898	1	C00258,C00011	1,1
R01751.b	C00258,C00011	1,1	C00898	1
R01752.a	C00577,C00003,C00001	1,1,1	C00258,C00004,C00080	1,1,1
R01752.b	C00258,C00004,C00080	1,1,1	C00577,C00003,C00001	1,1,1
R01754.a	C00002,C00259	1,1	C00008,C03906	1,1
R01754.b	C00008,C03906	1,1	C00002,C00259	1,1
R01757.a	C00259,C00003	1,1	C01114,C00004,C00080	1,1,1
R01757.b	C01114,C00004,C00080	1,1,1	C00259,C00003	1,1
R01758.a	C00532,C00003	1,1	C00259,C00004,C00080	1,1,1
R01758.b	C00259,C00004,C00080	1,1,1	C00532,C00003	1,1
R01759.a	C00532,C00006	1,1	C00259,C00005,C00080	1,1,1
R01759.b	C00259,C00005,C00080	1,1,1	C00532,C00006	1,1
R01761.a	C00259	1	C00508	1
R01761.b	C00508	1	C00259	1
R01763.a	C00556,C00003	1,1	C00261,C00004,C00080	1,1,1
R01763.b	C00261,C00004,C00080	1,1,1	C00556,C00003	1,1
R01764.a	C02137	1	C00261,C00011	1,1
R01764.b	C00261,C00011	1,1	C02137	1
R01766.a	C03290	1	C00037,C00261	1,1
R01766.b	C00037,C00261	1,1	C03290	1
R01768.a	C00262,C00003,C00001	1,1,1	C00385,C00004,C00080	1,1,1
R01768.b	C00385,C00004,C00080	1,1,1	C00262,C00003,C00001	1,1,1
R01770.a	C00294,C00001	1,1	C00262,C00121	1,1
R01770.b	C00262,C00121	1,1	C00294,C00001	1,1
R01771.a	C00002,C00263	1,1	C00008,C01102	1,1
R01771.b	C00008,C01102	1,1	C00002,C00263	1,1
R01773.a	C00263,C00003	1,1	C00441,C00004,C00080	1,1,1
R01773.b	C00441,C00004,C00080	1,1,1	C00263,C00003	1,1
R01775.a	C00263,C00006	1,1	C00441,C00005,C00080	1,1,1
R01775.b	C00441,C00005,C00080	1,1,1	C00263,C00006	1,1
R01776.a	C00024,C00263	1,1	C00010,C01077	1,1
R01776.b	C00010,C01077	1,1	C00024,C00263	1,1
R01777.a	C00091,C00263	1,1	C00010,C01118	1,1
R01777.b	C00010,C01118	1,1	C00091,C00263	1,1
R01781.a	C01380,C00003	1,1	C00266,C00004,C00080	1,1,1
R01781.b	C00266,C00004,C00080	1,1,1	C01380,C00003	1,1
R01782.a	C03826	1	C00022,C00266	1,1
R01782.b	C00022,C00266	1,1	C03826	1
R01784.a	C00684	1	C00022,C00266	1,1
R01784.b	C00022,C00266	1,1	C00684	1
R01785.a	C06441	1	C00111,C00266	1,1
R01785.b	C00111,C00266	1,1	C06441	1
R01786.a	C00002,C00267	1,1	C00008,C00668	1,1
R01786.b	C00008,C00668	1,1	C00002,C00267	1,1
R01787.a	C00794,C00006	1,1	C00267,C00005,C00080	1,1,1
R01787.b	C00267,C00005,C00080	1,1,1	C00794,C00006	1,1
R01793.a	C00268,C00004,C00080	1,1,1	C00272,C00003	1,1
R01793.b	C00272,C00003	1,1	C00268,C00004,C00080	1,1,1
R01794.a	C00268,C00005,C00080	1,1,1	C00272,C00006	1,1
R01794.b	C00272,C00006	1,1	C00268,C00005,C00080	1,1,1
R01804.a	C00270,C00009	1,1	C00645,C00074,C00001	1,1,1
R01804.b	C00645,C00074,C00001	1,1,1	C00270,C00009	1,1
R01805.a	C06241,C00001	1,1	C00270,C00009	1,1
R01805.b	C00270,C00009	1,1	C06241,C00001	1,1
R01806.a	C00024,C00270	1,1	C00010,C04015	1,1
R01806.b	C00010,C04015	1,1	C00024,C00270	1,1
R01811.a	C00270	1	C00645,C00022	1,1
R01811.b	C00645,C00022	1,1	C00270	1
R01812.a	C00272,C00006	1,2	C06313,C00005,C00080	1,2,2
R01812.b	C06313,C00005,C00080	1,2,2	C00272,C00006	1,2
R01817.a	C00644,C00006	1,1	C00275,C00005,C00080	1,1,1
R01817.b	C00275,C00005,C00080	1,1,1	C00644,C00006	1,1
R01818.a	C00275	1	C00636	1
R01818.b	C00636	1	C00275	1
R01819.a	C00275	1	C05345	1
R01819.b	C05345	1	C00275	1
R01825.a	C00279,C00003,C00001	1,1,1	C03393,C00004,C00080	1,1,1
R01825.b	C03393,C00004,C00080	1,1,1	C00279,C00003,C00001	1,1,1
R01827.a	C05382,C00118	1,1	C00279,C05345	1,1
R01827.b	C00279,C05345	1,1	C05382,C00118	1,1
R01829.a	C00447	1	C00111,C00279	1,1
R01829.b	C00111,C00279	1,1	C00447	1
R01830.a	C05345,C00118	1,1	C00279,C00231	1,1
R01830.b	C00279,C00231	1,1	C05345,C00118	1,1
R01836.a	C00535,C00003	1,1	C00280,C00004,C00080	1,1,1
R01836.b	C00280,C00004,C00080	1,1,1	C00535,C00003	1,1
R01837.a	C01227,C00003	1,1	C00280,C00004,C00080	1,1,1
R01837.b	C00280,C00004,C00080	1,1,1	C01227,C00003	1,1
R01838.a	C00535,C00006	1,1	C00280,C00005,C00080	1,1,1
R01838.b	C00280,C00005,C00080	1,1,1	C00535,C00006	1,1
R01843.a	C00002,C05382	1,1	C00008,C00447	1,1
R01843.b	C00008,C00447	1,1	C00002,C05382	1,1
R01844.a	C00002,C02076	1,1	C00008,C05382	1,1
R01844.b	C00008,C05382	1,1	C00002,C02076	1,1
R01845.a	C00447,C00001	1,1	C05382,C00009	1,1
R01845.b	C05382,C00009	1,1	C00447,C00001	1,1
R01850.a	C00024,C00283	1,1	C00010,C01857	1,1
R01850.b	C00010,C01857	1,1	C00024,C00283	1,1
R01856.a	C00286,C00001	1,1	C00330,C00536	1,1
R01856.b	C00330,C00536	1,1	C00286,C00001	1,1
R01857.a	C00002,C00361	1,1	C00008,C00286	1,1
R01857.b	C00008,C00286	1,1	C00002,C00361	1,1
R01858.a	C00286,C00022	1,1	C00361,C00074	1,1
R01858.b	C00361,C00074	1,1	C00286,C00022	1,1
R01860.a	C00568	1	C00292,C00011	1,1
R01860.b	C00292,C00011	1,1	C00568	1
R01863.a	C00294,C00009	1,1	C00262,C00620	1,1
R01863.b	C00262,C00620	1,1	C00294,C00009	1,1
R01866.a	C00337,C00006	1,1	C00295,C00005,C00080	1,1,1
R01866.b	C00295,C00005,C00080	1,1,1	C00337,C00006	1,1
R01867.a	C00337,C00122	1,1	C00295,C00042	1,1
R01867.b	C00295,C00042	1,1	C00337,C00122	1,1
R01869.a	C00337,C00003	1,1	C00295,C00080,C00004	1,1,1
R01869.b	C00295,C00080,C00004	1,1,1	C00337,C00003	1,1
R01870.a	C01103,C00013	1,1	C00295,C00119	1,1
R01870.b	C00295,C00119	1,1	C01103,C00013	1,1
R01872.a	C00296,C00003	1,1	C00944,C00004,C00080	1,1,1
R01872.b	C00944,C00004,C00080	1,1,1	C00296,C00003	1,1
R01873.a	C00296,C00113	1,1	C01359,C00944	1,1
R01873.b	C01359,C00944	1,1	C00296,C00113	1,1
R01874.a	C00793,C00001	1,1	C00283,C00014,C00022	1,1,1
R01874.b	C00283,C00014,C00022	1,1,1	C00793,C00001	1,1
R01875.a	C00320,C00051,C00080	1,2,1	C00094,C00127,C00283	1,1,1
R01875.b	C00094,C00127,C00283	1,1,1	C00320,C00051,C00080	1,2,1
R01876.a	C00299,C00009	1,1	C00106,C00620	1,1
R01876.b	C00106,C00620	1,1	C00299,C00009	1,1
R01877.a	C01368,C00001	1,1	C00299,C00009	1,1
R01877.b	C00299,C00009	1,1	C01368,C00001	1,1
R01878.a	C00475,C00001	1,1	C00299,C00014	1,1
R01878.b	C00299,C00014	1,1	C00475,C00001	1,1
R01880.a	C00286,C00299	1,1	C00361,C00105	1,1
R01880.b	C00361,C00105	1,1	C00286,C00299	1,1
R01881.a	C00002,C00300	1,1	C00008,C02305	1,1
R01881.b	C00008,C02305	1,1	C00002,C00300	1,1
R01882.a	C02305,C00001	1,1	C00300,C00009	1,1
R01882.b	C00300,C00009	1,1	C02305,C00001	1,1
R01883.a	C00019,C00581	1,1	C00021,C00300	1,1
R01883.b	C00021,C00300	1,1	C00019,C00581	1,1
R01884.a	C00791,C00001	1,1	C00300	1
R01884.b	C00300	1	C00791,C00001	1,1
R01885.a	C00301,C00001	1,1	C00620,C00020	1,1
R01885.b	C00620,C00020	1,1	C00301,C00001	1,1
R01887.a	C05715,C00001	1,2	C00302,C00014	1,1
R01887.b	C00302,C00014	1,1	C05715,C00001	1,2
R01888.a	C00002,C01822	1,1	C00008,C03281	1,1
R01888.b	C00008,C03281	1,1	C00002,C01822	1,1
R01889.a	C00024,C00825	1,1	C00010,C03154	1,1
R01889.b	C00010,C03154	1,1	C00024,C00825	1,1
R01890.a	C00063,C00588	1,1	C00013,C00307	1,1
R01890.b	C00013,C00307	1,1	C00063,C00588	1,1
R01895.a	C00474,C00003	1,1	C00309,C00004,C00080	1,1,1
R01895.b	C00309,C00004,C00080	1,1,1	C00474,C00003	1,1
R01896.a	C00379,C00003	1,1	C00310,C00004,C00080	1,1,1
R01896.b	C00310,C00004,C00080	1,1,1	C00379,C00003	1,1
R01898.a	C00310	1	C00476	1
[truncated: 6,403 more rows]
