# Supplementary material for: The hierarchical organization of autocatalytic reaction networks and its relevance to the origin of life
Source: PLoS Comput Biol. 2022 Sep 9;18(9):e1010498. doi: 10.1371/journal.pcbi.1010498 (PMC9491600; doi:10.1371/journal.pcbi.1010498)
Supplement: S3 Python Script — (ZIP) [file pcbi.1010498.s029.zip › README.txt]

Requirements:

The code is written in python3, and requires pandas (for data manipulation) and gurobipy (for optimization)
Gurobi is a commercial optimization software package that is free for academic use.
For instructions on obtaining a license, you may visit:
https://www.gurobi.com/downloads/end-user-license-agreement-academic/


Usage: 
The code can be invoked as:
python sdas.py -m <#> -f -n <#> -i <InputDBFile> -u <UF Set File> -s <Seed Set File>

Where the options are as follows:
    -m <#> (Optional): sets the 'objective mode' for the code.  
            1 will minimize the number of reactions in the SDAS (default)
            2 will minimize the number of species in a SDAS
    -f (Optional): Tells gurobi to stop its search for 'best' SDAS, and just return after finding the first viable SDAS its algorotihm produces. Default behavior is to search until optimal.
    -n <#> (Optional): where <#> is the number of different SDAS to ask the algorithm to produce.  Default is 1.
    -i <ReactionFile>: Where ReactionFile is a CSV file of the chemical reactions.  Files AbioticRxnDB.csv and BiochemRxnDB.csv are included.
    -u <UltimateFoodSetFile>.  A text file containing the species labels (from ReactionFile) in the ultimate food set.  One label per line.  Sample files Abiotic_ufs.txt and Biochem_ufs.txt are included in the distribution.
    -s <SeedSetFile>. A text file containing the species labels (from ReactionFile) in the seed species set.  One label per line.  Sample files Abiotic_seed-OH.txt and Biochem_seed-C00022.txtare included in the distribution.
