# Supplementary material for: The hierarchical organization of autocatalytic reaction networks and its relevance to the origin of life
Source: PLoS Comput Biol. 2022 Sep 9;18(9):e1010498. doi: 10.1371/journal.pcbi.1010498 (PMC9491600; doi:10.1371/journal.pcbi.1010498)
Supplement: S3 Python Script — (ZIP) [file pcbi.1010498.s029.zip › sdas.py]

import sys, getopt
import pandas as pd
import gurobipy as gb
from enum import Enum 

# Set the largest value/reaction level
MAX_X = 500

class SACModel(object):
    """A class to model the Gurobi model and gb.tupledicts of variables"""
    def __init__(self,model: gb.Model, x: gb.tupledict, y: gb.tupledict, z: gb.tupledict):
      self.model = model
      self.x = x
      self.y = y
      self.z = z

class Mode(Enum):
    """A class to enumerate solution modes. Right now, we can minimize reactions of #species"""
    MINIMIZE_REACTIONS = 1
    MINIMIZE_SPECIES = 2
    OTHER_MODE = 3

class Options(object):
    """
    A class to keep options for running SDAS

    ... 

    Attributes
    ----------
    mode : Mode (optional)
        Mode of operation of code. Just ENUMERATE_SOLS now.
    num_sols: int (optional)
        How many solutions would you like the code to attempt to find
    first_sol: bool (optional)
        Would you like Gurobi to stop at the first solution it finds, or try and optimize objective
    do_on_reachable: bool (optional)
        Would you like to look for cycles only on entities that are 'reachable' from the give food and seed sets?
    
    """
    def __init__(self,mode=Mode.MINIMIZE_REACTIONS, num_sols=1, first_sol=False, do_on_reachable=True):
      self.mode = mode
      self.num_sols = num_sols
      self.first_sol = first_sol
      self.do_on_reachable = do_on_reachable 

def to_1D(series: pd.Series) -> pd.Series:
    """
    Just flattens the series so we can do things in Pandas
    """
    return pd.Series([x for _list in series for x in _list])

def expand_species(df: pd.DataFrame, uf_set: set) ->set:
    """
    Given the reaction database in df and an initial (ultimate) food set, returns the other species that can be produced in infinite quantity using the reactions in the database.  No species in the uf_set will be returned.
    """
    T = uf_set
    new_s = True
    while new_s:
        new_s = False
        for rnum,reactants in enumerate(df["Reactant_name"]):
            rs = set(reactants)
            if rs.issubset(T):
                ps = set(df['Product_name'][rnum])
                if not ps.issubset(T):
                    new_s = True
                    T = T.union(ps)
    return (T - uf_set)

def build_gurobi_model(df: pd.DataFrame, uf_set: set, seed_set: set, options: Options) ->SACModel: 
    """
    Builds the gurobi model for the subcycle problem

    Arguments
    ---------
    df: a Pandas DataFrame containing all the reactions
    uf_set: A set of strings containing the ultimate food set
    seed_set: A set of strings containing the seed set
    options: The Options class 

    Returns
    -------
    sm: A SACModel model containing the gurobimodel and variable dicts (m,x,y,z)
    """

    all_reactions = set(df.index)

    all_rnames = set(to_1D(df["Reactant_name"]))
    all_pnames = set(to_1D(df["Product_name"]))
    all_species = all_rnames.union(all_pnames)

    # Build the entire A (stochiomatrix) matrix, and determine reactant/product sets
    # Not so efficient, but we iterate through teh rows in the dataframe anyway
    a = {}
    R = {}
    P = {}
    bigM = {}
    for r, row in df.iterrows():
        rnames = row[0]
        rstoi = row[1]
        pnames = row[2]
        pstoi = row[3]
        R[r] = set(rnames)
        P[r] = set(pnames)
        
        if len(rnames) != len(rstoi) or len(pnames) != len(pstoi):
            print("Error in data for matrix")
            exit(1)

        for i in range(len(rnames)):
            sp = rnames[i]
            if not (sp in a):
                a[sp] = {}
                bigM[sp] = 1.0
            val = float(rstoi[i])
            a[sp][r] = -val
            bigM[sp] += val * MAX_X

        for i in range(len(pnames)):
            sp = pnames[i]
            if not (sp in a):
                a[sp] = {}
                bigM[sp] = 1.0
            val = float(pstoi[i])
            if r in a[sp]:
                a[sp][r] += val
            else:
                a[sp][r] = val

    # This are the 'tier 0' species
    T0 = expand_species(df,uf_set)

    reactions = set()
    species = set()
    
    # This is the default now -- there isn't much of a benefit to do it on the whole database
    if options.do_on_reachable:
        # Filter instance on 'reachable' species
        print("Filtering instance on reachable species")
        T1 = expand_species(df, uf_set | T0 | seed_set)
         
        # These are species in the model
        species = seed_set | T1 

        # These are species to filter reactions on
        r_species = species | T0 | uf_set

        for j in all_reactions:
            if (R[j] | P[j]).issubset(r_species):
                reactions.add(j)

    else:
        print("Solving over whole database")
        reactions = all_reactions
        species = all_species - T0 - uf_set


    model = gb.Model('SAC_model')
    x = model.addVars(reactions,ub=MAX_X,name="x")
    if options.mode == Mode.MINIMIZE_REACTIONS:
        y = model.addVars(species,obj=0.0,ub=1.0,name="y")
        z = model.addVars(reactions,obj=1.0,vtype=gb.GRB.BINARY,name="z")
    elif options.mode == Mode.MINIMIZE_SPECIES:
        y = model.addVars(species,obj=1.0,ub=1.0,name="y")
        z = model.addVars(reactions,obj=0.0,vtype=gb.GRB.BINARY,name="z")
    

    # Any fixes you want to do. 
    # for j in z:
    #     if j == 'R00217.b':
    #         z[j].setAttr(gb.GRB.Attr.UB, 0)

    # This will ensure that all the seeds are made
    for i in seed_set:
        y[i].setAttr(gb.GRB.Attr.LB,1)

    # y_i >= z_j forall j in reactions, forall i in R_j cup P_j
    for j in reactions:
        for i in (R[j] | P[j]) & species:
            model.addConstr(y[i] >= z[j])

    # sum_j a_{ij} x_j >= 1 - M(1-y_i) forall i
    for i,row in a.items():
        if i in species:
            model.addConstr((gb.quicksum(a[i][j]*x[j] for j in (row.keys() & reactions))) >= 1 - bigM[i]*(1-y[i]))
    
    # x_j <= M*z_j forall j
    for j in reactions:
        model.addConstr(x[j] <= MAX_X*z[j])


    model.update()
    smodel = SACModel(model,x,y,z)

    # Can write model for debugging if you want
    #model.write("subcycle.lp")

    return smodel

def find_sol(smodel: SACModel, stop_at_first: bool) ->dict:
    """
    Return one (sparse) x solution as a dict

    Arguments
    ---------

    Returns
    -------
    """
    sol = None
    model = smodel.model
    x = smodel.x
    y = smodel.y
    z = smodel.z 

    # Stop at the first solution (Debuggin only)
    #model.setParam(gb.GRB.Param.SolutionLimit,1)
    if stop_at_first:
        model.Params.SolutionLimit = 1

    model.optimize()
    status = model.getAttr("Status") 
    if (status == gb.GRB.OPTIMAL) or (status == gb.GRB.SOLUTION_LIMIT):
        objval = model.getAttr("ObjVal")
        print("Found solution of value: " + str(objval))

        zsol = {j:z[j].getAttr("x") for j in x}

        # Now fix teh reactions, and just minimize the size of the reaction
        for j in z:
            z[j].setAttr(gb.GRB.Attr.LB, zsol[j])
            z[j].setAttr(gb.GRB.Attr.UB, zsol[j])
            z[j].setAttr(gb.GRB.Attr.Obj,0.0)
        for j in x:
            x[j].setAttr(gb.GRB.Attr.Obj,1.0)
            x[j].setAttr(gb.GRB.Attr.VType,gb.GRB.INTEGER)

        if stop_at_first:
            model.Params.SolutionLimit = gb.GRB.MAXINT
        
        model.update()
        model.optimize()
        status = model.getAttr("Status") 
        if status != gb.GRB.OPTIMAL:
            print("Tragic error reoptimizing:",status)
            exit(1)
        
        xsol = {j:x[j].getAttr("x") for j in x if x[j].getAttr("x") > 1.0e-4}
        ysol = {i for i in y if y[i].getAttr("x") > 1.0e-4}
        sol = (xsol,ysol)

        #Put everything back so you can get more solutions if you need to
        for j in z:
            z[j].setAttr(gb.GRB.Attr.LB, 0.0)
            z[j].setAttr(gb.GRB.Attr.UB, 1.0)
            z[j].setAttr(gb.GRB.Attr.Obj,1.0)
        for j in x:
            x[j].setAttr(gb.GRB.Attr.Obj,0.0)
            x[j].setAttr(gb.GRB.Attr.VType,gb.GRB.CONTINUOUS)
        model.update()

    return sol


def find_sols(smodel: SACModel, options:Options) ->list: 
    """
    Finds collection of solutions for problem

    Arguments
    ---------
    model: a SubscyleModel (holder class) 
    num_sols: How many solutions to find

    Returns
    -------
    sols: a list of dictionarys of non-zero 'x' values
    """

    model = smodel.model
    x = smodel.x
    y = smodel.y
    z = smodel.z
    num_sols = options.num_sols

    sols = []
    zsols = []

    for i in range(num_sols):
        sol = find_sol(smodel, options.first_sol)
        if sol is not None:
            sols.append(sol)

            # Now exclude that solution
            if options.mode == Mode.MINIMIZE_REACTIONS:
                model.addConstr((gb.quicksum(z[j] for j in sol[0].keys())) <= len(sol[0].keys()) - 1)
            elif options.mode == Mode.MINIMIZE_SPECIES:
                model.addConstr((gb.quicksum(y[i] for i in sol[1])) <= len(sol[1]) - 1)
            model.update()
            #model.write("subcycle.lp")
        else:
            print("Unable to find solution")

    return sols

def main(argv):
    inputfile = ''
    seedfile = ''
    uffile = ''
    ufset = []
    seedset = []

    # For debugging, you can hard code sets if you want
    # Hard-coding sets right now -- this is for the abiotic 
    # inputfile = './data/AbioticRxnDB.csv'
    #ufset = {'H2','CH4','NO','FeS2','vVIS'}
    #seedset = {'OH'}

    # This is for biotic
    #inputfile = './data/BiochemRxnDB.csv'
    #ufset = {'C00001','C00014','C00011','C00283','C00059','C00094','C11481','C00009','C00013'}
    # This found one.  (Need 23 reactions)
    #seedset = {'C00022'} 
    #seedset = {'C00015'}
    # This one is infeasible
    #seedset = {'C00044'}
 
    options = Options()

    estring = 'sdas.py -m <#> -f -n <#> -i <InputDBFile> -u <UF Set File> -s <Seed Set File>\n\t-m for solution mode. 1 for minimize-reactions, 2 for minimize_species\n\t-f to stop at first solution\n\t-n <#> number of solutions\n'
    try:
        opts, args = getopt.getopt(sys.argv[1:], "hm:fn:i:s:u:",["help"])
    except getopt.GetoptError:
        print(estring)
        sys.exit(2)

    for opt, arg in opts:
        #print(opt, arg)
        if opt in ("-h", "--help"):
            print(estring)
            sys.exit()
        elif opt == '-i':
            inputfile = arg
        elif opt == '-s':
            seedfile = arg
        elif opt == '-u':
            uffile = arg
        elif opt == '-m':
            if int(arg) == 1:
                options.mode = Mode.MINIMIZE_REACTIONS
            elif int(arg) == 2:
                options.mode = Mode.MINIMIZE_SPECIES
            else:
                print("Unknown solution mode {}. Using 1 (MINIMIZE_REACTIONS)".format(arg))
        elif opt == '-f':
            options.first_sol = True
        elif opt == '-n':
            options.num_sols = int(arg)

    # Read it. Index is the first col (reaction_name)
    df = pd.read_csv(inputfile,index_col=0)

    # Now fix to have reactant_name,stoi, product_name,stoi to be lists
    df['Reactant_name'] = df['Reactant_name'].str.split(',').tolist()
    df['Reactant_stoi'] = df['Reactant_stoi'].str.split(',').tolist()
    df['Product_name'] = df['Product_name'].str.split(',').tolist()
    df['Product_stoi'] = df['Product_stoi'].str.split(',').tolist()

    # Read the ufs_file
    with open(uffile) as file:
        ufset = file.readlines()
        ufset = set([line.rstrip() for line in ufset])

    # Read the seed_file
    with open(seedfile) as file:
        seedset = file.readlines()
        seedset = set([line.rstrip() for line in seedset])

    # Build the gurobi model
    m = build_gurobi_model(df,ufset,seedset,options)


    print("Finding {} solutions".format(options.num_sols))
    sols = find_sols(m, options)

    # Just print all the sols you found. Nothing fancy
    for i in range(len(sols)):
        x = sols[i][0]
        y = sols[i][1]
        print(x)
        print(y)

if __name__ == "__main__":
    main(sys.argv)
